# Supplementary material for: MITF regulates autophagy and extracellular vesicle cargo in gastrointestinal stromal tumors
Source: Mol Biomed. 2025 Oct 31;6:92. doi: 10.1186/s43556-025-00329-9 (PMC12575911; doi:10.1186/s43556-025-00329-9)
Supplement: Supplementary file 2 — Supplementary Material 2. [file 43556_2025_329_MOESM2_ESM.xlsx]

## Sheet: SD1_CHIPSEQ_Intervals
Sample	Interval	Chromosome	Start	End	Length	Peak Summit	Peak Val	Avg Val	BinCount	CGIslandCount	PromoterCount	GeneCount	Gene List	Dist to Start	Position	UCSC Link
1_GIST-T1_MITF_hg38	0	1	1000725	1001033	308	1000864	30	23.2	10	1	1	1	HES4	421	in gene	1_GIST-T1_MITF_hg38::1::0_chr1
1_GIST-T1_MITF_hg38	1	1	3900202	3900488	286	3900416	20	16.7778	9	1	2	2	C1orf174, LINC01134	-123, 12	upstream, in gene	1_GIST-T1_MITF_hg38::1::1_chr1
1_GIST-T1_MITF_hg38	2	1	10472464	10472722	258	10472544	25	20.5	8	1	2	2	DFFA, PEX14	12, -2402	in gene, upstream	1_GIST-T1_MITF_hg38::1::2_chr1
1_GIST-T1_MITF_hg38	3	1	11735926	11736232	306	11736032	34	27.2	10	1	1	1	AGTRAP	558	in gene	1_GIST-T1_MITF_hg38::1::3_chr1
1_GIST-T1_MITF_hg38	4	1	11805516	11805716	200	11805664	19	17	6	1	2	2	MTHFR, CLCN6	439, -432	in gene, upstream	1_GIST-T1_MITF_hg38::1::4_chr1
1_GIST-T1_MITF_hg38	5	1	11805925	11806499	574	11806176	96	55.3889	18	1	2	2	MTHFR, CLCN6	-73, 80	upstream, in gene	1_GIST-T1_MITF_hg38::1::5_chr1
1_GIST-T1_MITF_hg38	6	1	14970230	14970460	230	14970304	28	22.5714	7	0	0	1	KAZN	1076789	in gene	1_GIST-T1_MITF_hg38::1::6_chr1
1_GIST-T1_MITF_hg38	7	1	15156048	15156265	217	15156144	32	28.2857	7	0	1	3	TMEM51-AS1, TMEM51, C1orf195	-3680, 3612, 15480	upstream, in gene, downstream	1_GIST-T1_MITF_hg38::1::7_chr1
1_GIST-T1_MITF_hg38	8	1	15526745	15526959	214	15526784	47	39.4286	7	1	2	2	CASP9, DNAJC16	-255, -29	upstream, upstream	1_GIST-T1_MITF_hg38::1::8_chr1
1_GIST-T1_MITF_hg38	9	1	15603543	15603752	209	15603680	28	25.2857	7	1	1	1	CHCHD2P6	-848	upstream	1_GIST-T1_MITF_hg38::1::9_chr1
1_GIST-T1_MITF_hg38	10	1	16644573	16644837	264	16644672	33	27.5556	9	1	1	1	LOC101927663	61	in gene	1_GIST-T1_MITF_hg38::1::10_chr1
1_GIST-T1_MITF_hg38	11	1	19312251	19312512	261	19312384	27	20	9	1	2	2	AKR7A2, PQLC2	-238, 138	upstream, in gene	1_GIST-T1_MITF_hg38::1::11_chr1
1_GIST-T1_MITF_hg38	12	1	19650491	19650744	253	19650592	28	23.5	8	0	0	2	MINOS1-NBL1, NBL1	53615, 7363	in gene, in gene	1_GIST-T1_MITF_hg38::1::12_chr1
1_GIST-T1_MITF_hg38	13	1	19882222	19882590	368	19882368	51	38.0909	11	1	1	2	LOC105376823, OTUD3	7020, 666	in gene, in gene	1_GIST-T1_MITF_hg38::1::13_chr1
1_GIST-T1_MITF_hg38	14	1	20733134	20733392	258	20733248	34	27.625	8	0	1	2	SH2D5, HP1BP3	-608, 54062	upstream, downstream	1_GIST-T1_MITF_hg38::1::14_chr1
1_GIST-T1_MITF_hg38	15	1	22451674	22451976	302	22451840	39	28.9	10	1	0	1	ZBTB40	23002	in gene	1_GIST-T1_MITF_hg38::1::15_chr1
1_GIST-T1_MITF_hg38	16	1	23809822	23810057	235	23809936	26	20.875	8	0	0	2	GALE, HMGCL	-9132, 15523	upstream, in gene	1_GIST-T1_MITF_hg38::1::16_chr1
1_GIST-T1_MITF_hg38	17	1	24015993	24016215	222	24016096	16	13.5714	7	0	0	1	LOC105376863	5591	in gene	1_GIST-T1_MITF_hg38::1::17_chr1
1_GIST-T1_MITF_hg38	18	1	24642832	24643138	306	24642976	77	54.5	10	1	1	1	SRRM1	-36	upstream	1_GIST-T1_MITF_hg38::1::18_chr1
1_GIST-T1_MITF_hg38	19	1	26472996	26473198	202	26473088	16	13.1667	6	1	2	3	DHDDS, LOC101928324, HMGN2	40806, -5551, 677	downstream, upstream, in gene	1_GIST-T1_MITF_hg38::1::19_chr1
1_GIST-T1_MITF_hg38	20	1	26500460	26500660	200	26500576	20	18.1667	6	1	0	0				1_GIST-T1_MITF_hg38::1::20_chr1
1_GIST-T1_MITF_hg38	21	1	26528357	26528595	238	26528416	17	13.1429	7	0	1	1	RPS6KA1	-1342	upstream	1_GIST-T1_MITF_hg38::1::21_chr1
1_GIST-T1_MITF_hg38	22	1	28232873	28233184	311	28232960	31	21.3	10	1	2	4	DNAJC8, ATPIF1, LOC105376896, LOC105376895	71, -3131, 14364, 8416	in gene, upstream, downstream, downstream	1_GIST-T1_MITF_hg38::1::22_chr1
1_GIST-T1_MITF_hg38	23	1	31703858	31704089	231	31703968	28	24.4286	7	1	1	1	COL16A1	199	in gene	1_GIST-T1_MITF_hg38::1::23_chr1
1_GIST-T1_MITF_hg38	24	1	31815914	31816163	249	31816011	29	24.75	8	0	1	1	SPOCD1	40	in gene	1_GIST-T1_MITF_hg38::1::24_chr1
1_GIST-T1_MITF_hg38	25	1	32013470	32013864	394	32013696	29	22.6923	13	1	1	1	KHDRBS1	2	in gene	1_GIST-T1_MITF_hg38::1::25_chr1
1_GIST-T1_MITF_hg38	26	1	32351537	32351781	244	32351632	38	31.875	8	1	1	2	LOC105378629, FAM229A	163, 10611	in gene, downstream	1_GIST-T1_MITF_hg38::1::26_chr1
1_GIST-T1_MITF_hg38	27	1	32650746	32651069	323	32650880	47	37.8	10	1	2	2	ZBTB8OS, RBBP4	133, -268	in gene, upstream	1_GIST-T1_MITF_hg38::1::27_chr1
1_GIST-T1_MITF_hg38	28	1	35031718	35031927	209	35031808	21	18	6	1	1	1	ZMYM6	160	in gene	1_GIST-T1_MITF_hg38::1::28_chr1
1_GIST-T1_MITF_hg38	29	1	36149053	36149614	561	36149280	50	38.8889	18	1	1	2	TRAPPC3, MAP7D1	6773, -6685	in gene, upstream	1_GIST-T1_MITF_hg38::1::29_chr1
1_GIST-T1_MITF_hg38	30	1	36224055	36224432	377	36224224	62	43.6667	12	1	1	1	THRAP3	-192	upstream	1_GIST-T1_MITF_hg38::1::30_chr1
1_GIST-T1_MITF_hg38	31	1	36464379	36464677	298	36464512	43	33.3	10	1	1	2	MRPS15, CSF3R	-73, 18802	upstream, downstream	1_GIST-T1_MITF_hg38::1::31_chr1
1_GIST-T1_MITF_hg38	32	1	36703796	36704050	254	36703936	39	32	8	0	0	1	LOC105378648	-8969	upstream	1_GIST-T1_MITF_hg38::1::32_chr1
1_GIST-T1_MITF_hg38	33	1	38012130	38012733	603	38012512	77	45.1667	18	1	2	2	FHL3, UTP11L	-6997, -200	upstream, upstream	1_GIST-T1_MITF_hg38::1::33_chr1
1_GIST-T1_MITF_hg38	34	1	38859728	38860123	395	38859904	152	96.5833	12	1	2	4	RRAGC, LOC105378663, GJA9-MYCBP, MYCBP	-81, -14, 21722, 13474	upstream, upstream, downstream, downstream	1_GIST-T1_MITF_hg38::1::34_chr1
1_GIST-T1_MITF_hg38	35	1	39167908	39168112	204	39168000	20	17.6667	6	0	0	1	MACF1	86583	in gene	1_GIST-T1_MITF_hg38::1::35_chr1
1_GIST-T1_MITF_hg38	36	1	39653644	39653975	331	39653792	38	29.7	10	0	1	2	LOC105378664, NT5C1A	2616, 18246	in gene, downstream	1_GIST-T1_MITF_hg38::1::36_chr1
1_GIST-T1_MITF_hg38	37	1	39799219	39799538	319	39799296	40	31.8	10	0	0	3	LOC105378951, LOC101929536, LOC105378665	14660, 10314, -8863	in gene, downstream, upstream	1_GIST-T1_MITF_hg38::1::37_chr1
1_GIST-T1_MITF_hg38	38	1	40097039	40097452	413	40097232	50	39	13	1	1	1	PPT1	238	in gene	1_GIST-T1_MITF_hg38::1::38_chr1
1_GIST-T1_MITF_hg38	39	1	40161178	40161543	365	40161344	23	19	12	1	2	2	LOC105378671, RLF	-32, -25	upstream, upstream	1_GIST-T1_MITF_hg38::1::39_chr1
1_GIST-T1_MITF_hg38	40	1	43946518	43946815	297	43946624	27	23.5556	9	1	3	4	ARTN, LOC105378688, LOC101929609, IPO13	14727, -6081, 133, -182	downstream, upstream, in gene, upstream	1_GIST-T1_MITF_hg38::1::40_chr1
1_GIST-T1_MITF_hg38	41	1	43974744	43975106	362	43974912	46	35.0833	12	1	2	4	IPO13, DPH2, ATP6V0B, B4GALT2	28106, 4931, 264, -4290	downstream, downstream, in gene, upstream	1_GIST-T1_MITF_hg38::1::41_chr1
1_GIST-T1_MITF_hg38	42	1	44631770	44631992	222	44631872	28	24.4286	7	1	0	1	RNF220	227089	in gene	1_GIST-T1_MITF_hg38::1::42_chr1
1_GIST-T1_MITF_hg38	43	1	44775288	44775520	232	44775392	23	19.5	8	1	5	7	KIF2C, RPS8, SNORD55, SNORD46, SNORD38A, SNORD38B, BEST4	35680, -182, -473, -1100, -2450, -2998, 17436	downstream, upstream, upstream, upstream, upstream, upstream, downstream	1_GIST-T1_MITF_hg38::1::43_chr1
1_GIST-T1_MITF_hg38	44	1	45550823	45551034	211	45550848	22	19	6	1	1	1	AKR1A1	65	in gene	1_GIST-T1_MITF_hg38::1::44_chr1
1_GIST-T1_MITF_hg38	45	1	50960126	50960521	395	50960320	52	33.3846	13	1	1	2	FAF1, CDKN2C	-56, -8375	upstream, upstream	1_GIST-T1_MITF_hg38::1::45_chr1
1_GIST-T1_MITF_hg38	46	1	52365974	52366273	299	52366112	27	20.5	10	1	1	2	CC2D1B, ORC1	93, 38359	in gene, downstream	1_GIST-T1_MITF_hg38::1::46_chr1
1_GIST-T1_MITF_hg38	47	1	52697910	52698462	552	52698304	55	34.8235	17	1	1	1	COA7	62	in gene	1_GIST-T1_MITF_hg38::1::47_chr1
1_GIST-T1_MITF_hg38	48	1	53585111	53585506	395	53585344	75	49.8462	13	0	0	1	GLIS1	148860	in gene	1_GIST-T1_MITF_hg38::1::48_chr1
1_GIST-T1_MITF_hg38	49	1	54577683	54577953	270	54577824	30	22.1111	9	0	0	1	ACOT11	29690	in gene	1_GIST-T1_MITF_hg38::1::49_chr1
1_GIST-T1_MITF_hg38	50	1	58290772	58291012	240	58290880	18	14.125	8	0	0	0				1_GIST-T1_MITF_hg38::1::50_chr1
1_GIST-T1_MITF_hg38	51	1	61184167	61184516	349	61184320	47	33.2727	11	0	0	1	NFIA	107063	in gene	1_GIST-T1_MITF_hg38::1::51_chr1
1_GIST-T1_MITF_hg38	52	1	63322354	63322671	317	63322544	16	13.7	10	1	3	4	LINC00466, FOXD3-AS1, FOXD3, MIR6068	-5314, 1897, -515, 4440	upstream, in gene, upstream, downstream	1_GIST-T1_MITF_hg38::1::52_chr1
1_GIST-T1_MITF_hg38	53	1	64527288	64527590	302	64527456	22	17.5	10	0	0	1	CACHD1	56663	in gene	1_GIST-T1_MITF_hg38::1::53_chr1
1_GIST-T1_MITF_hg38	54	1	65067689	65068012	323	65067840	42	29.5	10	1	1	3	LOC105378775, MIR3671, MIR101-1	1550, -9998, -9332	in gene, upstream, upstream	1_GIST-T1_MITF_hg38::1::54_chr1
1_GIST-T1_MITF_hg38	55	1	68232404	68232741	337	68232576	42	30.7273	11	0	1	1	WLS	424	in gene	1_GIST-T1_MITF_hg38::1::55_chr1
1_GIST-T1_MITF_hg38	56	1	68497010	68497242	232	68497152	17	15.2857	7	1	2	2	DEPDC1, DEPDC1-AS1	69, 476	in gene, in gene	1_GIST-T1_MITF_hg38::1::56_chr1
1_GIST-T1_MITF_hg38	57	1	77682718	77683121	403	77682960	20	17	13	1	1	1	ZZZ3	466	in gene	1_GIST-T1_MITF_hg38::1::57_chr1
1_GIST-T1_MITF_hg38	58	1	88731726	88731964	238	88731808	31	26.1429	7	0	0	1	PKN2	47615	in gene	1_GIST-T1_MITF_hg38::1::58_chr1
1_GIST-T1_MITF_hg38	59	1	94854457	94854669	212	94854480	19	17.2857	7	0	0	1	SLC44A3	34138	in gene	1_GIST-T1_MITF_hg38::1::59_chr1
1_GIST-T1_MITF_hg38	60	1	95951876	95952117	241	95951984	29	24.7143	7	0	0	0				1_GIST-T1_MITF_hg38::1::60_chr1
1_GIST-T1_MITF_hg38	61	1	109426300	109426500	200	109426432	12	11.2857	7	1	1	1	PSMA5	54	in gene	1_GIST-T1_MITF_hg38::1::61_chr1
1_GIST-T1_MITF_hg38	62	1	111346432	111346711	279	111346496	27	21.3333	9	1	0	1	PIFO	21981	in gene	1_GIST-T1_MITF_hg38::1::62_chr1
1_GIST-T1_MITF_hg38	63	1	114716721	114716959	238	114716816	21	17.7143	7	0	1	2	NRAS, CSDE1	78, 41234	in gene, downstream	1_GIST-T1_MITF_hg38::1::63_chr1
1_GIST-T1_MITF_hg38	64	1	119631510	119631733	223	119631616	20	16.4286	7	1	0	1	ZNF697	16554	in gene	1_GIST-T1_MITF_hg38::1::64_chr1
1_GIST-T1_MITF_hg38	65	1	146051991	146052204	213	146052112	16	14.1429	7	1	2	2	RNVU1-6, LOC101928979	132, -484	in gene, upstream	1_GIST-T1_MITF_hg38::1::65_chr1
1_GIST-T1_MITF_hg38	66	1	150281859	150282246	387	150282064	33	26.5833	12	1	1	2	C1orf54, CIART	13060, -469	downstream, upstream	1_GIST-T1_MITF_hg38::1::66_chr1
1_GIST-T1_MITF_hg38	67	1	150282334	150282600	266	150282496	20	16.6667	9	1	1	2	C1orf54, CIART	13492, -37	downstream, upstream	1_GIST-T1_MITF_hg38::1::67_chr1
1_GIST-T1_MITF_hg38	68	1	150562040	150562296	256	150562176	26	21	8	0	1	3	LOC100289061, ADAMTSL4, ADAMTSL4-AS1	-4238, 12807, 12376	upstream, downstream, in gene	1_GIST-T1_MITF_hg38::1::68_chr1
1_GIST-T1_MITF_hg38	69	1	153967262	153967537	275	153967424	23	19.2222	9	1	3	5	CRTC2, SLC39A1, MIR6737, CREB3L4, JTB	-8768, 760, -5004, -415, 10551	upstream, in gene, upstream, upstream, downstream	1_GIST-T1_MITF_hg38::1::69_chr1
1_GIST-T1_MITF_hg38	70	1	154220443	154221112	669	154220704	102	64.3333	21	1	2	2	C1orf43, UBAP2L	93, 753	in gene, in gene	1_GIST-T1_MITF_hg38::1::70_chr1
1_GIST-T1_MITF_hg38	71	1	154558687	154559175	488	154558880	181	98.5	16	1	1	3	UBE2Q1, UBE2Q1-AS1, CHRNB2	-236, 5271, -8901	upstream, downstream, upstream	1_GIST-T1_MITF_hg38::1::71_chr1
1_GIST-T1_MITF_hg38	72	1	154627844	154628173	329	154627984	30	24	10	1	1	1	ADAR	29	in gene	1_GIST-T1_MITF_hg38::1::72_chr1
1_GIST-T1_MITF_hg38	73	1	155080933	155081207	274	155081024	32	26.375	8	1	1	1	EFNA3	2152	in gene	1_GIST-T1_MITF_hg38::1::73_chr1
1_GIST-T1_MITF_hg38	74	1	155218864	155219135	271	155219008	46	36.625	8	0	0	2	THBS3, MTX1	-9828, 10309	upstream, downstream	1_GIST-T1_MITF_hg38::1::74_chr1
1_GIST-T1_MITF_hg38	75	1	155241130	155241432	302	155241280	60	44.6667	9	0	0	2	GBA, FAM189B	3582, 14203	in gene, downstream	1_GIST-T1_MITF_hg38::1::75_chr1
1_GIST-T1_MITF_hg38	76	1	155244017	155244494	477	155244208	42	29.4	15	0	1	2	GBA, FAM189B	654, 11275	in gene, downstream	1_GIST-T1_MITF_hg38::1::76_chr1
1_GIST-T1_MITF_hg38	77	1	155262236	155262472	236	155262368	40	35.875	8	1	2	3	FAM189B, SCAMP3, CLK2	-6885, 66, 11161	upstream, in gene, downstream	1_GIST-T1_MITF_hg38::1::77_chr1
1_GIST-T1_MITF_hg38	78	1	155910881	155911147	266	155911008	29	21.375	8	0	1	3	RIT1, KIAA0907, SNORA80E	394, 23434, 9034	in gene, downstream, downstream	1_GIST-T1_MITF_hg38::1::78_chr1
1_GIST-T1_MITF_hg38	79	1	156295564	156295789	225	156295648	21	17.8571	7	0	1	3	TMEM79, GLMP, VHLL	12735, 41, 3989	downstream, in gene, downstream	1_GIST-T1_MITF_hg38::1::79_chr1
1_GIST-T1_MITF_hg38	80	1	156504888	156505548	660	156505280	50	30.381	21	1	2	2	MEF2D, LOC102724180	-4438, -6404	upstream, upstream	1_GIST-T1_MITF_hg38::1::80_chr1
1_GIST-T1_MITF_hg38	81	1	161314146	161314458	312	161314272	47	36.6667	9	2	2	2	MPZ, SDHC	-4300, -104	upstream, upstream	1_GIST-T1_MITF_hg38::1::81_chr1
1_GIST-T1_MITF_hg38	82	1	166876305	166876593	288	166876416	43	33.6667	9	1	1	2	TADA1, LOC101928459	1, 12439	in gene, downstream	1_GIST-T1_MITF_hg38::1::82_chr1
1_GIST-T1_MITF_hg38	83	1	167714538	167714820	282	167714656	28	22.5556	9	1	3	4	RCSD1, TRP-CGG1-1, TRP-AGG2-1, MPZL1	84419, -69, 903, -7294	downstream, upstream, downstream, upstream	1_GIST-T1_MITF_hg38::1::83_chr1
1_GIST-T1_MITF_hg38	84	1	168498269	168498516	247	168498384	28	23.75	8	0	1	1	LOC101928565	-2740	upstream	1_GIST-T1_MITF_hg38::1::84_chr1
1_GIST-T1_MITF_hg38	85	1	171485305	171485574	269	171485424	46	35.8889	9	1	1	1	PRRC2C	-89	upstream	1_GIST-T1_MITF_hg38::1::85_chr1
1_GIST-T1_MITF_hg38	86	1	173824724	173825021	297	173824832	35	27.1111	9	1	2	2	CENPL, DARS2	-193, 187	upstream, in gene	1_GIST-T1_MITF_hg38::1::86_chr1
1_GIST-T1_MITF_hg38	87	1	173868122	173868322	200	173868128	31	26.2857	7	1	12	14	DARS2, GAS5-AS1, GAS5, SNORD81, SNORD47, SNORD80, SNORD79, SNORD78, SNORD44, SNORD77, SNORD76, SNORD75, SNORD74, ZBTB37	43483, 4880, -141, -3911, -3683, -3225, -2698, -2442, -2100, -1757, -1413, -1190, -383, 46	downstream, downstream, upstream, upstream, upstream, upstream, upstream, upstream, upstream, upstream, upstream, upstream, upstream, in gene	1_GIST-T1_MITF_hg38::1::87_chr1
1_GIST-T1_MITF_hg38	88	1	174999173	174999701	528	174999360	47	37.25	16	1	2	3	RABGAP1L, LOC105371622, CACYBP	839946, -8, -75	downstream, upstream, upstream	1_GIST-T1_MITF_hg38::1::88_chr1
1_GIST-T1_MITF_hg38	89	1	179094968	179095199	231	179095024	29	24.4286	7	0	0	2	TOR3A, ABL2	13047, 134669	in gene, downstream	1_GIST-T1_MITF_hg38::1::89_chr1
1_GIST-T1_MITF_hg38	90	1	181022819	181023167	348	181022992	46	34	10	1	1	1	STX6	129	in gene	1_GIST-T1_MITF_hg38::1::90_chr1
1_GIST-T1_MITF_hg38	91	1	183635901	183636125	224	183636032	28	24	7	1	2	3	LOC105371647, ARPC5, RGL1	14094, -91, -15	downstream, upstream, upstream	1_GIST-T1_MITF_hg38::1::91_chr1
1_GIST-T1_MITF_hg38	92	1	184491644	184491844	200	184491728	17	14.5714	7	0	0	1	C1orf21	104712	in gene	1_GIST-T1_MITF_hg38::1::92_chr1
1_GIST-T1_MITF_hg38	93	1	184900041	184900363	322	184900192	59	43.8	10	0	0	1	FAM129A	74946	in gene	1_GIST-T1_MITF_hg38::1::93_chr1
1_GIST-T1_MITF_hg38	94	1	186575513	186575714	201	186575664	14	12.5714	7	0	0	0				1_GIST-T1_MITF_hg38::1::94_chr1
1_GIST-T1_MITF_hg38	95	1	201055649	201055893	244	201055744	46	38.5714	7	0	0	1	CACNA1S	56822	in gene	1_GIST-T1_MITF_hg38::1::95_chr1
1_GIST-T1_MITF_hg38	96	1	202348440	202348770	330	202348608	63	43.5455	11	1	2	2	UBE2T, PPP1R12B	-6642, -94	upstream, upstream	1_GIST-T1_MITF_hg38::1::96_chr1
1_GIST-T1_MITF_hg38	97	1	202927116	202927530	414	202927328	101	64.0769	13	1	1	1	KLHL12	1316	in gene	1_GIST-T1_MITF_hg38::1::97_chr1
1_GIST-T1_MITF_hg38	98	1	203026230	203026454	224	203026288	45	36	7	1	1	2	TMEM183A, PPFIA4	18905, -233	downstream, upstream	1_GIST-T1_MITF_hg38::1::98_chr1
1_GIST-T1_MITF_hg38	99	1	203402664	203402974	310	203402800	103	79.7778	9	0	0	1	LOC102723529	29869	downstream	1_GIST-T1_MITF_hg38::1::99_chr1
1_GIST-T1_MITF_hg38	100	1	203795410	203795685	275	203795520	61	45.8889	9	1	2	2	ZC3H11A, ZBED6	-17, -2003	upstream, upstream	1_GIST-T1_MITF_hg38::1::100_chr1
1_GIST-T1_MITF_hg38	101	1	203861447	203861723	276	203861568	50	43	8	1	1	2	ZC3H11A, SNRPE	66031, -17	downstream, upstream	1_GIST-T1_MITF_hg38::1::101_chr1
1_GIST-T1_MITF_hg38	102	1	205321692	205322001	309	205321824	49	38.6	10	1	1	1	NUAK2	-33	upstream	1_GIST-T1_MITF_hg38::1::102_chr1
1_GIST-T1_MITF_hg38	103	1	205519516	205519770	254	205519648	42	34.75	8	0	0	1	CDK18	15092	in gene	1_GIST-T1_MITF_hg38::1::103_chr1
1_GIST-T1_MITF_hg38	104	1	205599398	205599645	247	205599520	36	31	7	0	0	2	MFSD4, ELK4	30536, 34565	in gene, in gene	1_GIST-T1_MITF_hg38::1::104_chr1
1_GIST-T1_MITF_hg38	105	1	205775217	205775611	394	205775440	70	49	12	1	2	2	RAB29, LOC105371702	47, -131	in gene, upstream	1_GIST-T1_MITF_hg38::1::105_chr1
1_GIST-T1_MITF_hg38	106	1	206634235	206634438	203	206634320	33	26.8571	7	0	2	2	LOC105372876, DYRK3	1460, -1214	in gene, upstream	1_GIST-T1_MITF_hg38::1::106_chr1
1_GIST-T1_MITF_hg38	107	1	207052953	207053411	458	207053248	46	30.9333	15	1	1	2	PFKFB2, YOD1	18832, -115	in gene, upstream	1_GIST-T1_MITF_hg38::1::107_chr1
1_GIST-T1_MITF_hg38	108	1	212488613	212488911	298	212488736	54	42.3333	9	0	0	0				1_GIST-T1_MITF_hg38::1::108_chr1
1_GIST-T1_MITF_hg38	109	1	220272409	220272826	417	220272576	48	31.3846	13	1	1	1	RAB3GAP2	-75	upstream	1_GIST-T1_MITF_hg38::1::109_chr1
1_GIST-T1_MITF_hg38	110	1	222465652	222465907	255	222465792	35	25.875	8	1	1	2	TRT-TGT2-1, LOC728417	787, 11908	downstream, downstream	1_GIST-T1_MITF_hg38::1::110_chr1
1_GIST-T1_MITF_hg38	111	1	222712536	222712862	326	222712736	65	52.6	10	1	2	2	AIDA, BROX	165, 183	in gene, in gene	1_GIST-T1_MITF_hg38::1::111_chr1
1_GIST-T1_MITF_hg38	112	1	224432193	224432508	315	224432320	57	42.7778	9	0	2	3	WDR26, LOC105373107, CNIH3	1979, 5629, -2470	in gene, downstream, upstream	1_GIST-T1_MITF_hg38::1::112_chr1
1_GIST-T1_MITF_hg38	113	1	224434878	224435078	200	224435008	25	21	7	0	2	3	WDR26, LOC105373107, CNIH3	-709, 2941, 218	upstream, in gene, in gene	1_GIST-T1_MITF_hg38::1::113_chr1
1_GIST-T1_MITF_hg38	114	1	224459105	224459322	217	224459232	32	28.5	6	0	0	1	CNIH3	24442	in gene	1_GIST-T1_MITF_hg38::1::114_chr1
1_GIST-T1_MITF_hg38	115	1	226083444	226083698	254	226083520	24	19.625	8	1	1	1	LOC105373113	-56	upstream	1_GIST-T1_MITF_hg38::1::115_chr1
1_GIST-T1_MITF_hg38	116	1	226703515	226703747	232	226703584	21	17.375	8	1	1	2	ITPKB, LOC105373117	35743, -3688	in gene, upstream	1_GIST-T1_MITF_hg38::1::116_chr1
1_GIST-T1_MITF_hg38	117	1	228109369	228109580	211	228109488	25	20.2857	7	1	2	2	C1orf35, MRPL55	-4077, 1465	upstream, in gene	1_GIST-T1_MITF_hg38::1::117_chr1
1_GIST-T1_MITF_hg38	118	1	228166039	228166246	207	228166176	22	17.7143	7	1	2	3	GJC2, IBA57-AS1, IBA57	16462, -664, 448	downstream, upstream, in gene	1_GIST-T1_MITF_hg38::1::118_chr1
1_GIST-T1_MITF_hg38	119	1	228490542	228490884	342	228490688	52	37.7273	11	0	0	1	RNF187	3321	in gene	1_GIST-T1_MITF_hg38::1::119_chr1
1_GIST-T1_MITF_hg38	120	1	229482079	229482327	248	229482208	29	22.625	8	0	0	1	NUP133	26133	in gene	1_GIST-T1_MITF_hg38::1::120_chr1
1_GIST-T1_MITF_hg38	121	1	230769359	230769562	203	230769424	24	21.3333	6	0	0	1	CAPN9	22090	in gene	1_GIST-T1_MITF_hg38::1::121_chr1
1_GIST-T1_MITF_hg38	122	1	232943637	232943837	200	232943776	24	19.8333	6	0	1	1	NTPCR	-6760	upstream	1_GIST-T1_MITF_hg38::1::122_chr1
1_GIST-T1_MITF_hg38	123	1	234373375	234373713	338	234373536	47	34.1818	11	1	2	2	LOC101927765, COA6	57, 99	in gene, in gene	1_GIST-T1_MITF_hg38::1::123_chr1
1_GIST-T1_MITF_hg38	124	1	234612661	234613019	358	234612800	67	51.2727	11	0	1	1	IRF2BP2	-3275	upstream	1_GIST-T1_MITF_hg38::1::124_chr1
1_GIST-T1_MITF_hg38	125	1	235128831	235129154	323	235129024	47	35.5455	11	1	3	4	TOMM20, LOC105379283, SNORA14B, RBM34	-83, -837, -1087, 32592	upstream, upstream, upstream, downstream	1_GIST-T1_MITF_hg38::1::125_chr1
1_GIST-T1_MITF_hg38	126	1	236524428	236524713	285	236524576	35	28.1111	9	1	1	2	LGALS8, LGALS8-AS1	6362, -68	in gene, upstream	1_GIST-T1_MITF_hg38::1::126_chr1
1_GIST-T1_MITF_hg38	127	1	244652867	244653233	366	244652960	31	24	11	1	1	1	DESI2	-88	upstream	1_GIST-T1_MITF_hg38::1::127_chr1
1_GIST-T1_MITF_hg38	128	1	246608905	246609196	291	246609056	37	30.4444	9	0	1	2	CNST, LOC105373271	42719, 284	in gene, in gene	1_GIST-T1_MITF_hg38::1::128_chr1
1_GIST-T1_MITF_hg38	129	1	247104335	247104696	361	247104512	46	32.6364	11	1	1	2	ZNF669, C1orf229	-112, 7905	upstream, downstream	1_GIST-T1_MITF_hg38::1::129_chr1
1_GIST-T1_MITF_hg38	130	10	14959609	14959815	206	14959744	17	14.8571	7	1	1	2	DCLRE1C, MEIG1	-5312, 5516	upstream, in gene	1_GIST-T1_MITF_hg38::1::130_chr10
1_GIST-T1_MITF_hg38	131	10	18659159	18659519	360	18659296	16	11.8182	11	1	2	2	NSUN6, ARL5B	13, -39	in gene, upstream	1_GIST-T1_MITF_hg38::1::131_chr10
1_GIST-T1_MITF_hg38	132	10	31133623	31133823	200	31133744	17	15	6	1	2	2	LOC105376482, LOC105376483	484, -521	in gene, upstream	1_GIST-T1_MITF_hg38::1::132_chr10
1_GIST-T1_MITF_hg38	133	10	31928837	31929063	226	31928864	16	13.5714	7	1	1	1	ARHGAP12	12	in gene	1_GIST-T1_MITF_hg38::1::133_chr10
1_GIST-T1_MITF_hg38	134	10	32346322	32346853	531	32346560	46	26.1176	17	1	1	2	EPC1, LOC102031319	32238, -804	in gene, upstream	1_GIST-T1_MITF_hg38::1::134_chr10
1_GIST-T1_MITF_hg38	135	10	36385816	36386043	227	36385856	17	13.5714	7	0	0	0				1_GIST-T1_MITF_hg38::1::135_chr10
1_GIST-T1_MITF_hg38	136	10	43397030	43397444	414	43397248	57	38.6923	13	1	0	1	HNRNPF	12000	in gene	1_GIST-T1_MITF_hg38::1::136_chr10
1_GIST-T1_MITF_hg38	137	10	43407776	43408067	291	43407872	39	30.1	10	1	1	1	HNRNPF	1376	in gene	1_GIST-T1_MITF_hg38::1::137_chr10
1_GIST-T1_MITF_hg38	138	10	44864769	44865033	264	44864864	28	23.5	8	1	0	1	TMEM72-AS1	94825	in gene	1_GIST-T1_MITF_hg38::1::138_chr10
1_GIST-T1_MITF_hg38	139	10	45727092	45727292	200	45727200	18	17.6667	6	1	2	2	FAM21FP, FAM21C	-37, 0	upstream, in gene	1_GIST-T1_MITF_hg38::1::139_chr10
1_GIST-T1_MITF_hg38	140	10	50067775	50068043	268	50067936	28	23	9	1	1	1	FAM21A	48	in gene	1_GIST-T1_MITF_hg38::1::140_chr10
1_GIST-T1_MITF_hg38	141	10	50624772	50625054	282	50624960	23	20.125	8	1	2	2	SGMS1, SGMS1-AS1	-983, 9	upstream, in gene	1_GIST-T1_MITF_hg38::1::141_chr10
1_GIST-T1_MITF_hg38	142	10	63133008	63133244	236	63133136	34	31	7	1	2	2	LOC105378328, NRBF2	-7581, -111	upstream, upstream	1_GIST-T1_MITF_hg38::1::142_chr10
1_GIST-T1_MITF_hg38	143	10	67884352	67884740	388	67884544	40	26.2308	13	1	1	1	SIRT1	-118	upstream	1_GIST-T1_MITF_hg38::1::143_chr10
1_GIST-T1_MITF_hg38	144	10	68527299	68527689	390	68527536	45	30	12	1	1	1	SLC25A16	-13	upstream	1_GIST-T1_MITF_hg38::1::144_chr10
1_GIST-T1_MITF_hg38	145	10	68720829	68721122	293	68720960	42	30.2	10	1	1	1	CCAR1	-184	upstream	1_GIST-T1_MITF_hg38::1::145_chr10
1_GIST-T1_MITF_hg38	146	10	69124016	69124258	242	69124096	30	25.875	8	1	1	1	VPS26A	-56	upstream	1_GIST-T1_MITF_hg38::1::146_chr10
1_GIST-T1_MITF_hg38	147	10	69179831	69180157	326	69179968	59	47.2	10	1	1	2	VPS26A, SUPV3L1	55816, -236	downstream, upstream	1_GIST-T1_MITF_hg38::1::147_chr10
1_GIST-T1_MITF_hg38	148	10	71851161	71851381	220	71851264	28	23.2857	7	1	1	1	PSAP	61	in gene	1_GIST-T1_MITF_hg38::1::148_chr10
1_GIST-T1_MITF_hg38	149	10	72626017	72626250	233	72626096	45	37.4286	7	1	1	1	MICU1	95	in gene	1_GIST-T1_MITF_hg38::1::149_chr10
1_GIST-T1_MITF_hg38	150	10	74176283	74176485	202	74176368	23	22.1429	7	1	0	1	ADK	25183	in gene	1_GIST-T1_MITF_hg38::1::150_chr10
1_GIST-T1_MITF_hg38	151	10	75402320	75402560	240	75402400	25	22	8	1	3	3	ZNF503, ZNF503-AS2, LOC101929234	-506, 872, -6757	upstream, in gene, upstream	1_GIST-T1_MITF_hg38::1::151_chr10
1_GIST-T1_MITF_hg38	152	10	80289605	80289989	384	80289728	22	15.75	12	0	1	1	MAT1A	251	in gene	1_GIST-T1_MITF_hg38::1::152_chr10
1_GIST-T1_MITF_hg38	153	10	86748171	86748443	272	86748320	35	28.625	8	0	1	1	BMPR1A	-7466	upstream	1_GIST-T1_MITF_hg38::1::153_chr10
1_GIST-T1_MITF_hg38	154	10	86753675	86753940	265	86753808	34	28.875	8	0	1	1	BMPR1A	-1978	upstream	1_GIST-T1_MITF_hg38::1::154_chr10
1_GIST-T1_MITF_hg38	155	10	89079773	89080336	563	89080064	34	23.6667	18	0	0	0				1_GIST-T1_MITF_hg38::1::155_chr10
1_GIST-T1_MITF_hg38	156	10	89086949	89087157	208	89087024	28	26.6667	6	0	0	0				1_GIST-T1_MITF_hg38::1::156_chr10
1_GIST-T1_MITF_hg38	157	10	90871884	90872179	295	90871984	33	26.3333	9	0	1	1	RPP30	32	in gene	1_GIST-T1_MITF_hg38::1::157_chr10
1_GIST-T1_MITF_hg38	158	10	94213218	94213437	219	94213328	22	18.8333	6	0	0	1	PLCE1	219339	in gene	1_GIST-T1_MITF_hg38::1::158_chr10
1_GIST-T1_MITF_hg38	159	10	96271487	96271771	284	96271616	23	18.3333	9	0	1	1	BLNK	-40	upstream	1_GIST-T1_MITF_hg38::1::159_chr10
1_GIST-T1_MITF_hg38	160	10	97498411	97498782	371	97498560	39	27.7273	11	1	2	2	MMS19, UBTD1	234, -322	in gene, upstream	1_GIST-T1_MITF_hg38::1::160_chr10
1_GIST-T1_MITF_hg38	161	10	98446759	98447177	418	98446976	59	40.3077	13	1	2	3	HPS1, LOC101927278, HPSE2	-13, 329, 788899	upstream, in gene, downstream	1_GIST-T1_MITF_hg38::1::161_chr10
1_GIST-T1_MITF_hg38	162	10	100373416	100373641	225	100373536	28	25.2857	7	1	1	2	SCD, OLMALINC	26521, -40	downstream, upstream	1_GIST-T1_MITF_hg38::1::162_chr10
1_GIST-T1_MITF_hg38	163	10	100997629	100997868	239	100997760	27	23	8	1	1	3	C10orf2, LZTS2, PDZD7	10382, 653, 33397	downstream, in gene, downstream	1_GIST-T1_MITF_hg38::1::163_chr10
1_GIST-T1_MITF_hg38	164	10	101830785	101831017	232	101830880	17	15.8571	7	1	0	3	KCNIP2-AS1, KCNIP2, LOC101927445	11812, 13040, -9069	downstream, in gene, upstream	1_GIST-T1_MITF_hg38::1::164_chr10
1_GIST-T1_MITF_hg38	165	10	102764815	102765035	220	102764912	28	24.8571	7	0	0	1	WBP1L	25629	in gene	1_GIST-T1_MITF_hg38::1::165_chr10
1_GIST-T1_MITF_hg38	166	10	102917923	102918325	402	102918112	53	37.75	12	1	1	1	CNNM2	-181	upstream	1_GIST-T1_MITF_hg38::1::166_chr10
1_GIST-T1_MITF_hg38	167	10	113531444	113531688	244	113531568	25	20.25	8	0	0	1	LOC105378491	8804	in gene	1_GIST-T1_MITF_hg38::1::167_chr10
1_GIST-T1_MITF_hg38	168	10	116662212	116662485	273	116662336	35	28.25	8	0	0	3	C10orf82, LOC105378499, HSPA12A	7933, -7850, 188478	in gene, upstream, downstream	1_GIST-T1_MITF_hg38::1::168_chr10
1_GIST-T1_MITF_hg38	169	10	118755005	118755334	329	118755168	56	39.6364	11	1	1	1	CACUL1	78	in gene	1_GIST-T1_MITF_hg38::1::169_chr10
1_GIST-T1_MITF_hg38	170	10	119080513	119080971	458	119080768	25	18.7857	14	1	1	1	EIF3A	54	in gene	1_GIST-T1_MITF_hg38::1::170_chr10
1_GIST-T1_MITF_hg38	171	10	119892415	119892657	242	119892512	34	26.75	8	1	1	1	SEC23IP	-61	upstream	1_GIST-T1_MITF_hg38::1::171_chr10
1_GIST-T1_MITF_hg38	172	10	124418237	124418437	200	124418288	16	12.7143	7	1	1	1	OAT	688	in gene	1_GIST-T1_MITF_hg38::1::172_chr10
1_GIST-T1_MITF_hg38	173	10	129568986	129569271	285	129569136	52	41.4444	9	0	0	1	MGMT	101946	in gene	1_GIST-T1_MITF_hg38::1::173_chr10
1_GIST-T1_MITF_hg38	174	10	132223248	132223476	228	132223328	33	27.1429	7	0	0	1	STK32C	108928	in gene	1_GIST-T1_MITF_hg38::1::174_chr10
1_GIST-T1_MITF_hg38	175	10	132453116	132453361	245	132453216	25	21.375	8	1	1	3	C10orf91, LOC105378570, LOC105378569	8006, 10808, -7373	downstream, downstream, upstream	1_GIST-T1_MITF_hg38::1::175_chr10
1_GIST-T1_MITF_hg38	176	10	133467699	133467970	271	133467808	32	24.7778	9	0	1	1	LOC105378576	-3253	upstream	1_GIST-T1_MITF_hg38::1::176_chr10
1_GIST-T1_MITF_hg38	177	11	469717	469939	222	469824	22	17.8571	7	0	0	1	PTDSS2	21553	in gene	1_GIST-T1_MITF_hg38::1::177_chr11
1_GIST-T1_MITF_hg38	178	11	6619252	6619462	210	6619360	37	30.4286	7	0	2	4	ILK, TAF10, TPP1, DCHS1	15652, -7116, 101, 36489	downstream, upstream, in gene, downstream	1_GIST-T1_MITF_hg38::1::178_chr11
1_GIST-T1_MITF_hg38	179	11	7513753	7513971	218	7513856	18	16.1429	7	1	1	2	OLFML1, PPFIBP2	28487, 91	downstream, in gene	1_GIST-T1_MITF_hg38::1::179_chr11
1_GIST-T1_MITF_hg38	180	11	8871291	8871492	201	8871392	18	14.2857	7	1	0	1	ST5	39559	in gene	1_GIST-T1_MITF_hg38::1::180_chr11
1_GIST-T1_MITF_hg38	181	11	18322182	18322712	530	18322416	89	64.8125	16	1	2	2	HPS5, GTF2H1	82, 147	in gene, in gene	1_GIST-T1_MITF_hg38::1::181_chr11
1_GIST-T1_MITF_hg38	182	11	20112488	20112733	245	20112576	26	19.5714	7	0	0	1	NAV2	767329	in gene	1_GIST-T1_MITF_hg38::1::182_chr11
1_GIST-T1_MITF_hg38	183	11	20387370	20387715	345	20387552	41	30.2727	11	1	1	2	HTATIP2, PRMT3	23867, 22	downstream, in gene	1_GIST-T1_MITF_hg38::1::183_chr11
1_GIST-T1_MITF_hg38	184	11	29527578	29527778	200	29527648	17	13.7143	7	0	0	1	LOC105376605	3737	in gene	1_GIST-T1_MITF_hg38::1::184_chr11
1_GIST-T1_MITF_hg38	185	11	36149830	36150095	265	36149920	31	24	8	0	1	2	LDLRAD3, LOC105376630	205939, 1264	in gene, in gene	1_GIST-T1_MITF_hg38::1::185_chr11
1_GIST-T1_MITF_hg38	186	11	45045955	45046163	208	45046016	31	26.5	6	0	0	1	LOC105376650	37743	downstream	1_GIST-T1_MITF_hg38::1::186_chr11
1_GIST-T1_MITF_hg38	187	11	45097965	45098230	265	45098080	24	18.875	8	0	0	2	PRDM11, LOC105376652	4067, 47227	in gene, downstream	1_GIST-T1_MITF_hg38::1::187_chr11
1_GIST-T1_MITF_hg38	188	11	47642387	47642662	275	47642512	22	18.2222	9	1	1	1	MTCH2	142	in gene	1_GIST-T1_MITF_hg38::1::188_chr11
1_GIST-T1_MITF_hg38	189	11	58579522	58579788	266	58579648	51	41.625	8	1	3	3	LPXN, ZFP91-CNTF, ZFP91	-756, 534, 534	upstream, in gene, in gene	1_GIST-T1_MITF_hg38::1::189_chr11
1_GIST-T1_MITF_hg38	190	11	59143096	59143532	436	59143232	24	18	14	1	2	2	LOC101927204, FAM111A	-424, 387	upstream, in gene	1_GIST-T1_MITF_hg38::1::190_chr11
1_GIST-T1_MITF_hg38	191	11	59669085	59669492	407	59669248	76	52.6154	13	1	2	2	PATL1, LOC105369318	-208, -5063	upstream, upstream	1_GIST-T1_MITF_hg38::1::191_chr11
1_GIST-T1_MITF_hg38	192	11	59755618	59755858	240	59755744	24	20.7143	7	1	1	1	STX3	685	in gene	1_GIST-T1_MITF_hg38::1::192_chr11
1_GIST-T1_MITF_hg38	193	11	61161456	61161664	208	61161504	23	20.4286	7	1	1	1	VPS37C	-60	upstream	1_GIST-T1_MITF_hg38::1::193_chr11
1_GIST-T1_MITF_hg38	194	11	61733421	61733700	279	61733504	58	44.6667	9	0	0	1	DAGLA	53071	in gene	1_GIST-T1_MITF_hg38::1::194_chr11
1_GIST-T1_MITF_hg38	195	11	61923253	61923622	369	61923424	74	51.8333	12	0	0	1	RAB3IL1	22887	in gene	1_GIST-T1_MITF_hg38::1::195_chr11
1_GIST-T1_MITF_hg38	196	11	61967673	61967882	209	61967680	26	23.2857	7	1	2	3	BEST1, FTH1, LOC399900	20965, -20, -58	downstream, upstream, upstream	1_GIST-T1_MITF_hg38::1::196_chr11
1_GIST-T1_MITF_hg38	197	11	61971602	61972315	713	61971808	102	55.8182	22	0	1	3	BEST1, FTH1, LOC399900	25093, -4148, 4070	downstream, upstream, downstream	1_GIST-T1_MITF_hg38::1::197_chr11
1_GIST-T1_MITF_hg38	198	11	62678946	62679233	287	62679040	23	19.8889	9	1	2	4	LBHD1, UQCC3, UBXN1, LRRN4CL	-7271, 7386, 77, 10859	upstream, downstream, in gene, downstream	1_GIST-T1_MITF_hg38::1::198_chr11
1_GIST-T1_MITF_hg38	199	11	62689471	62689961	490	62689760	37	26.875	16	0	1	3	LRRN4CL, HNRNPUL2-BSCL2, BSCL2	139, 37624, 19859	in gene, downstream, downstream	1_GIST-T1_MITF_hg38::1::199_chr11
1_GIST-T1_MITF_hg38	200	11	62771056	62771753	697	62771232	50	35.6818	22	1	1	2	POLR2G, TAF6L	9693, -71	downstream, upstream	1_GIST-T1_MITF_hg38::1::200_chr11
1_GIST-T1_MITF_hg38	201	11	62840850	62841196	346	62840992	49	36.9091	11	0	2	4	STX5, LOC105369332, WDR74, RNU2-2P	-8901, 8826, -420, 769	upstream, downstream, upstream, downstream	1_GIST-T1_MITF_hg38::1::201_chr11
1_GIST-T1_MITF_hg38	202	11	62881591	62882085	494	62881760	106	59.125	16	1	0	1	SLC3A2	25748	in gene	1_GIST-T1_MITF_hg38::1::202_chr11
1_GIST-T1_MITF_hg38	203	11	63671394	63671656	262	63671552	23	19	8	1	1	2	ATL3, RTN3	422, -9808	in gene, upstream	1_GIST-T1_MITF_hg38::1::203_chr11
1_GIST-T1_MITF_hg38	204	11	64184990	64185652	662	64185312	33	28.0952	21	1	1	1	STIP1	40	in gene	1_GIST-T1_MITF_hg38::1::204_chr11
1_GIST-T1_MITF_hg38	205	11	64240765	64241049	284	64240864	28	24.7778	9	1	2	6	DNAJC4, VEGFB, FKBP2, PPP1R14B, LOC105369340, LOC101927696	10630, 6280, -77, 6077, -4513, 11780	downstream, downstream, upstream, downstream, upstream, downstream	1_GIST-T1_MITF_hg38::1::205_chr11
1_GIST-T1_MITF_hg38	206	11	64304642	64304948	306	64304832	30	24.6667	9	1	1	3	KCNK4, TEX40, ESRRA	13511, 4441, -696	downstream, downstream, upstream	1_GIST-T1_MITF_hg38::1::206_chr11
1_GIST-T1_MITF_hg38	207	11	64317560	64317965	405	64317760	77	54	13	1	2	4	ESRRA, TRMT112, PRDX5, LOC102723878	12232, 324, -328, 22865	downstream, in gene, upstream, downstream	1_GIST-T1_MITF_hg38::1::207_chr11
1_GIST-T1_MITF_hg38	208	11	65013913	65014195	282	65013952	26	22.4444	9	1	3	3	ARL2-SNX15, ARL2, MIR6879	-161, -161, -4553	upstream, upstream, upstream	1_GIST-T1_MITF_hg38::1::208_chr11
1_GIST-T1_MITF_hg38	209	11	65096138	65096404	266	65096288	24	20.125	8	1	2	3	ZFPL1, TMEM262, VPS51	12066, -6298, 173	downstream, upstream, in gene	1_GIST-T1_MITF_hg38::1::209_chr11
1_GIST-T1_MITF_hg38	210	11	65315116	65315395	279	65315264	15	13.2222	9	1	2	3	POLA2, LOC105369344, CDC42EP2	53412, -544, 446	downstream, upstream, in gene	1_GIST-T1_MITF_hg38::1::210_chr11
1_GIST-T1_MITF_hg38	211	11	65418746	65419262	516	65419072	47	33.6875	16	0	1	2	FRMD8, NEAT1	32502, -3726	downstream, upstream	1_GIST-T1_MITF_hg38::1::211_chr11
1_GIST-T1_MITF_hg38	212	11	65422026	65422782	756	65422304	106	52.1739	23	1	1	2	FRMD8, NEAT1	35734, -494	downstream, upstream	1_GIST-T1_MITF_hg38::1::212_chr11
1_GIST-T1_MITF_hg38	213	11	65477346	65477713	367	65477488	42	31.1818	11	1	0	1	LOC105369346	12480	downstream	1_GIST-T1_MITF_hg38::1::213_chr11
1_GIST-T1_MITF_hg38	214	11	65487636	65487892	256	65487744	59	49.875	8	0	1	2	LOC105369346, MALAT1	2224, -10018	in gene, upstream	1_GIST-T1_MITF_hg38::1::214_chr11
1_GIST-T1_MITF_hg38	215	11	65497476	65497678	202	65497547	25	23	6	1	1	2	LOC105369346, MALAT1	-7579, -215	upstream, upstream	1_GIST-T1_MITF_hg38::1::215_chr11
1_GIST-T1_MITF_hg38	216	11	65711816	65712233	417	65712064	77	55	13	1	1	2	KAT5, RNASEH2C	68, 8874	in gene, downstream	1_GIST-T1_MITF_hg38::1::216_chr11
1_GIST-T1_MITF_hg38	217	11	66222778	66223025	247	66222912	35	27.375	8	0	0	1	PACS1	152559	in gene	1_GIST-T1_MITF_hg38::1::217_chr11
1_GIST-T1_MITF_hg38	218	11	66480257	66480490	233	66480288	29	24.4286	7	1	3	4	PELI3, LOC101928069, DPP3, LOC105379405	13961, -39, 275, -2840	downstream, upstream, in gene, upstream	1_GIST-T1_MITF_hg38::1::218_chr11
1_GIST-T1_MITF_hg38	219	11	67288616	67288885	269	67288736	23	21.375	8	1	1	2	ADRBK1, ANKRD13D	22336, -555	downstream, upstream	1_GIST-T1_MITF_hg38::1::219_chr11
1_GIST-T1_MITF_hg38	220	11	67370505	67370781	276	67370608	21	18.875	8	0	0	2	LOC100130987, CLCF1	52769, 3569	in gene, in gene	1_GIST-T1_MITF_hg38::1::220_chr11
1_GIST-T1_MITF_hg38	221	11	67391664	67392081	417	67391840	81	51.9231	13	1	1	3	LOC100130987, RAD9A, PPP1CA	74001, -112, 10065	downstream, upstream, downstream	1_GIST-T1_MITF_hg38::1::221_chr11
1_GIST-T1_MITF_hg38	222	11	67464508	67464774	266	67464640	31	23.1111	9	1	0	2	CABP4, TMEM134	12225, 4637	downstream, in gene	1_GIST-T1_MITF_hg38::1::222_chr11
1_GIST-T1_MITF_hg38	223	11	68839281	68839530	249	68839408	35	29.125	8	1	1	1	CPT1A	2523	in gene	1_GIST-T1_MITF_hg38::1::223_chr11
1_GIST-T1_MITF_hg38	224	11	72103091	72103617	526	72103435	79	47.8235	17	1	1	3	LRTOMT, LAMTOR1, ANAPC15	23104, -48, 9341	in gene, upstream, downstream	1_GIST-T1_MITF_hg38::1::224_chr11
1_GIST-T1_MITF_hg38	225	11	72752279	72752527	248	72752384	27	22.125	8	1	1	2	ARAP1, STARD10	5, 41321	in gene, downstream	1_GIST-T1_MITF_hg38::1::225_chr11
1_GIST-T1_MITF_hg38	226	11	73143478	73143791	313	73143616	32	25.5	10	0	1	1	FCHSD2	-1162	upstream	1_GIST-T1_MITF_hg38::1::226_chr11
1_GIST-T1_MITF_hg38	227	11	73983453	73983657	204	73983584	29	24.1429	7	1	1	1	UCP2	-740	upstream	1_GIST-T1_MITF_hg38::1::227_chr11
1_GIST-T1_MITF_hg38	228	11	75313481	75313681	200	75313536	27	23.5	6	0	0	1	ARRB1	38295	in gene	1_GIST-T1_MITF_hg38::1::228_chr11
1_GIST-T1_MITF_hg38	229	11	75814640	75815047	407	75814848	94	61.3077	13	1	2	2	LOC100506113, UVRAG	339, -319	in gene, upstream	1_GIST-T1_MITF_hg38::1::229_chr11
1_GIST-T1_MITF_hg38	230	11	82900682	82901094	412	82900800	23	17.1538	13	0	2	2	PRCP, DDIAS	891, -895	in gene, upstream	1_GIST-T1_MITF_hg38::1::230_chr11
1_GIST-T1_MITF_hg38	231	11	85628407	85628728	321	85628544	53	39.1	10	1	2	2	DLG2, TMEM126B	-10, -29	upstream, upstream	1_GIST-T1_MITF_hg38::1::231_chr11
1_GIST-T1_MITF_hg38	232	11	85647902	85648102	200	85647968	30	24.5714	7	1	1	2	TMEM126A, CREBZF	49, 17170	in gene, downstream	1_GIST-T1_MITF_hg38::1::232_chr11
1_GIST-T1_MITF_hg38	233	11	86069000	86069417	417	86069184	46	32.5385	13	1	1	1	PICALM	697	in gene	1_GIST-T1_MITF_hg38::1::233_chr11
1_GIST-T1_MITF_hg38	234	11	108008862	108009220	358	108008928	25	17.4167	12	1	1	1	CUL5	246	in gene	1_GIST-T1_MITF_hg38::1::234_chr11
1_GIST-T1_MITF_hg38	235	11	108222825	108223196	371	108222944	16	11.4545	11	1	2	2	NPAT, ATM	-306, 444	upstream, in gene	1_GIST-T1_MITF_hg38::1::235_chr11
1_GIST-T1_MITF_hg38	236	11	118928138	118928564	426	118928272	28	22.8462	13	0	1	1	BCL9L	-2654	upstream	1_GIST-T1_MITF_hg38::1::236_chr11
1_GIST-T1_MITF_hg38	237	11	119067634	119067959	325	119067776	29	21.7	10	1	1	1	VPS11	24	in gene	1_GIST-T1_MITF_hg38::1::237_chr11
1_GIST-T1_MITF_hg38	238	11	119368390	119368695	305	119368496	49	40.1111	9	0	0	1	USP2	13230	in gene	1_GIST-T1_MITF_hg38::1::238_chr11
1_GIST-T1_MITF_hg38	239	11	121023909	121024126	217	121024000	36	33.1667	6	1	1	1	TBCEL	-94	upstream	1_GIST-T1_MITF_hg38::1::239_chr11
1_GIST-T1_MITF_hg38	240	11	122491594	122491806	212	122491680	18	16	6	0	0	0				1_GIST-T1_MITF_hg38::1::240_chr11
1_GIST-T1_MITF_hg38	241	11	125592349	125592624	275	125592448	55	42.7778	9	1	2	3	EI24, LOC105369550, STT3A	23232, 187, -347	downstream, in gene, upstream	1_GIST-T1_MITF_hg38::1::241_chr11
1_GIST-T1_MITF_hg38	242	11	126211553	126211851	298	126211696	38	32.3333	9	1	2	2	RPUSD4, FAM118B	-4, 246	upstream, in gene	1_GIST-T1_MITF_hg38::1::242_chr11
1_GIST-T1_MITF_hg38	243	11	130003025	130003265	240	130003125	23	21.125	8	1	2	2	PRDM10, LINC00167	-75, 501	upstream, in gene	1_GIST-T1_MITF_hg38::1::243_chr11
1_GIST-T1_MITF_hg38	244	12	2812775	2812975	200	2812880	20	16.8333	6	1	1	2	FKBP4, ITFG2	17938, 259	downstream, in gene	1_GIST-T1_MITF_hg38::1::244_chr12
1_GIST-T1_MITF_hg38	245	12	6891098	6891388	290	6891264	30	23.7778	9	1	1	1	LOC105369632	-1073	upstream	1_GIST-T1_MITF_hg38::1::245_chr12
1_GIST-T1_MITF_hg38	246	12	8949450	8949989	539	8949792	35	24.5882	17	1	1	2	PHC1, M6PR	35108, -31	downstream, upstream	1_GIST-T1_MITF_hg38::1::246_chr12
1_GIST-T1_MITF_hg38	247	12	10212422	10212662	240	10212501	19	16.8571	7	1	1	1	GABARAPL1	-340	upstream	1_GIST-T1_MITF_hg38::1::247_chr12
1_GIST-T1_MITF_hg38	248	12	13255878	13256163	285	13256032	42	30.2222	9	0	0	0				1_GIST-T1_MITF_hg38::1::248_chr12
1_GIST-T1_MITF_hg38	249	12	21780800	21781037	237	21780928	16	12.5	8	0	1	2	LOC105369689, KCNJ8	118615, -5426	in gene, upstream	1_GIST-T1_MITF_hg38::1::249_chr12
1_GIST-T1_MITF_hg38	250	12	25386260	25386558	298	25386400	20	16.3333	9	1	0	0				1_GIST-T1_MITF_hg38::1::250_chr12
1_GIST-T1_MITF_hg38	251	12	31749233	31749538	305	31749376	28	21.4	10	0	0	1	LOC105369724	7696	in gene	1_GIST-T1_MITF_hg38::1::251_chr12
1_GIST-T1_MITF_hg38	252	12	45466564	45466797	233	45466672	28	25	7	0	0	1	LOC105369743	102171	in gene	1_GIST-T1_MITF_hg38::1::252_chr12
1_GIST-T1_MITF_hg38	253	12	46371868	46372253	385	46372032	22	15.9167	12	1	2	2	SLC38A2, LOC102723757	830, -751	in gene, upstream	1_GIST-T1_MITF_hg38::1::253_chr12
1_GIST-T1_MITF_hg38	254	12	50504804	50505124	320	50504960	30	22.5	10	1	1	1	DIP2B	-25	upstream	1_GIST-T1_MITF_hg38::1::254_chr12
1_GIST-T1_MITF_hg38	255	12	51070061	51070271	210	51070208	24	22.3333	6	0	0	2	LETMD1, CSRNP2	21978, 13463	downstream, in gene	1_GIST-T1_MITF_hg38::1::255_chr12
1_GIST-T1_MITF_hg38	256	12	51238763	51239041	278	51238880	35	29.5556	9	1	1	2	DAZAP2, SMAGP	156, 31538	in gene, downstream	1_GIST-T1_MITF_hg38::1::256_chr12
1_GIST-T1_MITF_hg38	257	12	51885950	51886166	216	51886064	15	13.8571	7	0	1	1	ANKRD33	-1945	upstream	1_GIST-T1_MITF_hg38::1::257_chr12
1_GIST-T1_MITF_hg38	258	12	52010253	52010587	334	52010400	55	41.1	10	0	0	1	GRASP	3463	in gene	1_GIST-T1_MITF_hg38::1::258_chr12
1_GIST-T1_MITF_hg38	259	12	52051121	52051342	221	52051232	19	16.1429	7	1	0	1	NR4A1	28400	in gene	1_GIST-T1_MITF_hg38::1::259_chr12
1_GIST-T1_MITF_hg38	260	12	53252037	53252272	235	53252128	20	17.1429	7	1	1	1	MFSD5	877	in gene	1_GIST-T1_MITF_hg38::1::260_chr12
1_GIST-T1_MITF_hg38	261	12	53440862	53441108	246	53440928	19	15.5	8	0	1	2	AMHR2, PRR13	17073, -721	downstream, upstream	1_GIST-T1_MITF_hg38::1::261_chr12
1_GIST-T1_MITF_hg38	262	12	53493051	53493313	262	53493120	40	30.1111	9	1	1	2	MAP3K12, TARBP2	7016, -7083	in gene, upstream	1_GIST-T1_MITF_hg38::1::262_chr12
1_GIST-T1_MITF_hg38	263	12	53938536	53938771	235	53938624	43	36.5714	7	0	2	2	HOXC13-AS, HOXC13	1019, -168	in gene, upstream	1_GIST-T1_MITF_hg38::1::263_chr12
1_GIST-T1_MITF_hg38	264	12	55715868	55716226	358	55716032	42	30	12	1	4	5	ITGA7, BLOC1S1-RDH5, BLOC1S1, RDH5, CD63	5, -2, -2, -4335, 13641	in gene, upstream, upstream, upstream, downstream	1_GIST-T1_MITF_hg38::1::264_chr12
1_GIST-T1_MITF_hg38	265	12	55729096	55729348	252	55729216	24	19.75	8	1	2	5	BLOC1S1-RDH5, BLOC1S1, RDH5, CD63, LOC105369779	13182, 13182, 8849, 457, -66	downstream, downstream, downstream, in gene, upstream	1_GIST-T1_MITF_hg38::1::265_chr12
1_GIST-T1_MITF_hg38	266	12	56152379	56152608	229	56152464	22	18.25	8	0	2	4	ESYT1, MYL6B, MYL6, SMARCC2	24262, 44, -5797, 37103	downstream, in gene, upstream, downstream	1_GIST-T1_MITF_hg38::1::266_chr12
1_GIST-T1_MITF_hg38	267	12	56468276	56468658	382	56468448	42	28.6667	12	1	1	2	SPRYD4, GLS2	-69, 19966	upstream, downstream	1_GIST-T1_MITF_hg38::1::267_chr12
1_GIST-T1_MITF_hg38	268	12	57078638	57078903	265	57078752	30	25.5	8	1	0	2	TMEM194A, NAB2	10105, -10142	in gene, upstream	1_GIST-T1_MITF_hg38::1::268_chr12
1_GIST-T1_MITF_hg38	269	12	57111623	57111968	345	57111840	29	22.5455	11	0	1	1	STAT6	-407	upstream	1_GIST-T1_MITF_hg38::1::269_chr12
1_GIST-T1_MITF_hg38	270	12	57240088	57240295	207	57240144	20	17.4286	7	1	1	3	SHMT2, NDUFA4L2, STAC3	10571, 618, 11049	downstream, in gene, downstream	1_GIST-T1_MITF_hg38::1::270_chr12
1_GIST-T1_MITF_hg38	271	12	57520538	57520843	305	57520640	52	38.2	10	1	3	6	MARS, MIR6758, DDIT3, MIR616, MBD6, DCTN2	32687, 7952, 1058, -1381, -70, 26691	downstream, downstream, in gene, upstream, upstream, downstream	1_GIST-T1_MITF_hg38::1::271_chr12
1_GIST-T1_MITF_hg38	272	12	57522210	57522429	219	57522272	35	30.6667	6	1	3	6	MARS, MIR6758, DDIT3, MIR616, MBD6, DCTN2	34319, 9584, -574, -3013, 1562, 25059	downstream, downstream, upstream, upstream, in gene, downstream	1_GIST-T1_MITF_hg38::1::272_chr12
1_GIST-T1_MITF_hg38	273	12	57591083	57591369	286	57591216	35	27.7778	9	1	1	2	KIF5A, PIP4K2C	41152, 57	downstream, in gene	1_GIST-T1_MITF_hg38::1::273_chr12
1_GIST-T1_MITF_hg38	274	12	57604613	57604820	207	57604688	21	18.8333	6	1	2	3	PIP4K2C, DTX3, ARHGEF25	13529, 361, -5492	downstream, in gene, upstream	1_GIST-T1_MITF_hg38::1::274_chr12
1_GIST-T1_MITF_hg38	275	12	57752190	57752740	550	57752448	89	61.3333	18	1	3	6	AGAP2, TSPAN31, CDK4, MIR6759, MARCH9, CYP27B1	-10247, 8358, -1, -3766, -1174, 14745	upstream, downstream, upstream, upstream, upstream, downstream	1_GIST-T1_MITF_hg38::1::275_chr12
1_GIST-T1_MITF_hg38	276	12	57896551	57896970	419	57896768	55	38.3846	13	1	1	3	LOC283387, LOC102724211, LOC101927608	-2949, 22895, 3500	upstream, downstream, in gene	1_GIST-T1_MITF_hg38::1::276_chr12
1_GIST-T1_MITF_hg38	277	12	62602537	62602810	273	62602640	33	27.75	8	1	2	3	MON2, LINC01465, MIRLET7I	135823, 794, -1046	downstream, in gene, upstream	1_GIST-T1_MITF_hg38::1::277_chr12
1_GIST-T1_MITF_hg38	278	12	62934929	62935297	368	62935056	19	15.1667	12	1	1	1	PPM1H	-171	upstream	1_GIST-T1_MITF_hg38::1::278_chr12
1_GIST-T1_MITF_hg38	279	12	64759278	64759536	258	64759392	41	34	8	1	1	1	GNS	54	in gene	1_GIST-T1_MITF_hg38::1::279_chr12
1_GIST-T1_MITF_hg38	280	12	65892067	65892313	246	65892160	32	28.8571	7	0	0	2	HMGA2, LOC100129940	67700, -8616	in gene, upstream	1_GIST-T1_MITF_hg38::1::280_chr12
1_GIST-T1_MITF_hg38	281	12	71839668	71839885	217	71839792	32	26.8571	7	1	1	1	TBC1D15	85	in gene	1_GIST-T1_MITF_hg38::1::281_chr12
1_GIST-T1_MITF_hg38	282	12	76559719	76559979	260	76559856	30	25	8	1	2	2	OSBPL8, LOC105369850	-47, 14	upstream, in gene	1_GIST-T1_MITF_hg38::1::282_chr12
1_GIST-T1_MITF_hg38	283	12	77830495	77830720	225	77830656	15	13.25	8	0	0	1	NAV3	258794	in gene	1_GIST-T1_MITF_hg38::1::283_chr12
1_GIST-T1_MITF_hg38	284	12	89873788	89874088	300	89873920	58	42.7	10	0	0	0				1_GIST-T1_MITF_hg38::1::284_chr12
1_GIST-T1_MITF_hg38	285	12	91139395	91139633	238	91139472	16	14.8571	7	0	0	1	DCN	43557	downstream	1_GIST-T1_MITF_hg38::1::285_chr12
1_GIST-T1_MITF_hg38	286	12	93570711	93570955	244	93570816	22	17.875	8	1	2	2	SOCS2-AS1, SOCS2	582, 994	in gene, in gene	1_GIST-T1_MITF_hg38::1::286_chr12
1_GIST-T1_MITF_hg38	287	12	95428517	95428772	255	95428640	21	16.5	8	0	0	0				1_GIST-T1_MITF_hg38::1::287_chr12
1_GIST-T1_MITF_hg38	288	12	95858942	95859152	210	95859008	30	24.4286	7	1	2	3	LOC105369922, SNRPF, CCDC38	-178, 77, 84246	upstream, in gene, downstream	1_GIST-T1_MITF_hg38::1::288_chr12
1_GIST-T1_MITF_hg38	289	12	103957174	103957461	287	103957344	37	29.1111	9	1	1	3	HSP90B1, C12orf73, TDG	27010, -129, -8471	downstream, upstream, upstream	1_GIST-T1_MITF_hg38::1::289_chr12
1_GIST-T1_MITF_hg38	290	12	103966034	103966234	200	103966144	15	13.3333	6	1	1	2	C12orf73, TDG	-8929, 329	upstream, in gene	1_GIST-T1_MITF_hg38::1::290_chr12
1_GIST-T1_MITF_hg38	291	12	104064331	104064531	200	104064384	29	25	6	1	2	2	GLT8D2, HCFC2	-201, -74	upstream, upstream	1_GIST-T1_MITF_hg38::1::291_chr12
1_GIST-T1_MITF_hg38	292	12	105107671	105107910	239	105107808	30	23.5	8	1	2	2	LOC414300, KIAA1033	-166, 94	upstream, in gene	1_GIST-T1_MITF_hg38::1::292_chr12
1_GIST-T1_MITF_hg38	293	12	107093477	107093902	425	107093664	26	20	13	1	1	1	CRY1	193	in gene	1_GIST-T1_MITF_hg38::1::293_chr12
1_GIST-T1_MITF_hg38	294	12	111067047	111067291	244	111067104	30	25.7143	7	0	0	1	CUX2	33080	in gene	1_GIST-T1_MITF_hg38::1::294_chr12
1_GIST-T1_MITF_hg38	295	12	112013263	112013546	283	112013376	56	40.7778	9	1	2	2	TMEM116, ERP29	-157, 28	upstream, in gene	1_GIST-T1_MITF_hg38::1::295_chr12
1_GIST-T1_MITF_hg38	296	12	113185391	113185764	373	113185536	73	47.6667	12	1	2	3	DDX54, RITA1, IQCD	-57, 10, 35558	upstream, in gene, downstream	1_GIST-T1_MITF_hg38::1::296_chr12
1_GIST-T1_MITF_hg38	297	12	113271927	113272192	265	113272096	20	16.1111	9	0	0	1	TPCN1	51016	in gene	1_GIST-T1_MITF_hg38::1::297_chr12
1_GIST-T1_MITF_hg38	298	12	113358484	113358741	257	113358560	24	17.25	8	1	2	2	LOC105369989, PLBD2	2103, -6	in gene, upstream	1_GIST-T1_MITF_hg38::1::298_chr12
1_GIST-T1_MITF_hg38	299	12	113966224	113966438	214	113966304	16	13.5714	7	1	1	1	RBM19	67	in gene	1_GIST-T1_MITF_hg38::1::299_chr12
1_GIST-T1_MITF_hg38	300	12	116738055	116738255	200	116738160	17	16.1667	6	1	2	2	C12orf49, RNFT2	-90, -131	upstream, upstream	1_GIST-T1_MITF_hg38::1::300_chr12
1_GIST-T1_MITF_hg38	301	12	120292303	120292566	263	120292432	21	18.125	8	0	3	3	RNU4-2, SIRT4, RNU4-1	-529, 233, 805	upstream, in gene, downstream	1_GIST-T1_MITF_hg38::1::301_chr12
1_GIST-T1_MITF_hg38	302	12	120904314	120904536	222	120904448	39	34.7143	7	1	1	1	SPPL3	-96	upstream	1_GIST-T1_MITF_hg38::1::302_chr12
1_GIST-T1_MITF_hg38	303	12	121580280	121580514	234	121580320	26	21.625	8	1	2	2	KDM2B, LOC101928346	793, -856	in gene, upstream	1_GIST-T1_MITF_hg38::1::303_chr12
1_GIST-T1_MITF_hg38	304	12	123365060	123365369	309	123365200	37	28.4444	9	1	3	3	SBNO1, LOC100293704, MIR8072	325, 2141, -357	in gene, in gene, upstream	1_GIST-T1_MITF_hg38::1::304_chr12
1_GIST-T1_MITF_hg38	305	12	124669472	124669721	249	124669632	36	30.875	8	0	0	1	LOC105370049	14572	in gene	1_GIST-T1_MITF_hg38::1::305_chr12
1_GIST-T1_MITF_hg38	306	12	124914693	124914914	221	124914736	29	24.8571	7	1	2	3	UBC, MIR5188, TRA-TGC3-1	305, -811, 7090	in gene, upstream, downstream	1_GIST-T1_MITF_hg38::1::306_chr12
1_GIST-T1_MITF_hg38	307	12	124939958	124940180	222	124940064	31	27.7143	7	0	2	3	TRD-GTC2-8, TRA-TGC4-1, DHX37	-346, 98, 49067	upstream, downstream, downstream	1_GIST-T1_MITF_hg38::1::307_chr12
1_GIST-T1_MITF_hg38	308	12	127729016	127729242	226	127729088	22	18.5714	7	0	1	1	LOC105370069	-7464	upstream	1_GIST-T1_MITF_hg38::1::308_chr12
1_GIST-T1_MITF_hg38	309	12	128572022	128572792	770	128572608	45	29.7083	24	0	0	1	TMEM132C	305205	in gene	1_GIST-T1_MITF_hg38::1::309_chr12
1_GIST-T1_MITF_hg38	310	12	133037260	133037637	377	133037424	49	34.25	12	1	2	2	LOC101928597, ZNF84	-202, 138	upstream, in gene	1_GIST-T1_MITF_hg38::1::310_chr12
1_GIST-T1_MITF_hg38	311	13	19845782	19846072	290	19845888	25	18.1111	9	0	0	1	ZMYM5	17748	in gene	1_GIST-T1_MITF_hg38::1::311_chr13
1_GIST-T1_MITF_hg38	312	13	21061451	21061701	250	21061536	28	21.75	8	1	2	2	LATS2, LOC105370104	47, -5996	in gene, upstream	1_GIST-T1_MITF_hg38::1::312_chr13
1_GIST-T1_MITF_hg38	313	13	21298056	21298262	206	21298176	30	27.1667	6	1	2	4	LOC105370105, LOC101928764, MIPEPP3, LINC00539	17892, -61, 51, 46683	downstream, upstream, in gene, downstream	1_GIST-T1_MITF_hg38::1::313_chr13
1_GIST-T1_MITF_hg38	314	13	23889274	23889505	231	23889360	34	26.625	8	1	2	3	MIPEP, C1QTNF9B-AS1, C1QTNF9B	88, 471, 9143	in gene, in gene, downstream	1_GIST-T1_MITF_hg38::1::314_chr13
1_GIST-T1_MITF_hg38	315	13	27621322	27621608	286	27621440	28	23.7778	9	1	2	2	LNX2, POLR1D	-857, 697	upstream, in gene	1_GIST-T1_MITF_hg38::1::315_chr13
1_GIST-T1_MITF_hg38	316	13	30395495	30395744	249	30395632	22	19.25	8	0	0	1	LOC105370142	3794	in gene	1_GIST-T1_MITF_hg38::1::316_chr13
1_GIST-T1_MITF_hg38	317	13	30673990	30674227	237	30674080	28	23.5714	7	1	1	1	TRN-GTT2-4	-43	upstream	1_GIST-T1_MITF_hg38::1::317_chr13
1_GIST-T1_MITF_hg38	318	13	36345998	36346586	588	36346432	24	18.0556	18	1	1	2	SPG20, SPG20-AS1	23748, 1	in gene, in gene	1_GIST-T1_MITF_hg38::1::318_chr13
1_GIST-T1_MITF_hg38	319	13	39452009	39452209	200	39452128	14	12.3333	6	0	0	1	LHFP	151091	in gene	1_GIST-T1_MITF_hg38::1::319_chr13
1_GIST-T1_MITF_hg38	320	13	44577855	44578127	272	44577920	24	18.3333	9	1	2	2	TSC22D1, TSC22D1-AS1	-1355, 2024	upstream, in gene	1_GIST-T1_MITF_hg38::1::320_chr13
1_GIST-T1_MITF_hg38	321	13	49792637	49792949	312	49792768	32	23.7	10	1	1	1	KPNA3	153	in gene	1_GIST-T1_MITF_hg38::1::321_chr13
1_GIST-T1_MITF_hg38	322	13	50124390	50124592	202	50124448	23	19.5	6	1	1	2	DLEU2, DLEU1	1093, 42279	in gene, in gene	1_GIST-T1_MITF_hg38::1::322_chr13
1_GIST-T1_MITF_hg38	323	13	68417836	68418073	237	68417888	30	25.8571	7	0	0	0				1_GIST-T1_MITF_hg38::1::323_chr13
1_GIST-T1_MITF_hg38	324	13	80048974	80049177	203	80049024	15	14.1667	6	0	0	1	LOC101927216	26282	in gene	1_GIST-T1_MITF_hg38::1::324_chr13
1_GIST-T1_MITF_hg38	325	13	95327391	95327693	302	95327520	46	33.6	10	0	0	0				1_GIST-T1_MITF_hg38::1::325_chr13
1_GIST-T1_MITF_hg38	326	13	95676807	95677028	221	95676960	21	18.4286	7	1	2	2	DNAJC3-AS1, DNAJC3	0, -179	in gene, upstream	1_GIST-T1_MITF_hg38::1::326_chr13
1_GIST-T1_MITF_hg38	327	13	106425703	106425928	225	106425760	21	18	7	0	0	0				1_GIST-T1_MITF_hg38::1::327_chr13
1_GIST-T1_MITF_hg38	328	13	109778284	109778504	220	109778384	13	11.7143	7	0	0	1	IRS2	8183	in gene	1_GIST-T1_MITF_hg38::1::328_chr13
1_GIST-T1_MITF_hg38	329	13	113296794	113297379	585	113297104	95	54.5263	19	1	1	1	LAMP1	-17	upstream	1_GIST-T1_MITF_hg38::1::329_chr13
1_GIST-T1_MITF_hg38	330	14	20455064	20455335	271	20455200	45	37.1111	9	1	2	3	OSGEP, APEX1, TMEM55B	-92, 69, 6412	upstream, in gene, downstream	1_GIST-T1_MITF_hg38::1::330_chr14
1_GIST-T1_MITF_hg38	331	14	20461480	20461895	415	20461728	68	50	13	1	3	4	OSGEP, APEX1, TMEM55B, PNP	-6620, 6597, -116, -7651	upstream, downstream, upstream, upstream	1_GIST-T1_MITF_hg38::1::331_chr14
1_GIST-T1_MITF_hg38	332	14	20683783	20684067	284	20683920	21	18.8889	9	0	5	5	TRT-TGT5-1, TRY-GTA5-3, TRP-TGG3-1, ANG, RNASE4	2230, 647, -96, -257, -293	downstream, downstream, upstream, upstream, upstream	1_GIST-T1_MITF_hg38::1::332_chr14
1_GIST-T1_MITF_hg38	333	14	21103779	21104179	400	21104000	20	16.5833	12	1	1	2	ZNF219, TMEM253	704, 5063	in gene, downstream	1_GIST-T1_MITF_hg38::1::333_chr14
1_GIST-T1_MITF_hg38	334	14	21384092	21384322	230	21384224	24	19.75	8	1	1	3	SUPT16H, CHD8, SNORD9	415, 53074, 8029	in gene, downstream, downstream	1_GIST-T1_MITF_hg38::1::334_chr14
1_GIST-T1_MITF_hg38	335	14	23301329	23301636	307	23301472	33	22.7	10	1	4	4	PPP1R3E, LOC105378176, BCL2L2-PABPN1, BCL2L2	1376, 2556, -5290, -5290	in gene, in gene, upstream, upstream	1_GIST-T1_MITF_hg38::1::335_chr14
1_GIST-T1_MITF_hg38	336	14	23302383	23302583	200	23302464	14	12.5	6	1	3	4	PPP1R3E, LOC105378176, BCL2L2-PABPN1, BCL2L2	384, 3548, -4298, -4298	in gene, in gene, upstream, upstream	1_GIST-T1_MITF_hg38::1::336_chr14
1_GIST-T1_MITF_hg38	337	14	23320826	23321042	216	23320960	22	18.2857	7	1	1	3	BCL2L2-PABPN1, BCL2L2, PABPN1	14198, 14198, 772	in gene, downstream, in gene	1_GIST-T1_MITF_hg38::1::337_chr14
1_GIST-T1_MITF_hg38	338	14	24114807	24115082	275	24114880	35	26.1111	9	1	2	2	NRL, DCAF11	-78, 183	upstream, in gene	1_GIST-T1_MITF_hg38::1::338_chr14
1_GIST-T1_MITF_hg38	339	14	34547869	34548072	203	34547952	17	15.1429	7	0	3	8	EAPP, LOC105370447, LOC102723306, RNU1-27P, LOC105370449, LOC102723319, RNU1-28P, LOC105370448	-8215, 8203, -4523, 1238, 9181, -5982, 8437, -8717	upstream, downstream, upstream, downstream, downstream, upstream, downstream, upstream	1_GIST-T1_MITF_hg38::1::339_chr14
1_GIST-T1_MITF_hg38	340	14	35122038	35122428	390	35122272	30	23.5	12	1	2	3	LOC101927178, PPP2R3C, KIAA0391	41191, 229, 989	downstream, in gene, in gene	1_GIST-T1_MITF_hg38::1::340_chr14
1_GIST-T1_MITF_hg38	341	14	35412723	35412945	222	35412832	33	27.7143	7	0	0	1	NFKBIA	-8078	upstream	1_GIST-T1_MITF_hg38::1::341_chr14
1_GIST-T1_MITF_hg38	342	14	45250618	45250970	352	45250752	66	47.8182	11	0	1	1	MIS18BP1	2650	in gene	1_GIST-T1_MITF_hg38::1::342_chr14
1_GIST-T1_MITF_hg38	343	14	49620640	49620855	215	49620736	16	13.5714	7	1	2	4	LRR1, RPL36AL, MGAT2, DNAAF2	22039, -51, -35, 14494	downstream, upstream, upstream, downstream	1_GIST-T1_MITF_hg38::1::343_chr14
1_GIST-T1_MITF_hg38	344	14	53126903	53127103	200	53126976	14	10.8333	6	0	0	1	DDHD1	26352	in gene	1_GIST-T1_MITF_hg38::1::344_chr14
1_GIST-T1_MITF_hg38	345	14	53572140	53572343	203	53572256	18	16.1667	6	0	0	1	LOC105370504	202807	in gene	1_GIST-T1_MITF_hg38::1::345_chr14
1_GIST-T1_MITF_hg38	346	14	67816440	67816841	401	67816624	49	35.7692	13	0	2	2	ZFYVE26, RAD51B	-13, -3155	upstream, upstream	1_GIST-T1_MITF_hg38::1::346_chr14
1_GIST-T1_MITF_hg38	347	14	67837196	67837407	211	67837248	21	18	6	0	0	1	RAD51B	17469	in gene	1_GIST-T1_MITF_hg38::1::347_chr14
1_GIST-T1_MITF_hg38	348	14	68589454	68589872	418	68589680	115	73.5385	13	0	0	1	RAD51B	769901	in gene	1_GIST-T1_MITF_hg38::1::348_chr14
1_GIST-T1_MITF_hg38	349	14	68816386	68816614	228	68816512	22	18.1429	7	1	0	1	LOC105370548	11629	in gene	1_GIST-T1_MITF_hg38::1::349_chr14
1_GIST-T1_MITF_hg38	350	14	68979420	68979639	219	68979552	20	17.4286	7	1	2	2	ACTN1, ACTN1-AS1	-186, -130	upstream, upstream	1_GIST-T1_MITF_hg38::1::350_chr14
1_GIST-T1_MITF_hg38	351	14	73760343	73760555	212	73760352	23	20.4286	7	1	1	2	ELMSAN1, MIR4505	29933, 1605	in gene, downstream	1_GIST-T1_MITF_hg38::1::351_chr14
1_GIST-T1_MITF_hg38	352	14	73836544	73836852	308	73836672	33	24.5	10	0	1	1	LOC100506498	-6387	upstream	1_GIST-T1_MITF_hg38::1::352_chr14
1_GIST-T1_MITF_hg38	353	14	74084830	74085032	202	74084928	27	24.8571	7	1	2	3	CCDC176, ALDH6A1, LIN52	65578, -435, 92	downstream, upstream, in gene	1_GIST-T1_MITF_hg38::1::353_chr14
1_GIST-T1_MITF_hg38	354	14	74493146	74493459	313	74493280	37	27.7	10	1	2	3	NPC2, ISCA2, LTBP2	101, -440, 125329	in gene, upstream, downstream	1_GIST-T1_MITF_hg38::1::354_chr14
1_GIST-T1_MITF_hg38	355	14	75176551	75176862	311	75176704	37	30	9	1	1	1	TMED10	-58	upstream	1_GIST-T1_MITF_hg38::1::355_chr14
1_GIST-T1_MITF_hg38	356	14	75258982	75259213	231	75259088	34	30	7	1	1	1	LOC105370571	951	in gene	1_GIST-T1_MITF_hg38::1::356_chr14
1_GIST-T1_MITF_hg38	357	14	75278507	75278753	246	75278656	28	22.875	8	1	1	2	LOC105370571, FOS	20519, -122	downstream, upstream	1_GIST-T1_MITF_hg38::1::357_chr14
1_GIST-T1_MITF_hg38	358	14	77800082	77800286	204	77800144	21	18.6667	6	1	1	1	ADCK1	79	in gene	1_GIST-T1_MITF_hg38::1::358_chr14
1_GIST-T1_MITF_hg38	359	14	81221009	81221473	464	81221216	37	25.8	15	1	2	2	GTF2A1, LOC101928504	15, 341	in gene, in gene	1_GIST-T1_MITF_hg38::1::359_chr14
1_GIST-T1_MITF_hg38	360	14	82626499	82626699	200	82626624	17	14.8333	6	0	0	0				1_GIST-T1_MITF_hg38::1::360_chr14
1_GIST-T1_MITF_hg38	361	14	83885875	83886075	200	83885984	16	15	6	0	0	0				1_GIST-T1_MITF_hg38::1::361_chr14
1_GIST-T1_MITF_hg38	362	14	90383179	90383502	323	90383280	24	21.7	10	1	0	0				1_GIST-T1_MITF_hg38::1::362_chr14
1_GIST-T1_MITF_hg38	363	14	92121562	92121816	254	92121648	20	18.125	8	1	2	2	NDUFB1, CPSF2	161, -306	in gene, upstream	1_GIST-T1_MITF_hg38::1::363_chr14
1_GIST-T1_MITF_hg38	364	14	93139211	93139429	218	93139296	26	22.2857	7	0	0	0				1_GIST-T1_MITF_hg38::1::364_chr14
1_GIST-T1_MITF_hg38	365	14	101948273	101948575	302	101948416	48	39.8889	9	1	0	0				1_GIST-T1_MITF_hg38::1::365_chr14
1_GIST-T1_MITF_hg38	366	14	102293882	102294161	279	102293984	36	27.8889	9	0	0	1	MOK	11216	in gene	1_GIST-T1_MITF_hg38::1::366_chr14
1_GIST-T1_MITF_hg38	367	14	103334407	103334609	202	103334432	28	20.1667	6	1	2	2	EIF5, SNORA28	430, -3417	in gene, upstream	1_GIST-T1_MITF_hg38::1::367_chr14
1_GIST-T1_MITF_hg38	368	14	104747140	104747379	239	104747264	19	16.5714	7	0	1	3	ADSSL1, LOC105370696, SIVA1	23067, -9290, -5156	in gene, upstream, upstream	1_GIST-T1_MITF_hg38::1::368_chr14
1_GIST-T1_MITF_hg38	369	14	104815814	104816173	359	104816000	34	26.2727	11	1	1	1	LINC00638	-5201	upstream	1_GIST-T1_MITF_hg38::1::369_chr14
1_GIST-T1_MITF_hg38	370	14	105004901	105005101	200	105004960	18	16.1667	6	0	0	2	C14orf79, CDCA4	18681, 16128	downstream, downstream	1_GIST-T1_MITF_hg38::1::370_chr14
1_GIST-T1_MITF_hg38	371	15	34343023	34343357	334	34343168	20	15.8	10	0	3	3	SLC12A6, NOP10, NUTM1	-5104, -7, -83	upstream, upstream, upstream	1_GIST-T1_MITF_hg38::1::371_chr15
1_GIST-T1_MITF_hg38	372	15	36468880	36469116	236	36468944	14	11.8571	7	0	0	1	LOC105370768	22238	in gene	1_GIST-T1_MITF_hg38::1::372_chr15
1_GIST-T1_MITF_hg38	373	15	40081707	40081969	262	40081808	19	16.25	8	0	1	3	LOC102724328, LOC105370787, BMF	8017, 494, 27076	downstream, in gene, downstream	1_GIST-T1_MITF_hg38::1::373_chr15
1_GIST-T1_MITF_hg38	374	15	40565059	40565273	214	40565168	25	22.3333	6	0	2	2	C15orf57, RPUSD2	-111, -4125	upstream, upstream	1_GIST-T1_MITF_hg38::1::374_chr15
1_GIST-T1_MITF_hg38	375	15	41621431	41621672	241	41621504	22	17.625	8	1	2	2	LOC105370791, MGA	-339, 272	upstream, in gene	1_GIST-T1_MITF_hg38::1::375_chr15
1_GIST-T1_MITF_hg38	376	15	41621774	41622192	418	41621968	32	22.8462	13	1	2	2	LOC105370791, MGA	-803, 736	upstream, in gene	1_GIST-T1_MITF_hg38::1::376_chr15
1_GIST-T1_MITF_hg38	377	15	41661825	41662158	333	41661952	18	12.8	10	1	0	1	MGA	40720	in gene	1_GIST-T1_MITF_hg38::1::377_chr15
1_GIST-T1_MITF_hg38	378	15	42457957	42458161	204	42458027	21	18.8333	6	0	0	1	ZNF106	33170	in gene	1_GIST-T1_MITF_hg38::1::378_chr15
1_GIST-T1_MITF_hg38	379	15	44663626	44663828	202	44663680	24	21.1667	6	1	1	2	SPG11, PATL2	-2, 47712	upstream, downstream	1_GIST-T1_MITF_hg38::1::379_chr15
1_GIST-T1_MITF_hg38	380	15	45587111	45587468	357	45587264	38	27.1818	11	1	1	1	BLOC1S6	45	in gene	1_GIST-T1_MITF_hg38::1::380_chr15
1_GIST-T1_MITF_hg38	381	15	49170097	49170297	200	49170208	22	20	6	0	1	2	GALK2, MIR4716	14449, -1055	in gene, upstream	1_GIST-T1_MITF_hg38::1::381_chr15
1_GIST-T1_MITF_hg38	382	15	62060380	62060605	225	62060480	29	25.1429	7	1	3	3	VPS13C, LOC101928907, C2CD4A	-15, -23, -6497	upstream, upstream, upstream	1_GIST-T1_MITF_hg38::1::382_chr15
1_GIST-T1_MITF_hg38	383	15	66688912	66689216	304	66689072	24	18.1	10	0	0	1	LINC01169	106882	downstream	1_GIST-T1_MITF_hg38::1::383_chr15
1_GIST-T1_MITF_hg38	384	15	72231230	72231488	258	72231360	15	12	9	1	1	2	PKM, PARP6	452, 41223	in gene, downstream	1_GIST-T1_MITF_hg38::1::384_chr15
1_GIST-T1_MITF_hg38	385	15	72375864	72376220	356	72376000	41	31.0909	11	1	2	2	HEXA, HEXA-AS1	179, -113	in gene, upstream	1_GIST-T1_MITF_hg38::1::385_chr15
1_GIST-T1_MITF_hg38	386	15	73633473	73633705	232	73633600	17	14.2857	7	1	2	2	NPTN, LOC105370891	-188, -2988	upstream, upstream	1_GIST-T1_MITF_hg38::1::386_chr15
1_GIST-T1_MITF_hg38	387	15	74843170	74843473	303	74843328	36	25.7778	9	1	2	3	ULK3, MIR6882, SCAMP2	-117, -2621, 30037	upstream, upstream, downstream	1_GIST-T1_MITF_hg38::1::387_chr15
1_GIST-T1_MITF_hg38	388	15	75731761	75732006	245	75731936	23	19.25	8	0	0	1	ODF3L1	7992	downstream	1_GIST-T1_MITF_hg38::1::388_chr15
1_GIST-T1_MITF_hg38	389	15	75758408	75758688	280	75758560	37	28.1111	9	0	1	2	LOC101929408, MIR4313	212, 3755	in gene, downstream	1_GIST-T1_MITF_hg38::1::389_chr15
1_GIST-T1_MITF_hg38	390	15	80060612	80060834	222	80060736	15	12.1429	7	0	1	1	ZFAND6	1168	in gene	1_GIST-T1_MITF_hg38::1::390_chr15
1_GIST-T1_MITF_hg38	391	15	82647485	82647764	279	82647600	23	17.4444	9	1	2	2	CPEB1, CPEB1-AS1	416, -170	in gene, upstream	1_GIST-T1_MITF_hg38::1::391_chr15
1_GIST-T1_MITF_hg38	392	15	88476657	88476879	222	88476752	26	22	7	0	0	2	MRPL46, MRPS11	-9350, 9299	upstream, in gene	1_GIST-T1_MITF_hg38::1::392_chr15
1_GIST-T1_MITF_hg38	393	15	95304447	95304709	262	95304544	57	43.7778	9	0	0	1	LINC01197	22556	in gene	1_GIST-T1_MITF_hg38::1::393_chr15
1_GIST-T1_MITF_hg38	394	15	101031245	101031493	248	101031328	18	14.5	8	0	0	1	LRRK1	112113	in gene	1_GIST-T1_MITF_hg38::1::394_chr15
1_GIST-T1_MITF_hg38	395	16	1474890	1475222	332	1475008	45	32.3	10	1	1	1	CLCN7	76	in gene	1_GIST-T1_MITF_hg38::1::395_chr16
1_GIST-T1_MITF_hg38	396	16	1826999	1827312	313	1827168	35	29.6	10	1	2	3	HAGH, FAHD1, MEIOB	26, -56, 45010	in gene, upstream, downstream	1_GIST-T1_MITF_hg38::1::396_chr16
1_GIST-T1_MITF_hg38	397	16	2004023	2004285	262	2004128	44	36.25	8	1	0	2	SYNGR3, ZNF598	14183, 5693	downstream, in gene	1_GIST-T1_MITF_hg38::1::397_chr16
1_GIST-T1_MITF_hg38	398	16	2047721	2048012	291	2047808	41	31.3333	9	1	2	3	SLC9A3R2, NTHL1, TSC2	20940, 58, -128	downstream, in gene, upstream	1_GIST-T1_MITF_hg38::1::398_chr16
1_GIST-T1_MITF_hg38	399	16	2205662	2205918	256	2205792	29	22.375	8	1	1	4	CASKIN1, MLST8, BRICD5, PGP	-9328, 615, 7748, 9029	upstream, in gene, downstream, downstream	1_GIST-T1_MITF_hg38::1::399_chr16
1_GIST-T1_MITF_hg38	400	16	2513902	2514143	241	2513952	18	15.7143	7	1	2	3	TBC1D24, ATP6V0C, AMDHD2	38806, 226, -6410	downstream, in gene, upstream	1_GIST-T1_MITF_hg38::1::400_chr16
1_GIST-T1_MITF_hg38	401	16	2603216	2603416	200	2603296	27	22.8333	6	1	1	2	PDPK1, LOC652276	65332, -88	downstream, upstream	1_GIST-T1_MITF_hg38::1::401_chr16
1_GIST-T1_MITF_hg38	402	16	2682332	2682547	215	2682368	29	24.4286	7	1	1	2	ERVK13-1, KCTD5	-8929, -126	upstream, upstream	1_GIST-T1_MITF_hg38::1::402_chr16
1_GIST-T1_MITF_hg38	403	16	2846809	2847009	200	2846912	17	14	7	0	0	1	PRSS22	11718	downstream	1_GIST-T1_MITF_hg38::1::403_chr16
1_GIST-T1_MITF_hg38	404	16	2919506	2919759	253	2919680	19	15.25	8	0	0	1	FLYWCH1	7759	in gene	1_GIST-T1_MITF_hg38::1::404_chr16
1_GIST-T1_MITF_hg38	405	16	3024198	3024451	253	3024256	37	31.5	8	1	3	7	CLDN9, CLDN6, TNFRSF12A, HCFC1R1, THOC6, CCDC64B, LOC100128770	11800, -6069, 3944, 40, 225, 12707, -8225	downstream, upstream, downstream, in gene, in gene, downstream, upstream	1_GIST-T1_MITF_hg38::1::405_chr16
1_GIST-T1_MITF_hg38	406	16	3246161	3246363	202	3246224	15	13.5	6	0	0	2	ZNF200, MEFV	-10003, 10403	upstream, in gene	1_GIST-T1_MITF_hg38::1::406_chr16
1_GIST-T1_MITF_hg38	407	16	4538707	4538992	285	4538864	30	23.7778	9	1	2	2	CDIP1, C16orf96	-49, 155	upstream, in gene	1_GIST-T1_MITF_hg38::1::407_chr16
1_GIST-T1_MITF_hg38	408	16	9091038	9091348	310	9091168	30	22	10	1	1	1	C16orf72	-512	upstream	1_GIST-T1_MITF_hg38::1::408_chr16
1_GIST-T1_MITF_hg38	409	16	14285783	14285997	214	14285856	26	22	7	1	1	1	TRT-CGT2-1	-37	upstream	1_GIST-T1_MITF_hg38::1::409_chr16
1_GIST-T1_MITF_hg38	410	16	14632705	14632986	281	14632832	27	23	8	1	2	2	PARN, BFAR	-2557, 21	upstream, in gene	1_GIST-T1_MITF_hg38::1::410_chr16
1_GIST-T1_MITF_hg38	411	16	15643363	15643603	240	15643504	19	16.7143	7	1	3	3	KIAA0430, NDE1, MIR484	-338, 237, 210	upstream, in gene, downstream	1_GIST-T1_MITF_hg38::1::411_chr16
1_GIST-T1_MITF_hg38	412	16	15682189	15682467	278	15682304	32	23.6667	9	0	0	1	NDE1	39037	in gene	1_GIST-T1_MITF_hg38::1::412_chr16
1_GIST-T1_MITF_hg38	413	16	19067643	19067872	229	19067712	20	17.75	8	1	2	3	TMC7, LOC102723385, COQ7	83778, -21, 117	downstream, upstream, in gene	1_GIST-T1_MITF_hg38::1::413_chr16
1_GIST-T1_MITF_hg38	414	16	19555584	19555871	287	19555712	31	22.6667	9	1	1	2	CCP110, C16orf62	31855, 639	downstream, in gene	1_GIST-T1_MITF_hg38::1::414_chr16
1_GIST-T1_MITF_hg38	415	16	22206143	22206343	200	22206240	13	11.5714	7	1	1	1	EEF2K	-31	upstream	1_GIST-T1_MITF_hg38::1::415_chr16
1_GIST-T1_MITF_hg38	416	16	27748870	27749192	322	27749024	24	16.9	10	0	1	2	KIAA0556, LOC105371157	198905, -1134	in gene, upstream	1_GIST-T1_MITF_hg38::1::416_chr16
1_GIST-T1_MITF_hg38	417	16	28491946	28492377	431	28492128	85	57.1538	13	1	3	4	CLN3, LOC105371165, APOBR, IL27	174, -240, -2521, 34271	in gene, upstream, upstream, downstream	1_GIST-T1_MITF_hg38::1::417_chr16
1_GIST-T1_MITF_hg38	418	16	28538964	28539217	253	28539072	46	36.875	8	0	1	1	NUPR1	102	in gene	1_GIST-T1_MITF_hg38::1::418_chr16
1_GIST-T1_MITF_hg38	419	16	28824091	28824356	265	28824208	54	40.1111	9	1	1	1	ATXN2L	1160	in gene	1_GIST-T1_MITF_hg38::1::419_chr16
1_GIST-T1_MITF_hg38	420	16	28974374	28974959	585	28974688	108	60.3333	18	1	1	3	NFATC2IP, SPNS1, LAT	23700, -83, -10138	downstream, upstream, upstream	1_GIST-T1_MITF_hg38::1::420_chr16
1_GIST-T1_MITF_hg38	421	16	30355218	30355822	604	30355360	45	28.7368	19	1	2	3	CD2BP2, LOC101928707, TBC1D10B	1, -35, 14898	in gene, upstream, downstream	1_GIST-T1_MITF_hg38::1::421_chr16
1_GIST-T1_MITF_hg38	422	16	30445873	30446281	408	30446048	89	63.5385	13	1	1	1	SEPHS2	-73	upstream	1_GIST-T1_MITF_hg38::1::422_chr16
1_GIST-T1_MITF_hg38	423	16	30658095	30658392	297	30658272	109	88.5556	9	1	1	2	PRR14, FBRS	7555, -159	downstream, upstream	1_GIST-T1_MITF_hg38::1::423_chr16
1_GIST-T1_MITF_hg38	424	16	30875314	30875548	234	30875360	31	28.1429	7	1	2	3	BCL7C, MIR4519, MIR762HG	19016, -37, -100	in gene, upstream, upstream	1_GIST-T1_MITF_hg38::1::424_chr16
1_GIST-T1_MITF_hg38	425	16	31032871	31033478	607	31033216	110	66.4211	19	1	1	2	STX4, LOC101928762	121, -8716	in gene, upstream	1_GIST-T1_MITF_hg38::1::425_chr16
1_GIST-T1_MITF_hg38	426	16	51508869	51509077	208	51508960	16	14.1667	6	0	0	1	LOC102723323	16653	in gene	1_GIST-T1_MITF_hg38::1::426_chr16
1_GIST-T1_MITF_hg38	427	16	53099682	53099882	200	53099712	18	14.8333	6	0	0	1	CHD9	44714	in gene	1_GIST-T1_MITF_hg38::1::427_chr16
1_GIST-T1_MITF_hg38	428	16	57186093	57186294	201	57186208	21	18.1667	6	1	2	2	FAM192A, RSPRY1	22, -83	in gene, upstream	1_GIST-T1_MITF_hg38::1::428_chr16
1_GIST-T1_MITF_hg38	429	16	58684551	58684794	243	58684704	24	20	7	1	2	2	SLC38A7, LOC105371297	73, 35	in gene, in gene	1_GIST-T1_MITF_hg38::1::429_chr16
1_GIST-T1_MITF_hg38	430	16	67480971	67481384	413	67481184	29	21.5385	13	1	2	3	ATP6V0D1, LOC101927837, AGRP	2, -136, 2899	in gene, upstream, downstream	1_GIST-T1_MITF_hg38::1::430_chr16
1_GIST-T1_MITF_hg38	431	16	69529618	69529850	232	69529696	22	19.1429	7	0	0	1	LOC105371325	6699	downstream	1_GIST-T1_MITF_hg38::1::431_chr16
1_GIST-T1_MITF_hg38	432	16	69762072	69762337	265	69762144	22	17.6667	9	1	2	2	NOB1, WWP2	-7176, -140	upstream, upstream	1_GIST-T1_MITF_hg38::1::432_chr16
1_GIST-T1_MITF_hg38	433	16	70381412	70381632	220	70381536	29	22.7143	7	1	0	2	DDX19A, ST3GAL2	34675, 57552	downstream, in gene	1_GIST-T1_MITF_hg38::1::433_chr16
1_GIST-T1_MITF_hg38	434	16	70454017	70454227	210	70454048	18	15	6	0	1	2	RNU6-23P, FUK	-8649, -536	upstream, upstream	1_GIST-T1_MITF_hg38::1::434_chr16
1_GIST-T1_MITF_hg38	435	16	70800896	70801263	367	70801120	40	30.0833	12	1	1	2	VAC14, HYDIN	46, 429602	in gene, downstream	1_GIST-T1_MITF_hg38::1::435_chr16
1_GIST-T1_MITF_hg38	436	16	73070588	73070804	216	73070688	26	22.2857	7	0	0	0				1_GIST-T1_MITF_hg38::1::436_chr16
1_GIST-T1_MITF_hg38	437	16	74368119	74368406	287	74368256	42	30.2222	9	1	2	2	LOC440386, NPIPB15	1413, -6745	in gene, upstream	1_GIST-T1_MITF_hg38::1::437_chr16
1_GIST-T1_MITF_hg38	438	16	84641254	84641457	203	84641344	38	34.3333	6	0	1	2	LOC105371376, KLHL36	9499, -7167	downstream, upstream	1_GIST-T1_MITF_hg38::1::438_chr16
1_GIST-T1_MITF_hg38	439	16	85027492	85027807	315	85027616	54	41.6667	9	1	1	1	KIAA0513	-135	upstream	1_GIST-T1_MITF_hg38::1::439_chr16
1_GIST-T1_MITF_hg38	440	16	85557097	85557333	236	85557120	21	18.4286	7	1	0	1	GSE1	387117	in gene	1_GIST-T1_MITF_hg38::1::440_chr16
1_GIST-T1_MITF_hg38	441	16	85612798	85613103	305	85612960	43	32.2	10	1	0	1	GSE1	442957	in gene	1_GIST-T1_MITF_hg38::1::441_chr16
1_GIST-T1_MITF_hg38	442	16	85750457	85750793	336	85750539	25	22.6364	11	1	1	2	C16orf74, MIR1910	544, -8839	in gene, upstream	1_GIST-T1_MITF_hg38::1::442_chr16
1_GIST-T1_MITF_hg38	443	16	86975319	86975635	316	86975488	44	35.6	10	0	0	1	LOC105371393	82202	in gene	1_GIST-T1_MITF_hg38::1::443_chr16
1_GIST-T1_MITF_hg38	444	16	87387972	87388749	777	87388544	95	52.875	24	0	2	3	FBXO31, TRM-CAT6-1, MAP1LC3B	3563, -4450, -3651	in gene, upstream, upstream	1_GIST-T1_MITF_hg38::1::444_chr16
1_GIST-T1_MITF_hg38	445	16	87392125	87392430	305	87392224	45	35.3	10	1	2	3	FBXO31, TRM-CAT6-1, MAP1LC3B	-117, -8130, 29	upstream, upstream, in gene	1_GIST-T1_MITF_hg38::1::445_chr16
1_GIST-T1_MITF_hg38	446	16	87661565	87661769	204	87661632	33	29	7	0	0	1	JPH3	59797	in gene	1_GIST-T1_MITF_hg38::1::446_chr16
1_GIST-T1_MITF_hg38	447	16	88570047	88570320	273	88570176	58	44	9	1	2	2	ZC3H18-AS1, ZC3H18	-3070, -203	upstream, upstream	1_GIST-T1_MITF_hg38::1::447_chr16
1_GIST-T1_MITF_hg38	448	16	88700966	88701382	416	88701152	41	31.6154	13	0	1	2	RNF166, CTU2	5269, -5331	in gene, upstream	1_GIST-T1_MITF_hg38::1::448_chr16
1_GIST-T1_MITF_hg38	449	16	88728089	88728300	211	88728128	22	18	7	0	2	3	PIEZO1, LOC105371407, LOC100289580	56836, 921, -3052	in gene, in gene, upstream	1_GIST-T1_MITF_hg38::1::449_chr16
1_GIST-T1_MITF_hg38	450	16	88811212	88811638	426	88811424	31	24.4615	13	1	1	3	CDT1, APRT, GALNS	7646, 510, 45542	downstream, in gene, downstream	1_GIST-T1_MITF_hg38::1::450_chr16
1_GIST-T1_MITF_hg38	451	16	88856888	88857295	407	88857088	131	83.8462	13	1	3	4	GALNS, LOC105371408, TRAPPC2L, PABPN1L	-122, -509, -10, 13068	upstream, upstream, upstream, downstream	1_GIST-T1_MITF_hg38::1::451_chr16
1_GIST-T1_MITF_hg38	452	16	88976940	88977263	323	88977088	24	19.3	10	0	1	1	CBFA2T3	111	in gene	1_GIST-T1_MITF_hg38::1::452_chr16
1_GIST-T1_MITF_hg38	453	16	89216494	89216888	394	89216736	49	37	12	0	0	1	ZNF778	14698	in gene	1_GIST-T1_MITF_hg38::1::453_chr16
1_GIST-T1_MITF_hg38	454	16	89498908	89499130	222	89499008	58	49.1429	7	0	0	4	ANKRD11, LOC101930112, LOC101927863, SPG7	-8434, 8053, 7560, -9373	upstream, downstream, in gene, upstream	1_GIST-T1_MITF_hg38::1::454_chr16
1_GIST-T1_MITF_hg38	455	17	535273	535741	468	535456	75	48	14	0	0	2	VPS53, LOC105371477	179400, 12316	in gene, in gene	1_GIST-T1_MITF_hg38::1::455_chr17
1_GIST-T1_MITF_hg38	456	17	996487	996720	233	996544	36	32.4286	7	1	1	2	TIMM22, ABR	-573, 190778	upstream, downstream	1_GIST-T1_MITF_hg38::1::456_chr17
1_GIST-T1_MITF_hg38	457	17	1724567	1724788	221	1724656	30	25.2857	7	1	0	2	MIR22HG, WDR81	-8384, 8133	upstream, in gene	1_GIST-T1_MITF_hg38::1::457_chr17
1_GIST-T1_MITF_hg38	458	17	1786973	1787335	362	1787072	50	37	12	0	0	2	SERPINF1, SMYD4	25107, 42809	downstream, in gene	1_GIST-T1_MITF_hg38::1::458_chr17
1_GIST-T1_MITF_hg38	459	17	1796882	1797119	237	1796960	30	26.1429	7	0	0	1	SMYD4	32921	in gene	1_GIST-T1_MITF_hg38::1::459_chr17
1_GIST-T1_MITF_hg38	460	17	2053704	2054077	373	2053872	25	23.2727	11	1	3	4	MIR132, MIR212, HIC1, SMG6	-3864, -3492, -1227, 249941	upstream, upstream, upstream, downstream	1_GIST-T1_MITF_hg38::1::460_chr17
1_GIST-T1_MITF_hg38	461	17	2054732	2055102	370	2054896	33	24.5455	11	1	3	4	MIR132, MIR212, HIC1, SMG6	-4888, -4516, -203, 248917	upstream, upstream, upstream, downstream	1_GIST-T1_MITF_hg38::1::461_chr17
1_GIST-T1_MITF_hg38	462	17	2399644	2400371	727	2399840	49	30.7826	23	1	1	2	MNT, LOC284009	1124, 15596	in gene, downstream	1_GIST-T1_MITF_hg38::1::462_chr17
1_GIST-T1_MITF_hg38	463	17	2401325	2401741	416	2401536	21	16.8462	13	1	1	2	MNT, LOC284009	-572, 13900	upstream, downstream	1_GIST-T1_MITF_hg38::1::463_chr17
1_GIST-T1_MITF_hg38	464	17	3636506	3636883	377	3636640	36	28.1667	12	1	2	3	SHPK, CTNS, LOC105371493	-318, 172, 15115	upstream, in gene, downstream	1_GIST-T1_MITF_hg38::1::464_chr17
1_GIST-T1_MITF_hg38	465	17	3892216	3892489	273	3892272	30	25	9	1	1	2	CAMKK1, P2RX1	2619, 24394	in gene, downstream	1_GIST-T1_MITF_hg38::1::465_chr17
1_GIST-T1_MITF_hg38	466	17	5282051	5282296	245	5282208	28	23	7	1	1	1	RABEP1	-55	upstream	1_GIST-T1_MITF_hg38::1::466_chr17
1_GIST-T1_MITF_hg38	467	17	7012191	7012576	385	7012384	54	37.2308	13	1	4	8	ALOX12-AS1, ALOX12, RNASEK-C17orf49, RNASEK, C17orf49, MIR497HG, MIR195, MIR497	-50, 18188, -33, -33, -2353, 7270, 5317, 5638	upstream, downstream, upstream, upstream, upstream, downstream, downstream, downstream	1_GIST-T1_MITF_hg38::1::467_chr17
1_GIST-T1_MITF_hg38	468	17	7234341	7234798	457	7234592	91	56.6429	14	1	1	5	ACADVL, DVL2, PHF23, GABARAP, CTDNEP1	17467, -44, 5125, 7842, 17348	downstream, upstream, downstream, downstream, downstream	1_GIST-T1_MITF_hg38::1::468_chr17
1_GIST-T1_MITF_hg38	469	17	7242276	7242476	200	7242320	24	21.8333	6	1	2	5	DVL2, PHF23, GABARAP, CTDNEP1, ELP5	-7772, -2603, 114, 9620, -9733	upstream, upstream, in gene, downstream, upstream	1_GIST-T1_MITF_hg38::1::469_chr17
1_GIST-T1_MITF_hg38	470	17	7242717	7243210	493	7242976	166	89.0625	16	1	2	5	DVL2, PHF23, GABARAP, CTDNEP1, ELP5	-8428, -3259, -542, 8964, -9077	upstream, upstream, upstream, downstream, upstream	1_GIST-T1_MITF_hg38::1::470_chr17
1_GIST-T1_MITF_hg38	471	17	7329502	7329702	200	7329568	22	20.1429	7	1	2	2	NEURL4, ACAP1	-249, -6943	upstream, upstream	1_GIST-T1_MITF_hg38::1::471_chr17
1_GIST-T1_MITF_hg38	472	17	7483310	7483606	296	7483424	68	55.4444	9	0	3	3	ZBTB4, SLC35G6, POLR2A	825, 2022, -955	in gene, downstream, upstream	1_GIST-T1_MITF_hg38::1::472_chr17
1_GIST-T1_MITF_hg38	473	17	7483716	7483917	201	7483776	32	28.3333	6	0	3	3	ZBTB4, SLC35G6, POLR2A	473, 2374, -603	in gene, downstream, upstream	1_GIST-T1_MITF_hg38::1::473_chr17
1_GIST-T1_MITF_hg38	474	17	7572422	7572675	253	7572512	57	46.5	8	1	5	9	SENP3-EIF4A1, SENP3, EIF4A1, SNORA48, SNORD10, SNORA67, CD68, LOC100996842, LOC102724164	10520, 10520, -194, -2201, -4299, -5443, -6975, 12272, 11302	in gene, downstream, upstream, upstream, upstream, upstream, upstream, downstream, downstream	1_GIST-T1_MITF_hg38::1::474_chr17
1_GIST-T1_MITF_hg38	475	17	7627794	7628032	238	7627968	24	19.875	8	1	1	2	SHBG, SAT2	13904, -92	in gene, upstream	1_GIST-T1_MITF_hg38::1::475_chr17
1_GIST-T1_MITF_hg38	476	17	7835640	7835840	200	7835728	22	20.4286	7	1	2	3	DNAH2, LOC105371516, KDM6B	118374, -1617, 1528	downstream, upstream, in gene	1_GIST-T1_MITF_hg38::1::476_chr17
1_GIST-T1_MITF_hg38	477	17	7836725	7837062	337	7836896	57	39.3636	11	1	1	3	DNAH2, LOC105371516, KDM6B	119542, -2785, 2696	downstream, upstream, in gene	1_GIST-T1_MITF_hg38::1::477_chr17
1_GIST-T1_MITF_hg38	478	17	8156460	8156769	309	8156555	23	20.3	10	1	1	2	PER1, VAMP2	-150, 6420	upstream, downstream	1_GIST-T1_MITF_hg38::1::478_chr17
1_GIST-T1_MITF_hg38	479	17	9575742	9575942	200	9575904	15	13.4286	7	1	2	2	STX8, CFAP52	54, -723	in gene, upstream	1_GIST-T1_MITF_hg38::1::479_chr17
1_GIST-T1_MITF_hg38	480	17	16014158	16014377	219	16014240	28	24.4286	7	0	1	2	TTC19, LOC105371556	14860, -5287	in gene, upstream	1_GIST-T1_MITF_hg38::1::480_chr17
1_GIST-T1_MITF_hg38	481	17	17206201	17206517	316	17206368	32	26.6	10	1	1	2	PLD6, FLCN	-36, 30820	upstream, downstream	1_GIST-T1_MITF_hg38::1::481_chr17
1_GIST-T1_MITF_hg38	482	17	17236951	17237839	888	17237280	89	42.4286	28	1	1	2	FLCN, COPS3	-92, 44023	upstream, downstream	1_GIST-T1_MITF_hg38::1::482_chr17
1_GIST-T1_MITF_hg38	483	17	17972726	17972990	264	17972848	41	32.625	8	1	2	3	TOM1L2, LRRC48, ATPAF2	-378, 68, 66321	upstream, in gene, downstream	1_GIST-T1_MITF_hg38::1::483_chr17
1_GIST-T1_MITF_hg38	484	17	18315096	18315620	524	18315296	96	54.2941	17	1	2	2	TOP3A, SMCR8	-289, 16	upstream, in gene	1_GIST-T1_MITF_hg38::1::484_chr17
1_GIST-T1_MITF_hg38	485	17	19384693	19384976	283	19384832	22	20.3333	9	0	2	3	B9D1, MAPK7, MFAP4	-6650, 7111, 2387	upstream, downstream, in gene	1_GIST-T1_MITF_hg38::1::485_chr17
1_GIST-T1_MITF_hg38	486	17	19448650	19449051	401	19448832	51	34.9167	12	0	0	1	LOC105371574	12135	in gene	1_GIST-T1_MITF_hg38::1::486_chr17
1_GIST-T1_MITF_hg38	487	17	19977772	19978129	357	19977920	33	25	11	1	1	1	AKAP10	-64	upstream	1_GIST-T1_MITF_hg38::1::487_chr17
1_GIST-T1_MITF_hg38	488	17	21034467	21034696	229	21034624	33	29.4286	7	0	0	1	USP22	8785	in gene	1_GIST-T1_MITF_hg38::1::488_chr17
1_GIST-T1_MITF_hg38	489	17	27244921	27245219	298	27245024	66	50.3	10	0	0	0				1_GIST-T1_MITF_hg38::1::489_chr17
1_GIST-T1_MITF_hg38	490	17	27293909	27294120	211	27294032	30	27.1429	7	1	2	2	MIR4522, WSB1	-36, -48	upstream, upstream	1_GIST-T1_MITF_hg38::1::490_chr17
1_GIST-T1_MITF_hg38	491	17	27632846	27633081	235	27632928	31	27.5714	7	0	1	2	KSR1, LGALS9	176464, 1780	downstream, in gene	1_GIST-T1_MITF_hg38::1::491_chr17
1_GIST-T1_MITF_hg38	492	17	36948663	36948914	251	36948784	19	15.5	8	1	1	2	LHX1, AATF	11309, -91	downstream, upstream	1_GIST-T1_MITF_hg38::1::492_chr17
1_GIST-T1_MITF_hg38	493	17	37609454	37609737	283	37609568	19	15.7778	9	1	1	3	SYNRG, DDX52, MIR378J	-72, 33896, 5471	upstream, downstream, downstream	1_GIST-T1_MITF_hg38::1::493_chr17
1_GIST-T1_MITF_hg38	494	17	38452014	38452224	210	38452048	19	17	7	0	1	2	ARHGAP23, LOC101929494	32762, 377	in gene, in gene	1_GIST-T1_MITF_hg38::1::494_chr17
1_GIST-T1_MITF_hg38	495	17	38853687	38853887	200	38853728	25	21.5	6	1	2	4	LOC105371765, RPL23, SNORA21, TRC-GCA14-1	12208, 72, -733, 8027	downstream, in gene, upstream, downstream	1_GIST-T1_MITF_hg38::1::495_chr17
1_GIST-T1_MITF_hg38	496	17	39730457	39730674	217	39730512	20	16.8571	7	1	2	4	ERBB2, MIR4728, MIEN1, GRB7	42428, 4017, 29, -7397	downstream, downstream, in gene, upstream	1_GIST-T1_MITF_hg38::1::496_chr17
1_GIST-T1_MITF_hg38	497	17	40096003	40096265	262	40096128	18	15.25	8	0	0	2	THRA, NR1D1	33935, 4597	downstream, in gene	1_GIST-T1_MITF_hg38::1::497_chr17
1_GIST-T1_MITF_hg38	498	17	40322722	40323024	302	40322864	25	19.6667	9	0	2	3	RARA, LOC105371772, LOC105371934	13693, -4713, 739	in gene, upstream, in gene	1_GIST-T1_MITF_hg38::1::498_chr17
1_GIST-T1_MITF_hg38	499	17	41794240	41794622	382	41794432	39	25.8333	12	0	0	2	JUP, P3H4	-7720, 18184	upstream, downstream	1_GIST-T1_MITF_hg38::1::499_chr17
1_GIST-T1_MITF_hg38	500	17	42535805	42536257	452	42536064	49	29	15	1	1	1	NAGLU	131	in gene	1_GIST-T1_MITF_hg38::1::500_chr17
1_GIST-T1_MITF_hg38	501	17	42998199	42998436	237	42998288	26	20.75	8	1	1	3	RUNDC1, RPL27, IFI35	17778, -141, -8437	downstream, upstream, upstream	1_GIST-T1_MITF_hg38::1::501_chr17
1_GIST-T1_MITF_hg38	502	17	43021067	43021530	463	43021328	21	16.5	14	0	2	3	IFI35, VAT1, RND2	14603, 1114, -3913	downstream, in gene, upstream	1_GIST-T1_MITF_hg38::1::502_chr17
1_GIST-T1_MITF_hg38	503	17	43938110	43938331	221	43938192	22	18.7143	7	2	0	2	LOC102724183, PPY	8313, 6056	in gene, downstream	1_GIST-T1_MITF_hg38::1::503_chr17
1_GIST-T1_MITF_hg38	504	17	44344948	44345221	273	44345088	56	43.1111	9	0	1	2	GRN, FAM171A2	2, 18779	in gene, downstream	1_GIST-T1_MITF_hg38::1::504_chr17
1_GIST-T1_MITF_hg38	505	17	44899406	44899779	373	44899568	32	24.6667	12	1	2	3	EFTUD2, CCDC103, GFAP	57, -144, 15984	in gene, upstream, downstream	1_GIST-T1_MITF_hg38::1::505_chr17
1_GIST-T1_MITF_hg38	506	17	47492589	47492792	203	47492683	22	20.6667	6	1	1	1	MRPL45P2	-63	upstream	1_GIST-T1_MITF_hg38::1::506_chr17
1_GIST-T1_MITF_hg38	507	17	48154184	48154384	200	48154288	24	22	6	0	1	2	SKAP1, MIR1203	275947, 2223	in gene, downstream	1_GIST-T1_MITF_hg38::1::507_chr17
1_GIST-T1_MITF_hg38	508	17	49414983	49415272	289	49415168	38	31.5556	9	0	1	2	PHB, EIF4EP2	-263, 9737	upstream, downstream	1_GIST-T1_MITF_hg38::1::508_chr17
1_GIST-T1_MITF_hg38	509	17	50372891	50373169	278	50373056	44	36.6667	9	1	2	3	MRPL27, EME1, LRRC59	145, -164, 24497	in gene, upstream, downstream	1_GIST-T1_MITF_hg38::1::509_chr17
1_GIST-T1_MITF_hg38	510	17	51153442	51153653	211	51153520	43	39	6	1	2	2	NME1-NME2, NME1	-16, -39	upstream, upstream	1_GIST-T1_MITF_hg38::1::510_chr17
1_GIST-T1_MITF_hg38	511	17	51260099	51260652	553	51260448	54	34	17	1	2	2	MBTD1, UTP18	45, -88	in gene, upstream	1_GIST-T1_MITF_hg38::1::511_chr17
1_GIST-T1_MITF_hg38	512	17	55238231	55238602	371	55238400	35	26.25	12	1	0	0				1_GIST-T1_MITF_hg38::1::512_chr17
1_GIST-T1_MITF_hg38	513	17	56914019	56914262	243	56914080	33	29.5714	7	1	1	1	TRIM25	-32	upstream	1_GIST-T1_MITF_hg38::1::513_chr17
1_GIST-T1_MITF_hg38	514	17	57952409	57952649	240	57952480	44	39.625	8	0	0	1	CUEDC1	2843	in gene	1_GIST-T1_MITF_hg38::1::514_chr17
1_GIST-T1_MITF_hg38	515	17	59565163	59565560	397	59565472	30	22.1667	12	1	1	1	DHX40	-53	upstream	1_GIST-T1_MITF_hg38::1::515_chr17
1_GIST-T1_MITF_hg38	516	17	59619312	59619985	673	59619696	87	66.5714	21	1	1	1	CLTC	7	in gene	1_GIST-T1_MITF_hg38::1::516_chr17
1_GIST-T1_MITF_hg38	517	17	59707306	59707519	213	59707360	28	24.6667	6	1	2	2	PTRH2, VMP1	135, -142	in gene, upstream	1_GIST-T1_MITF_hg38::1::517_chr17
1_GIST-T1_MITF_hg38	518	17	59786477	59786703	226	59786592	49	43.2857	7	0	0	1	VMP1	79090	in gene	1_GIST-T1_MITF_hg38::1::518_chr17
1_GIST-T1_MITF_hg38	519	17	60392013	60392609	596	60392352	65	40.0526	19	1	0	2	USP32, LOC105371850	30118, 25052	in gene, downstream	1_GIST-T1_MITF_hg38::1::519_chr17
1_GIST-T1_MITF_hg38	520	17	60569841	60570107	266	60569952	49	41	8	0	0	1	LOC388406	5406	in gene	1_GIST-T1_MITF_hg38::1::520_chr17
1_GIST-T1_MITF_hg38	521	17	60677407	60677659	252	60677504	37	30.375	8	1	1	1	BCAS3	-307	upstream	1_GIST-T1_MITF_hg38::1::521_chr17
1_GIST-T1_MITF_hg38	522	17	63773712	63774013	301	63773856	27	23.5556	9	1	2	2	CCDC47, DDX42	-128, -28	upstream, upstream	1_GIST-T1_MITF_hg38::1::522_chr17
1_GIST-T1_MITF_hg38	523	17	64145757	64146123	366	64145920	30	24.5833	12	1	3	4	LOC105376843, SNORD104, SNORA76C, TEX2	970, -158, -419, 117403	in gene, upstream, upstream, downstream	1_GIST-T1_MITF_hg38::1::523_chr17
1_GIST-T1_MITF_hg38	524	17	64506476	64506822	346	64506656	29	23.4545	11	1	4	5	POLG2, DDX5, MIR3064, MIR5047, CEP95	-9590, 268, -5817, -5343, -106	upstream, in gene, upstream, upstream, upstream	1_GIST-T1_MITF_hg38::1::524_chr17
1_GIST-T1_MITF_hg38	525	17	64975731	64975976	245	64975856	22	20.625	8	1	0	0				1_GIST-T1_MITF_hg38::1::525_chr17
1_GIST-T1_MITF_hg38	526	17	65056856	65057202	346	65057024	36	27.0909	11	1	1	1	GNA13	-222	upstream	1_GIST-T1_MITF_hg38::1::526_chr17
1_GIST-T1_MITF_hg38	527	17	65564814	65565163	349	65564960	22	16.8182	11	0	1	1	AXIN2	-3338	upstream	1_GIST-T1_MITF_hg38::1::527_chr17
1_GIST-T1_MITF_hg38	528	17	67825356	67825559	203	67825408	24	21	6	1	1	1	BPTF	-120	upstream	1_GIST-T1_MITF_hg38::1::528_chr17
1_GIST-T1_MITF_hg38	529	17	68019955	68020281	326	68020021	27	21.5	10	1	1	1	TRR-CCG2-1	-52	upstream	1_GIST-T1_MITF_hg38::1::529_chr17
1_GIST-T1_MITF_hg38	530	17	68205398	68205626	228	68205472	29	23.1429	7	1	1	1	AMZ2	-525	upstream	1_GIST-T1_MITF_hg38::1::530_chr17
1_GIST-T1_MITF_hg38	531	17	74513841	74515110	1269	74514464	221	155.075	40	0	0	1	CD300LB	17010	downstream	1_GIST-T1_MITF_hg38::1::531_chr17
1_GIST-T1_MITF_hg38	532	17	75784742	75785173	431	75785024	66	46.8462	13	1	3	3	H3F3B, MIR4738, UNK	-5089, -417, 185	upstream, upstream, in gene	1_GIST-T1_MITF_hg38::1::532_chr17
1_GIST-T1_MITF_hg38	533	17	75832160	75832484	324	75832288	39	27.6364	11	0	0	2	UNK, UNC13D	47449, 12429	downstream, in gene	1_GIST-T1_MITF_hg38::1::533_chr17
1_GIST-T1_MITF_hg38	534	17	75855336	75855573	237	75855392	34	29.4286	7	1	1	1	WBP2	28	in gene	1_GIST-T1_MITF_hg38::1::534_chr17
1_GIST-T1_MITF_hg38	535	17	75905053	75905274	221	75905104	26	23	7	1	1	3	TRIM65, MRPL38, FBF1	-8101, -4, 35934	upstream, upstream, downstream	1_GIST-T1_MITF_hg38::1::535_chr17
1_GIST-T1_MITF_hg38	536	17	75979241	75979690	449	75979360	42	28.1429	14	1	3	3	ACOX1, TEN1-CDK3, TEN1	74, 143, 143	in gene, in gene, in gene	1_GIST-T1_MITF_hg38::1::536_chr17
1_GIST-T1_MITF_hg38	537	17	76268260	76268624	364	76268416	26	19.9091	11	0	1	3	LOC105371896, UBALD2, QRICH2	-4568, 3211, 40274	upstream, in gene, downstream	1_GIST-T1_MITF_hg38::1::537_chr17
1_GIST-T1_MITF_hg38	538	17	76726898	76727233	335	76726944	25	19.9091	11	1	2	5	JMJD6, METTL23, SRSF2, MIR636, MFSD11	-145, 1071, 10685, 9604, -9621	upstream, in gene, downstream, downstream, upstream	1_GIST-T1_MITF_hg38::1::538_chr17
1_GIST-T1_MITF_hg38	539	17	76737835	76738051	216	76737936	31	27.1429	7	1	3	4	METTL23, SRSF2, MIR636, MFSD11	12063, -307, -1388, 1371	downstream, upstream, upstream, in gene	1_GIST-T1_MITF_hg38::1::539_chr17
1_GIST-T1_MITF_hg38	540	17	77088589	77088871	282	77088672	32	24.3333	9	1	4	4	SEC14L1, SNHG20, SCARNA16, MIR6516	29, 29, -635, -745	in gene, in gene, upstream, upstream	1_GIST-T1_MITF_hg38::1::540_chr17
1_GIST-T1_MITF_hg38	541	17	77366880	77367172	292	77367008	42	31.5	10	0	0	2	SEPT9, LOC105371905	85598, 10333	in gene, downstream	1_GIST-T1_MITF_hg38::1::541_chr17
1_GIST-T1_MITF_hg38	542	17	77374286	77374492	206	77374336	36	32.6667	6	1	0	2	SEPT9, LOC105371905	92926, 3005	in gene, in gene	1_GIST-T1_MITF_hg38::1::542_chr17
1_GIST-T1_MITF_hg38	543	17	77425020	77425302	282	77425120	37	29.4444	9	0	0	1	SEPT9	143710	in gene	1_GIST-T1_MITF_hg38::1::543_chr17
1_GIST-T1_MITF_hg38	544	17	77958436	77958706	270	77958560	30	24.125	8	1	0	0				1_GIST-T1_MITF_hg38::1::544_chr17
1_GIST-T1_MITF_hg38	545	17	78128692	78128913	221	78128832	21	18.8571	7	1	1	2	TMC6, TMC8	3575, -19	in gene, upstream	1_GIST-T1_MITF_hg38::1::545_chr17
1_GIST-T1_MITF_hg38	546	17	78840839	78841163	324	78840992	49	38.6	10	1	1	1	USP36	-94	upstream	1_GIST-T1_MITF_hg38::1::546_chr17
1_GIST-T1_MITF_hg38	547	17	79065172	79065395	223	79065280	28	24.5714	7	0	1	1	ENGASE	-6243	upstream	1_GIST-T1_MITF_hg38::1::547_chr17
1_GIST-T1_MITF_hg38	548	17	81119675	81119901	226	81119808	35	30.8571	7	1	1	5	BAIAP2, AATK, MIR657, MIR3065, MIR338	84664, 46264, 5565, -6069, 6141	downstream, in gene, downstream, upstream, downstream	1_GIST-T1_MITF_hg38::1::548_chr17
1_GIST-T1_MITF_hg38	549	17	81403866	81404066	200	81403904	21	19.4286	7	1	1	2	BAHCC1, MIR4740	8440, -3126	in gene, upstream	1_GIST-T1_MITF_hg38::1::549_chr17
1_GIST-T1_MITF_hg38	550	17	81471961	81472322	361	81472096	42	32.9167	12	0	0	2	BAHCC1, LOC105371927	76632, 9188	downstream, downstream	1_GIST-T1_MITF_hg38::1::550_chr17
1_GIST-T1_MITF_hg38	551	17	81553722	81554006	284	81553856	28	23.3333	9	0	1	2	C17orf70, NPLOC4	-1453, 83297	upstream, downstream	1_GIST-T1_MITF_hg38::1::551_chr17
1_GIST-T1_MITF_hg38	552	17	81833243	81833494	251	81833376	46	37.125	8	1	2	3	FAM195B, PPP1R27, P4HB	-82, 1674, 27292	upstream, downstream, downstream	1_GIST-T1_MITF_hg38::1::552_chr17
1_GIST-T1_MITF_hg38	553	17	81861095	81861338	243	81861152	22	19.1429	7	1	1	2	P4HB, ARHGDIA	-484, 10254	upstream, downstream	1_GIST-T1_MITF_hg38::1::553_chr17
1_GIST-T1_MITF_hg38	554	17	81871323	81871627	304	81871456	40	29.5	10	1	1	1	ARHGDIA	-50	upstream	1_GIST-T1_MITF_hg38::1::554_chr17
1_GIST-T1_MITF_hg38	555	17	81882736	81882943	207	81882832	19	17.6667	6	0	0	2	ALYREF, ANAPC11	8790, -7958	downstream, upstream	1_GIST-T1_MITF_hg38::1::555_chr17
1_GIST-T1_MITF_hg38	556	17	81927679	81927908	229	81927808	32	25.25	8	1	1	4	SIRT7, MAFG, MAFG-AS1, PYCR1	-9626, 3752, -21, 9520	upstream, in gene, upstream, downstream	1_GIST-T1_MITF_hg38::1::556_chr17
1_GIST-T1_MITF_hg38	557	17	81977494	81977782	288	81977632	33	24.7778	9	1	2	2	LOC105371939, ASPSCR1	-203, 82	upstream, in gene	1_GIST-T1_MITF_hg38::1::557_chr17
1_GIST-T1_MITF_hg38	558	17	82288024	82288408	384	82288192	102	71.5833	12	0	0	1	LOC101929511	5018	downstream	1_GIST-T1_MITF_hg38::1::558_chr17
1_GIST-T1_MITF_hg38	559	17	82297565	82297824	259	82297696	41	34.4444	9	0	1	1	LOC101929511	-4486	upstream	1_GIST-T1_MITF_hg38::1::559_chr17
1_GIST-T1_MITF_hg38	560	17	82458027	82458427	400	82458080	33	28.8333	12	1	3	3	C17orf62, LOC105371941, NARF	-7249, -45, -104	upstream, upstream, upstream	1_GIST-T1_MITF_hg38::1::560_chr17
1_GIST-T1_MITF_hg38	561	17	82497153	82497354	201	82497216	31	26.3333	6	1	1	2	NARF, TRX-CAT1-2	39032, -2424	downstream, upstream	1_GIST-T1_MITF_hg38::1::561_chr17
1_GIST-T1_MITF_hg38	562	17	82751849	82752084	235	82751968	26	20.7143	7	1	1	2	FN3K, TBCD	16392, -92	downstream, upstream	1_GIST-T1_MITF_hg38::1::562_chr17
1_GIST-T1_MITF_hg38	563	18	9136617	9136846	229	9136720	23	20.1429	7	1	2	4	NDUFV2, NDUFV2-AS1, ANKRD12, LOC102724383	34090, 0, -33, 34544	downstream, in gene, upstream, downstream	1_GIST-T1_MITF_hg38::1::563_chr18
1_GIST-T1_MITF_hg38	564	18	31943046	31943282	236	31943125	18	16	7	1	1	1	TRAPPC8	87	in gene	1_GIST-T1_MITF_hg38::1::564_chr18
1_GIST-T1_MITF_hg38	565	18	45827791	45827991	200	45827856	31	26.6667	6	0	1	2	EPG5, SIGLEC15	139483, 2276	in gene, in gene	1_GIST-T1_MITF_hg38::1::565_chr18
1_GIST-T1_MITF_hg38	566	18	63132708	63132954	246	63132896	22	18.4286	7	0	0	1	BCL2	186882	in gene	1_GIST-T1_MITF_hg38::1::566_chr18
1_GIST-T1_MITF_hg38	567	18	77107949	77108424	475	77108096	23	18.4	15	0	0	1	MBP	25612	in gene	1_GIST-T1_MITF_hg38::1::567_chr18
1_GIST-T1_MITF_hg38	568	18	80134509	80134710	201	80134624	16	14.3333	6	0	0	1	ADNP2	25593	in gene	1_GIST-T1_MITF_hg38::1::568_chr18
1_GIST-T1_MITF_hg38	569	19	459886	460347	461	460064	39	29	14	1	1	3	SHC2, RNA5SP462, ODF3L2	960, 6930, 14919	in gene, downstream, downstream	1_GIST-T1_MITF_hg38::1::569_chr19
1_GIST-T1_MITF_hg38	570	19	680681	680942	261	680800	30	22.75	8	1	0	2	FSTL3, PRSS57	4411, 14731	in gene, downstream	1_GIST-T1_MITF_hg38::1::570_chr19
1_GIST-T1_MITF_hg38	571	19	797037	797311	274	797152	35	30.625	8	1	1	2	PTBP1, MIR4745	-240, -7788	upstream, upstream	1_GIST-T1_MITF_hg38::1::571_chr19
1_GIST-T1_MITF_hg38	572	19	1268977	1269290	313	1269152	18	15.2	10	1	4	5	MIDN, LOC105372236, CIRBP-AS1, CIRBP, C19orf24	20599, -4550, 1108, -114, -6369	downstream, upstream, in gene, upstream, upstream	1_GIST-T1_MITF_hg38::1::572_chr19
1_GIST-T1_MITF_hg38	573	19	1407190	1407404	214	1407296	22	19.7143	7	1	2	2	GAMT, DAZAP1	-5726, -273	upstream, upstream	1_GIST-T1_MITF_hg38::1::573_chr19
1_GIST-T1_MITF_hg38	574	19	1853471	1853754	283	1853568	25	19	9	0	1	2	REXO1, KLF16	-5080, 9997	upstream, in gene	1_GIST-T1_MITF_hg38::1::574_chr19
1_GIST-T1_MITF_hg38	575	19	1897642	1897865	223	1897728	35	30.5714	7	0	0	2	ADAT3, SCAMP4	-7644, -7646	upstream, upstream	1_GIST-T1_MITF_hg38::1::575_chr19
1_GIST-T1_MITF_hg38	576	19	1905012	1905364	352	1905184	40	29.5455	11	1	2	2	ADAT3, SCAMP4	-188, -190	upstream, upstream	1_GIST-T1_MITF_hg38::1::576_chr19
1_GIST-T1_MITF_hg38	577	19	2427708	2428083	375	2427904	33	25.8333	12	1	1	4	TMPRSS9, TIMM13, LMNB2, MIR7108	42669, 12, 29064, 7096	downstream, in gene, downstream, downstream	1_GIST-T1_MITF_hg38::1::577_chr19
1_GIST-T1_MITF_hg38	578	19	2950684	2951112	428	2950992	27	21.2857	14	1	1	1	ZNF77	-5713	upstream	1_GIST-T1_MITF_hg38::1::578_chr19
1_GIST-T1_MITF_hg38	579	19	2977184	2977581	397	2977424	20	15.3077	13	1	1	1	TLE6	9	in gene	1_GIST-T1_MITF_hg38::1::579_chr19
1_GIST-T1_MITF_hg38	580	19	3985364	3985626	262	3985472	27	23.5	8	1	2	2	EEF2, SNORD37	-9, -2900	upstream, upstream	1_GIST-T1_MITF_hg38::1::580_chr19
1_GIST-T1_MITF_hg38	581	19	3990289	3990540	251	3990384	34	28.125	8	0	1	2	EEF2, SNORD37	-4921, -7812	upstream, upstream	1_GIST-T1_MITF_hg38::1::581_chr19
1_GIST-T1_MITF_hg38	582	19	4007334	4007861	527	4007456	30	23.5	16	1	1	1	PIAS4	-142	upstream	1_GIST-T1_MITF_hg38::1::582_chr19
1_GIST-T1_MITF_hg38	583	19	4471071	4471402	331	4471307	19	15.7273	11	0	1	1	HDGFRP2	-889	upstream	1_GIST-T1_MITF_hg38::1::583_chr19
1_GIST-T1_MITF_hg38	584	19	4713336	4713792	456	4713632	25	16.4667	15	0	0	2	DPP9, LOC105372250	10211, -9310	in gene, upstream	1_GIST-T1_MITF_hg38::1::584_chr19
1_GIST-T1_MITF_hg38	585	19	4723916	4724176	260	4724048	27	23.25	8	1	4	4	DPP9, LOC105372250, TRG-TCC1-1, TRV-CAC3-1	-205, 1106, -22, 659	upstream, in gene, upstream, downstream	1_GIST-T1_MITF_hg38::1::585_chr19
1_GIST-T1_MITF_hg38	586	19	5024482	5024682	200	5024544	22	18.1667	6	0	0	1	KDM4B	55432	in gene	1_GIST-T1_MITF_hg38::1::586_chr19
1_GIST-T1_MITF_hg38	587	19	5680666	5681148	482	5680960	35	25.0667	15	1	2	3	C19orf70, HSD11B1L, RPL36	-60, 195, -9301	upstream, in gene, upstream	1_GIST-T1_MITF_hg38::1::587_chr19
1_GIST-T1_MITF_hg38	588	19	5720057	5720487	430	5720256	75	48.8571	14	1	2	2	LONP1, CATSPERD	196, -145	in gene, upstream	1_GIST-T1_MITF_hg38::1::588_chr19
1_GIST-T1_MITF_hg38	589	19	5790827	5791091	264	5790848	31	26.25	8	1	2	2	PRR22, DUS3L	-6083, 390	upstream, in gene	1_GIST-T1_MITF_hg38::1::589_chr19
1_GIST-T1_MITF_hg38	590	19	5828160	5828414	254	5828336	19	16.625	8	1	0	2	NRTN, FUT6	22977, 11417	downstream, downstream	1_GIST-T1_MITF_hg38::1::590_chr19
1_GIST-T1_MITF_hg38	591	19	6363317	6363598	281	6363440	36	27.3333	9	0	1	3	ACER1, CLPP, ALKBH7	-9996, 1988, -8993	upstream, in gene, upstream	1_GIST-T1_MITF_hg38::1::591_chr19
1_GIST-T1_MITF_hg38	592	19	6425043	6425269	226	6425152	41	34.8571	7	1	1	3	KHSRP, MIR3940, SLC25A41	-341, -8641, 11115	upstream, upstream, downstream	1_GIST-T1_MITF_hg38::1::592_chr19
1_GIST-T1_MITF_hg38	593	19	6530719	6530969	250	6530912	25	21.75	8	1	1	1	TNFSF9	2350	in gene	1_GIST-T1_MITF_hg38::1::593_chr19
1_GIST-T1_MITF_hg38	594	19	7522481	7522807	326	7522624	32	23.5	10	1	2	4	C19orf45, LOC105372261, ZNF358, MCOLN1	25065, 2330, 7342, 14	downstream, in gene, downstream, in gene	1_GIST-T1_MITF_hg38::1::594_chr19
1_GIST-T1_MITF_hg38	595	19	8240398	8240650	252	8240544	34	27.5	8	0	0	1	CERS4	31215	in gene	1_GIST-T1_MITF_hg38::1::595_chr19
1_GIST-T1_MITF_hg38	596	19	8321369	8321585	216	8321440	22	19	7	1	2	3	NDUFA7, RPS28, KANK3	-44, -60, 21822	upstream, upstream, downstream	1_GIST-T1_MITF_hg38::1::596_chr19
1_GIST-T1_MITF_hg38	597	19	10074293	10074513	220	10074384	18	14.4286	7	0	0	0				1_GIST-T1_MITF_hg38::1::597_chr19
1_GIST-T1_MITF_hg38	598	19	10315817	10316109	292	10315968	24	17.7778	9	1	2	3	ZGLP1, FDX1L, RAVER1	-6411, 47, 17670	upstream, in gene, downstream	1_GIST-T1_MITF_hg38::1::598_chr19
1_GIST-T1_MITF_hg38	599	19	10653819	10654336	517	10654064	103	60.0588	17	1	2	3	SLC44A2, ILF3-AS1, ILF3	51619, -192, -197	downstream, upstream, upstream	1_GIST-T1_MITF_hg38::1::599_chr19
1_GIST-T1_MITF_hg38	600	19	10836335	10836769	434	10836496	28	20	14	1	2	4	DNM2, MIR6793, TMED1, C19orf38	118443, 7523, -189, -157	downstream, downstream, upstream, upstream	1_GIST-T1_MITF_hg38::1::600_chr19
1_GIST-T1_MITF_hg38	601	19	11482542	11482860	318	11482672	22	17.5	10	1	1	2	ELAVL3, ZNF653	-1626, 23251	upstream, downstream	1_GIST-T1_MITF_hg38::1::601_chr19
1_GIST-T1_MITF_hg38	602	19	12681736	12682030	294	12681920	31	24.7778	9	1	1	4	WDR83, DHPS, LOC105372280, FBXW9	15116, -33, 6900, 14948	downstream, upstream, downstream, downstream	1_GIST-T1_MITF_hg38::1::602_chr19
1_GIST-T1_MITF_hg38	603	19	12737303	12737674	371	12737456	33	24.4167	12	1	2	2	C19orf43, ASNA1	-2741, -36	upstream, upstream	1_GIST-T1_MITF_hg38::1::603_chr19
1_GIST-T1_MITF_hg38	604	19	12938225	12938528	303	12938272	30	24	10	1	4	4	FARSA, CALR, MIR6515, RAD23A	-4528, -328, -2212, -7542	upstream, upstream, upstream, upstream	1_GIST-T1_MITF_hg38::1::604_chr19
1_GIST-T1_MITF_hg38	605	19	13880173	13880425	252	13880288	33	25.625	8	1	0	4	MIR181C, MIR181D, NANOS3, C19orf57	5589, 5413, 3882, 25811	downstream, downstream, in gene, downstream	1_GIST-T1_MITF_hg38::1::605_chr19
1_GIST-T1_MITF_hg38	606	19	14137290	14137536	246	14137360	15	13.25	8	1	2	2	ASF1B, LOC100507373	-732, 208	upstream, in gene	1_GIST-T1_MITF_hg38::1::606_chr19
1_GIST-T1_MITF_hg38	607	19	14419390	14419674	284	14419568	25	20.7778	9	1	1	1	DDX39A	-185	upstream	1_GIST-T1_MITF_hg38::1::607_chr19
1_GIST-T1_MITF_hg38	608	19	14496364	14496618	254	14496448	28	23.125	8	1	1	2	GIPC1, SNRPGP15	-299, 7148	upstream, downstream	1_GIST-T1_MITF_hg38::1::608_chr19
1_GIST-T1_MITF_hg38	609	19	14529131	14529331	200	14529248	14	11.5	6	1	3	3	DNAJB1, TECR, MIR639	463, 1480, -295	in gene, in gene, upstream	1_GIST-T1_MITF_hg38::1::609_chr19
1_GIST-T1_MITF_hg38	610	19	15125491	15125840	349	15125600	42	34.6364	11	1	1	1	ILVBL	199	in gene	1_GIST-T1_MITF_hg38::1::610_chr19
1_GIST-T1_MITF_hg38	611	19	15300922	15301259	337	15301088	40	29.7273	11	0	0	1	BRD4	31455	in gene	1_GIST-T1_MITF_hg38::1::611_chr19
1_GIST-T1_MITF_hg38	612	19	15437601	15437821	220	15437664	33	29.3333	6	0	0	1	WIZ	12292	in gene	1_GIST-T1_MITF_hg38::1::612_chr19
1_GIST-T1_MITF_hg38	613	19	16584511	16584860	349	16584672	38	30.3636	11	0	0	2	LOC105372295, MED26	12165, 43532	downstream, in gene	1_GIST-T1_MITF_hg38::1::613_chr19
1_GIST-T1_MITF_hg38	614	19	16628355	16628760	405	16628480	29	21.9167	12	1	2	3	MED26, LOC105372296, SMIM7	-276, 68, 31677	upstream, in gene, downstream	1_GIST-T1_MITF_hg38::1::614_chr19
1_GIST-T1_MITF_hg38	615	19	16629404	16629671	267	16629456	26	21.3333	9	0	2	3	MED26, LOC105372296, SMIM7	-1252, 1044, 30701	upstream, in gene, downstream	1_GIST-T1_MITF_hg38::1::615_chr19
1_GIST-T1_MITF_hg38	616	19	17226308	17226644	336	17226384	23	18.7	10	1	1	3	USE1, OCEL1, NR2F6	11038, 180, 18958	downstream, in gene, downstream	1_GIST-T1_MITF_hg38::1::616_chr19
1_GIST-T1_MITF_hg38	617	19	17719092	17719342	250	17719200	25	20.25	8	1	1	1	MAP1S	-294	upstream	1_GIST-T1_MITF_hg38::1::617_chr19
1_GIST-T1_MITF_hg38	618	19	17932728	17932959	231	17932832	34	30	7	1	1	1	CCDC124	-183	upstream	1_GIST-T1_MITF_hg38::1::618_chr19
1_GIST-T1_MITF_hg38	619	19	18203053	18203350	297	18203232	31	24.8889	9	1	2	4	MPV17L2, RAB3A, LOC102725254, PDE4C	10002, 832, -1507, 44968	downstream, in gene, upstream, downstream	1_GIST-T1_MITF_hg38::1::619_chr19
1_GIST-T1_MITF_hg38	620	19	18227185	18227442	257	18227280	26	22.5	8	0	0	1	PDE4C	20920	in gene	1_GIST-T1_MITF_hg38::1::620_chr19
1_GIST-T1_MITF_hg38	621	19	18364967	18365223	256	18365072	36	29.625	8	0	0	1	PGPEP1	24490	in gene	1_GIST-T1_MITF_hg38::1::621_chr19
1_GIST-T1_MITF_hg38	622	19	18374363	18374669	306	18374496	62	45.3	10	0	0	1	PGPEP1	33914	downstream	1_GIST-T1_MITF_hg38::1::622_chr19
1_GIST-T1_MITF_hg38	623	19	18416371	18416571	200	18416512	23	21.3333	6	0	1	1	SSBP4	-2149	upstream	1_GIST-T1_MITF_hg38::1::623_chr19
1_GIST-T1_MITF_hg38	624	19	18433168	18433400	232	18433280	27	25.5714	7	1	0	3	SSBP4, ISYNA1, ELL	14619, 5021, 88849	in gene, downstream, downstream	1_GIST-T1_MITF_hg38::1::624_chr19
1_GIST-T1_MITF_hg38	625	19	18478994	18479217	223	18479072	37	32.2857	7	0	0	1	ELL	43057	in gene	1_GIST-T1_MITF_hg38::1::625_chr19
1_GIST-T1_MITF_hg38	626	19	18571555	18571896	341	18571696	73	53	10	1	0	2	KXD1, UBA52	13934, 7930	downstream, in gene	1_GIST-T1_MITF_hg38::1::626_chr19
1_GIST-T1_MITF_hg38	627	19	18918942	18919163	221	18919008	40	36.1429	7	1	2	2	COPE, DDX49	456, -667	in gene, upstream	1_GIST-T1_MITF_hg38::1::627_chr19
1_GIST-T1_MITF_hg38	628	19	18967817	18968138	321	18967968	36	25.5	10	0	0	0				1_GIST-T1_MITF_hg38::1::628_chr19
1_GIST-T1_MITF_hg38	629	19	19342706	19343056	350	19342848	53	38.7273	11	0	0	1	MAU2	22031	in gene	1_GIST-T1_MITF_hg38::1::629_chr19
1_GIST-T1_MITF_hg38	630	19	19394885	19395141	256	19394944	39	33.25	8	0	0	1	GATAD2A	9111	in gene	1_GIST-T1_MITF_hg38::1::630_chr19
1_GIST-T1_MITF_hg38	631	19	32104496	32104715	219	32104640	22	19.4286	7	0	1	1	LOC101927411	1276	in gene	1_GIST-T1_MITF_hg38::1::631_chr19
1_GIST-T1_MITF_hg38	632	19	32345477	32345766	289	32345632	24	19.2222	9	1	1	2	ZNF507, LOC105372366	24, 4068	in gene, downstream	1_GIST-T1_MITF_hg38::1::632_chr19
1_GIST-T1_MITF_hg38	633	19	33521708	33521940	232	33521760	13	10.8571	7	1	2	2	PEPD, LOC105372370	133, -182	in gene, upstream	1_GIST-T1_MITF_hg38::1::633_chr19
1_GIST-T1_MITF_hg38	634	19	36054106	36054747	641	36054400	47	30	20	1	2	3	LOC101927572, THAP8, WDR62	39901, 362, -481	downstream, in gene, upstream	1_GIST-T1_MITF_hg38::1::634_chr19
1_GIST-T1_MITF_hg38	635	19	38062958	38063193	235	38063104	19	14.8571	7	0	0	1	SIPA1L3	155883	in gene	1_GIST-T1_MITF_hg38::1::635_chr19
1_GIST-T1_MITF_hg38	636	19	38618917	38619207	290	38619040	33	25.1111	9	1	2	2	MAP4K1, EIF3K	-1005, 621	upstream, in gene	1_GIST-T1_MITF_hg38::1::636_chr19
1_GIST-T1_MITF_hg38	637	19	39412155	39412421	266	39412272	39	30.7778	9	1	3	4	ZFP36, MIR4530, TRI-TAT1-1, PLEKHG2	5425, -2594, -12, -310	downstream, upstream, upstream, upstream	1_GIST-T1_MITF_hg38::1::637_chr19
1_GIST-T1_MITF_hg38	638	19	40348418	40348673	255	40348544	39	31.25	8	1	2	2	C19orf47, PLD3	-17, 119	upstream, in gene	1_GIST-T1_MITF_hg38::1::638_chr19
1_GIST-T1_MITF_hg38	639	19	40750431	40750689	258	40750496	37	30.2222	9	1	2	3	ITPKC, C19orf54, SNRPA	33516, 217, -358	downstream, in gene, upstream	1_GIST-T1_MITF_hg38::1::639_chr19
1_GIST-T1_MITF_hg38	640	19	40798616	40798985	369	40798800	31	22.3333	12	1	1	4	MIA-RAB4B, RAB4B-EGLN2, RAB4B, EGLN2	23263, 20581, 20581, -343	downstream, in gene, downstream, upstream	1_GIST-T1_MITF_hg38::1::640_chr19
1_GIST-T1_MITF_hg38	641	19	45178287	45178819	532	45178496	50	39.9412	17	1	2	2	TRAPPC6A, BLOC1S3	-253, -249	upstream, upstream	1_GIST-T1_MITF_hg38::1::641_chr19
1_GIST-T1_MITF_hg38	642	19	45424261	45424554	293	45424400	39	32	9	0	0	1	ERCC1	54420	in gene	1_GIST-T1_MITF_hg38::1::642_chr19
1_GIST-T1_MITF_hg38	643	19	45591029	45591263	234	45591152	31	26.2857	7	1	1	2	OPA3, GPR4	-6288, 11056	upstream, in gene	1_GIST-T1_MITF_hg38::1::643_chr19
1_GIST-T1_MITF_hg38	644	19	45770253	45770731	478	45770464	32	24.5333	15	1	1	3	BHMG1, SIX5, DMPK	46572, -1225, 12093	downstream, upstream, in gene	1_GIST-T1_MITF_hg38::1::644_chr19
1_GIST-T1_MITF_hg38	645	19	46544047	46544320	273	46544128	29	21.1111	9	0	0	1	PPP5D1	57072	in gene	1_GIST-T1_MITF_hg38::1::645_chr19
1_GIST-T1_MITF_hg38	646	19	46546575	46546938	363	46546752	61	45.3636	11	0	0	1	PPP5D1	54448	in gene	1_GIST-T1_MITF_hg38::1::646_chr19
1_GIST-T1_MITF_hg38	647	19	46563102	46563413	311	46563232	39	27.7	10	0	0	1	PPP5D1	37968	in gene	1_GIST-T1_MITF_hg38::1::647_chr19
1_GIST-T1_MITF_hg38	648	19	46661406	46661733	327	46661552	69	53.6364	11	1	2	2	DACT3, DACT3-AS1	-414, 1188	upstream, in gene	1_GIST-T1_MITF_hg38::1::648_chr19
1_GIST-T1_MITF_hg38	649	19	46855981	46856201	220	46856096	35	31.1429	7	0	1	1	AP2S1	-5101	upstream	1_GIST-T1_MITF_hg38::1::649_chr19
1_GIST-T1_MITF_hg38	650	19	46860030	46860234	204	46860096	43	39	7	1	0	1	AP2S1	-9101	upstream	1_GIST-T1_MITF_hg38::1::650_chr19
1_GIST-T1_MITF_hg38	651	19	47113057	47113346	289	47113184	57	45.6667	9	2	1	1	ZC3H4	568	in gene	1_GIST-T1_MITF_hg38::1::651_chr19
1_GIST-T1_MITF_hg38	652	19	47130510	47130896	386	47130688	74	51.25	12	1	1	1	SAE1	-135	upstream	1_GIST-T1_MITF_hg38::1::652_chr19
1_GIST-T1_MITF_hg38	653	19	47227538	47227955	417	47227648	25	21.5385	13	1	2	3	BBC3, MIR3190, MIR3191	5348, 706, -629	in gene, downstream, upstream	1_GIST-T1_MITF_hg38::1::653_chr19
1_GIST-T1_MITF_hg38	654	19	47231419	47231635	216	47231520	29	25.7143	7	1	2	3	BBC3, MIR3190, MIR3191	1476, 4578, -4501	in gene, downstream, upstream	1_GIST-T1_MITF_hg38::1::654_chr19
1_GIST-T1_MITF_hg38	655	19	47256261	47256673	412	47256480	58	41.3077	13	1	1	1	CCDC9	6	in gene	1_GIST-T1_MITF_hg38::1::655_chr19
1_GIST-T1_MITF_hg38	656	19	47515003	47515539	536	47515328	39	32.7647	17	1	1	2	NAPA, ZNF541	-70, 57910	upstream, downstream	1_GIST-T1_MITF_hg38::1::656_chr19
1_GIST-T1_MITF_hg38	657	19	48634340	48634734	394	48634528	37	25.75	12	0	0	3	SPHK2, DBP, CA11	15237, 3022, 11666	downstream, in gene, downstream	1_GIST-T1_MITF_hg38::1::657_chr19
1_GIST-T1_MITF_hg38	658	19	48835798	48836124	326	48835968	69	49.3	10	0	1	2	HSD17B14, PLEKHA4	735, 32659	in gene, downstream	1_GIST-T1_MITF_hg38::1::658_chr19
1_GIST-T1_MITF_hg38	659	19	48873090	48873328	238	48873184	34	26.2857	7	0	2	3	PLEKHA4, PPP1R15A, TULP2	-4557, 792, 27000	upstream, in gene, downstream	1_GIST-T1_MITF_hg38::1::659_chr19
1_GIST-T1_MITF_hg38	660	19	48875150	48875543	393	48875488	27	21.6667	12	0	1	3	PLEKHA4, PPP1R15A, TULP2	-6861, 3096, 24696	upstream, in gene, downstream	1_GIST-T1_MITF_hg38::1::660_chr19
1_GIST-T1_MITF_hg38	661	19	48954612	48954994	382	48954752	58	39	12	1	1	2	DHDH, BAX	21113, -108	downstream, upstream	1_GIST-T1_MITF_hg38::1::661_chr19
1_GIST-T1_MITF_hg38	662	19	49136105	49136321	216	49136176	18	15.5714	7	0	0	1	PPFIA3	16787	in gene	1_GIST-T1_MITF_hg38::1::662_chr19
1_GIST-T1_MITF_hg38	663	19	49388243	49388504	261	49388384	13	11.125	8	1	2	2	LOC101928295, CCDC155	-303, 166	upstream, in gene	1_GIST-T1_MITF_hg38::1::663_chr19
1_GIST-T1_MITF_hg38	664	19	49487170	49487491	321	49487312	18	14	10	1	5	7	FLT3LG, RPL13A, SNORD32A, SNORD33, SNORD34, SNORD35A, RPS11	13140, -242, -2654, -3305, -3595, -3863, -9053	downstream, upstream, upstream, upstream, upstream, upstream, upstream	1_GIST-T1_MITF_hg38::1::664_chr19
1_GIST-T1_MITF_hg38	665	19	49867727	49867949	222	49867872	16	13.4286	7	1	1	5	PTOV1, PTOV1-AS2, PNKP, AKT1S1, TBC1D17	19028, -8583, -307, 10484, -9553	downstream, upstream, upstream, downstream, upstream	1_GIST-T1_MITF_hg38::1::665_chr19
1_GIST-T1_MITF_hg38	666	19	49877422	49877631	209	49877488	28	25.8333	6	1	2	3	PNKP, AKT1S1, TBC1D17	-9923, 868, 63	upstream, in gene, in gene	1_GIST-T1_MITF_hg38::1::666_chr19
1_GIST-T1_MITF_hg38	667	19	49929086	49929296	210	49929184	19	16.5714	7	1	4	4	IL4I1, NUP62, ATF5, MIR4751	355, 547, 482, -3880	in gene, in gene, in gene, upstream	1_GIST-T1_MITF_hg38::1::667_chr19
1_GIST-T1_MITF_hg38	668	19	50333588	50333788	200	50333632	16	13.6667	6	1	1	2	KCNC3, LOC105372437	-117, 3922	upstream, in gene	1_GIST-T1_MITF_hg38::1::668_chr19
1_GIST-T1_MITF_hg38	669	19	50604646	50604922	276	50604744	15	13.75	8	1	1	1	SNAR-F	-219	upstream	1_GIST-T1_MITF_hg38::1::669_chr19
1_GIST-T1_MITF_hg38	670	19	53849340	53849688	348	53849472	58	42.4545	11	0	0	1	LOC105372457	20249	downstream	1_GIST-T1_MITF_hg38::1::670_chr19
1_GIST-T1_MITF_hg38	671	19	53869142	53869350	208	53869184	26	23.1429	7	1	1	2	LOC105372457, MYADM	537, 3600	in gene, in gene	1_GIST-T1_MITF_hg38::1::671_chr19
1_GIST-T1_MITF_hg38	672	19	54200686	54200905	219	54200832	28	23.4286	7	1	1	3	TSEN34, RPS9, LOC105372459	11315, 275, -9958	downstream, in gene, upstream	1_GIST-T1_MITF_hg38::1::672_chr19
1_GIST-T1_MITF_hg38	673	19	55604979	55605235	256	55605088	12	11.25	8	1	2	4	FIZ1, ZNF524, LOC105376905, ZNF865	-5392, 5333, -665, -8505	upstream, downstream, upstream, upstream	1_GIST-T1_MITF_hg38::1::673_chr19
1_GIST-T1_MITF_hg38	674	19	55655342	55655550	208	55655456	15	13.8333	6	1	1	3	ZNF581, CCDC106, U2AF2	11836, 7888, 1406	downstream, downstream, in gene	1_GIST-T1_MITF_hg38::1::674_chr19
1_GIST-T1_MITF_hg38	675	2	2613317	2613603	286	2613456	31	25.3333	9	0	0	0				1_GIST-T1_MITF_hg38::1::675_chr2
1_GIST-T1_MITF_hg38	676	2	3303668	3303888	220	3303728	23	20	7	0	0	1	TSSC1	74154	in gene	1_GIST-T1_MITF_hg38::1::676_chr2
1_GIST-T1_MITF_hg38	677	2	3605059	3605309	250	3605216	38	34.2857	7	1	0	1	COLEC11	10384	in gene	1_GIST-T1_MITF_hg38::1::677_chr2
1_GIST-T1_MITF_hg38	678	2	3605464	3605743	279	3605600	56	41.8889	9	1	0	1	COLEC11	10768	in gene	1_GIST-T1_MITF_hg38::1::678_chr2
1_GIST-T1_MITF_hg38	679	2	6825034	6825235	201	6825184	26	23.3333	6	0	0	1	NRIR	15280	downstream	1_GIST-T1_MITF_hg38::1::679_chr2
1_GIST-T1_MITF_hg38	680	2	9638584	9638824	240	9638672	46	37.5	8	0	1	2	YWHAQ, LOC105373418	-7617, -65	upstream, upstream	1_GIST-T1_MITF_hg38::1::680_chr2
1_GIST-T1_MITF_hg38	681	2	20091463	20091732	269	20091616	21	17.125	8	0	0	1	LOC105373463	39478	in gene	1_GIST-T1_MITF_hg38::1::681_chr2
1_GIST-T1_MITF_hg38	682	2	20350875	20351185	310	20350976	30	22.7	10	1	1	1	PUM2	1253	in gene	1_GIST-T1_MITF_hg38::1::682_chr2
1_GIST-T1_MITF_hg38	683	2	20650914	20651215	301	20651040	74	56.1111	9	1	1	1	HS1BP3	64	in gene	1_GIST-T1_MITF_hg38::1::683_chr2
1_GIST-T1_MITF_hg38	684	2	27582827	27583229	402	27582960	57	37.1667	12	1	1	2	C2orf16, ZNF512	6438, -9	downstream, upstream	1_GIST-T1_MITF_hg38::1::684_chr2
1_GIST-T1_MITF_hg38	685	2	27891128	27891394	266	27891232	25	19	9	0	3	3	RBKS, BRE-AS1, BRE	-836, -118, 617	upstream, upstream, in gene	1_GIST-T1_MITF_hg38::1::685_chr2
1_GIST-T1_MITF_hg38	686	2	30360050	30360250	200	30360160	19	17	6	0	0	1	LOC285043	13514	downstream	1_GIST-T1_MITF_hg38::1::686_chr2
1_GIST-T1_MITF_hg38	687	2	39779017	39779296	279	39779152	25	20	9	1	1	1	THUMPD2	124	in gene	1_GIST-T1_MITF_hg38::1::687_chr2
1_GIST-T1_MITF_hg38	688	2	42102161	42102362	201	42102288	23	20.6667	6	1	1	1	LOC105374531	-4495	upstream	1_GIST-T1_MITF_hg38::1::688_chr2
1_GIST-T1_MITF_hg38	689	2	42361217	42361574	357	42361328	34	27.1818	11	1	0	1	COX7A2L	7682	in gene	1_GIST-T1_MITF_hg38::1::689_chr2
1_GIST-T1_MITF_hg38	690	2	43227137	43227552	415	43227264	36	25.8462	13	1	2	3	ZFP36L2, LINC01126, THADA	-658, 53, 368792	upstream, in gene, downstream	1_GIST-T1_MITF_hg38::1::690_chr2
1_GIST-T1_MITF_hg38	691	2	43995975	43996281	306	43996080	34	28.6667	9	1	1	1	LRPPRC	-75	upstream	1_GIST-T1_MITF_hg38::1::691_chr2
1_GIST-T1_MITF_hg38	692	2	44361514	44361846	332	44361632	36	29.8	10	1	2	2	PREPL, CAMKMT	230, -272	in gene, upstream	1_GIST-T1_MITF_hg38::1::692_chr2
1_GIST-T1_MITF_hg38	693	2	46379011	46379259	248	46379104	28	24.4286	7	0	0	1	EPAS1	81702	in gene	1_GIST-T1_MITF_hg38::1::693_chr2
1_GIST-T1_MITF_hg38	694	2	62506424	62506655	231	62506512	21	19.5714	7	1	1	1	TMEM17	-43	upstream	1_GIST-T1_MITF_hg38::1::694_chr2
1_GIST-T1_MITF_hg38	695	2	63588511	63588815	304	63588640	37	29.5	10	1	1	2	WDPCP, MDH1	252185, 31	in gene, in gene	1_GIST-T1_MITF_hg38::1::695_chr2
1_GIST-T1_MITF_hg38	696	2	65055927	65056209	282	65056096	39	32.8889	9	1	2	3	LOC102724233, LOC105374778, CEP68	25614, 101, -265	downstream, in gene, upstream	1_GIST-T1_MITF_hg38::1::696_chr2
1_GIST-T1_MITF_hg38	697	2	65430717	65431023	306	65430800	18	14.9	10	1	2	3	SPRED2, LOC102724258, LOC440867	1837, 4046, -5902	in gene, downstream, upstream	1_GIST-T1_MITF_hg38::1::697_chr2
1_GIST-T1_MITF_hg38	698	2	67846336	67846672	336	67846464	57	39.5455	11	0	0	0				1_GIST-T1_MITF_hg38::1::698_chr2
1_GIST-T1_MITF_hg38	699	2	68252650	68253022	372	68252800	49	35.3636	11	1	1	2	PPP3R1, LOC102724389	-281, 5582	upstream, in gene	1_GIST-T1_MITF_hg38::1::699_chr2
1_GIST-T1_MITF_hg38	700	2	68365137	68365337	200	68365184	20	17.8333	6	0	1	2	LOC101927723, PLEK	5321, -6	in gene, upstream	1_GIST-T1_MITF_hg38::1::700_chr2
1_GIST-T1_MITF_hg38	701	2	68427322	68427611	289	68427488	44	36.1111	9	0	0	0				1_GIST-T1_MITF_hg38::1::701_chr2
1_GIST-T1_MITF_hg38	702	2	70029677	70030004	327	70029856	34	26.2	10	0	0	1	PCBP1-AS1	57159	in gene	1_GIST-T1_MITF_hg38::1::702_chr2
1_GIST-T1_MITF_hg38	703	2	70086799	70087251	452	70086976	32	26.5	14	1	2	2	PCBP1-AS1, PCBP1	39, -477	in gene, upstream	1_GIST-T1_MITF_hg38::1::703_chr2
1_GIST-T1_MITF_hg38	704	2	70142762	70143079	317	70142944	67	50.2	10	1	0	1	C2orf42	48075	downstream	1_GIST-T1_MITF_hg38::1::704_chr2
1_GIST-T1_MITF_hg38	705	2	70248942	70249194	252	70249056	45	37.5	8	1	2	4	TIA1, TRG-CCC2-2, MIR1285-2, PCYOX1	-349, 5, 3949, -9043	upstream, in gene, downstream, upstream	1_GIST-T1_MITF_hg38::1::705_chr2
1_GIST-T1_MITF_hg38	706	2	74503289	74503741	452	74503456	50	35.5714	14	1	2	4	TTC31, LBX2, LBX2-AS1, PCGF1	20424, -140, 839, 4238	downstream, upstream, in gene, downstream	1_GIST-T1_MITF_hg38::1::706_chr2
1_GIST-T1_MITF_hg38	707	2	75710763	75710979	216	75710848	17	15.2857	7	1	2	2	GCFC2, LOC105374813	138, -112	in gene, upstream	1_GIST-T1_MITF_hg38::1::707_chr2
1_GIST-T1_MITF_hg38	708	2	85537906	85538153	247	85537952	19	15.75	8	0	2	3	PARTICLE, MAT2A, GGCX	934, -1026, 23582	in gene, upstream, downstream	1_GIST-T1_MITF_hg38::1::708_chr2
1_GIST-T1_MITF_hg38	709	2	85539129	85539521	392	85539200	21	17.3077	13	1	2	3	PARTICLE, MAT2A, GGCX	-314, 222, 22334	upstream, in gene, downstream	1_GIST-T1_MITF_hg38::1::709_chr2
1_GIST-T1_MITF_hg38	710	2	86036061	86036414	353	86036064	19	15.9091	11	0	0	1	POLR1A	70091	in gene	1_GIST-T1_MITF_hg38::1::710_chr2
1_GIST-T1_MITF_hg38	711	2	97995835	97996318	483	97996192	31	25.5333	15	1	2	2	TMEM131, LOC105373500	-260, -1451	upstream, upstream	1_GIST-T1_MITF_hg38::1::711_chr2
1_GIST-T1_MITF_hg38	712	2	99180938	99181179	241	99181072	33	29.5714	7	1	2	2	MITD1, MRPL30	-11, -7	upstream, upstream	1_GIST-T1_MITF_hg38::1::712_chr2
1_GIST-T1_MITF_hg38	713	2	99490202	99490461	259	99490272	21	17	8	1	1	1	REV1	-242	upstream	1_GIST-T1_MITF_hg38::1::713_chr2
1_GIST-T1_MITF_hg38	714	2	100562883	100563154	271	100562992	20	15.625	8	1	1	1	PDCL3	36	in gene	1_GIST-T1_MITF_hg38::1::714_chr2
1_GIST-T1_MITF_hg38	715	2	112542130	112542363	233	112542229	23	21.1429	7	1	2	3	TTL, LOC105373562, POLR1B	60063, 64, 314	downstream, in gene, in gene	1_GIST-T1_MITF_hg38::1::715_chr2
1_GIST-T1_MITF_hg38	716	2	120222985	120223214	229	120223125	18	16.8571	7	1	0	0				1_GIST-T1_MITF_hg38::1::716_chr2
1_GIST-T1_MITF_hg38	717	2	126658091	126658296	205	126658240	15	14	6	0	1	1	GYPC	2305	in gene	1_GIST-T1_MITF_hg38::1::717_chr2
1_GIST-T1_MITF_hg38	718	2	128179351	128179575	224	128179408	18	16.1429	7	0	0	1	UGGT1	88228	in gene	1_GIST-T1_MITF_hg38::1::718_chr2
1_GIST-T1_MITF_hg38	719	2	136006271	136006485	214	136006368	19	16.4286	7	0	0	1	DARS-AS1	21192	in gene	1_GIST-T1_MITF_hg38::1::719_chr2
1_GIST-T1_MITF_hg38	720	2	173210526	173210839	313	173210672	25	19.4	10	0	0	2	ZAK, MLK7-AS1	134835, 71364	in gene, in gene	1_GIST-T1_MITF_hg38::1::720_chr2
1_GIST-T1_MITF_hg38	721	2	177212364	177212575	211	177212544	16	13.8333	6	1	2	3	LOC105373759, HNRNPA3, MIR4444-1	14291, 230, -182	in gene, in gene, upstream	1_GIST-T1_MITF_hg38::1::721_chr2
1_GIST-T1_MITF_hg38	722	2	183038410	183038610	200	183038496	21	17.3333	6	1	1	1	NCKAP1	362	in gene	1_GIST-T1_MITF_hg38::1::722_chr2
1_GIST-T1_MITF_hg38	723	2	203239126	203239381	255	203239264	24	18.5	8	1	1	1	CYP20A1	823	in gene	1_GIST-T1_MITF_hg38::1::723_chr2
1_GIST-T1_MITF_hg38	724	2	216735295	216735501	206	216735392	17	14.2857	7	0	0	1	LOC101928250	23012	in gene	1_GIST-T1_MITF_hg38::1::724_chr2
1_GIST-T1_MITF_hg38	725	2	217816521	217816746	225	217816592	35	30.7143	7	0	0	1	TNS1	162235	in gene	1_GIST-T1_MITF_hg38::1::725_chr2
1_GIST-T1_MITF_hg38	726	2	218568419	218568619	200	218568576	28	25.1667	6	1	2	2	USP37, RQCD1	-210, 1	upstream, in gene	1_GIST-T1_MITF_hg38::1::726_chr2
1_GIST-T1_MITF_hg38	727	2	219178076	219178298	222	219178144	29	25.8571	7	1	2	3	SLC23A3, CNPPD1, FAM134A	-8049, 20, -73	upstream, in gene, upstream	1_GIST-T1_MITF_hg38::1::727_chr2
1_GIST-T1_MITF_hg38	728	2	219387701	219387906	205	219387792	20	17.8571	7	1	1	2	DNPEP, LOC105373884	12225, -562	in gene, upstream	1_GIST-T1_MITF_hg38::1::728_chr2
1_GIST-T1_MITF_hg38	729	2	223051989	223052235	246	223052128	21	16.125	8	0	1	1	KCNE4	198	in gene	1_GIST-T1_MITF_hg38::1::729_chr2
1_GIST-T1_MITF_hg38	730	2	224585705	224585907	202	224585760	24	20.5	6	1	1	1	CUL3	-363	upstream	1_GIST-T1_MITF_hg38::1::730_chr2
1_GIST-T1_MITF_hg38	731	2	232697282	232697504	222	232697344	30	22.2857	7	1	1	1	GIGYF2	39	in gene	1_GIST-T1_MITF_hg38::1::731_chr2
1_GIST-T1_MITF_hg38	732	2	233867891	233868276	385	233868000	26	18.0833	12	1	1	1	MSL3P1	409	in gene	1_GIST-T1_MITF_hg38::1::732_chr2
1_GIST-T1_MITF_hg38	733	2	234881694	234881894	200	234881808	23	19.8571	7	0	0	1	LOC101927896	6876	in gene	1_GIST-T1_MITF_hg38::1::733_chr2
1_GIST-T1_MITF_hg38	734	2	235469143	235469343	200	235469216	16	14.3333	6	0	0	0				1_GIST-T1_MITF_hg38::1::734_chr2
1_GIST-T1_MITF_hg38	735	2	237923633	237923929	296	237923776	36	26.7778	9	0	0	1	LOC105373960	10421	in gene	1_GIST-T1_MITF_hg38::1::735_chr2
1_GIST-T1_MITF_hg38	736	2	238060673	238061020	347	238060832	25	20.7	10	1	1	2	UBE2F-SCLY, SCLY	93887, -92	in gene, upstream	1_GIST-T1_MITF_hg38::1::736_chr2
1_GIST-T1_MITF_hg38	737	2	239401437	239401672	235	239401568	38	32.875	8	1	2	2	HDAC4, LOC101928111	79, -152	in gene, upstream	1_GIST-T1_MITF_hg38::1::737_chr2
1_GIST-T1_MITF_hg38	738	2	241701482	241701704	222	241701664	16	13.8571	7	1	1	2	LOC101927187, ING5	13899, 1071	downstream, in gene	1_GIST-T1_MITF_hg38::1::738_chr2
1_GIST-T1_MITF_hg38	739	2	241734756	241734998	242	241734848	32	27.1429	7	1	1	2	ING5, D2HGDH	34255, 269	downstream, in gene	1_GIST-T1_MITF_hg38::1::739_chr2
1_GIST-T1_MITF_hg38	740	20	327207	327435	228	327312	21	17	7	1	2	2	NRSN2-AS1, SOX12	-2060, 1741	upstream, in gene	1_GIST-T1_MITF_hg38::1::740_chr20
1_GIST-T1_MITF_hg38	741	20	371957	372285	328	372096	30	22.7	10	0	0	1	TRIB3	-8533	upstream	1_GIST-T1_MITF_hg38::1::741_chr20
1_GIST-T1_MITF_hg38	742	20	380812	381127	315	380976	26	21.3	10	1	1	1	TRIB3	347	in gene	1_GIST-T1_MITF_hg38::1::742_chr20
1_GIST-T1_MITF_hg38	743	20	3686819	3687036	217	3686912	25	21.3333	6	0	1	2	ADAM33, SIGLEC1	-4781, 25705	upstream, downstream	1_GIST-T1_MITF_hg38::1::743_chr20
1_GIST-T1_MITF_hg38	744	20	10511694	10511936	242	10511776	30	22.5	8	0	0	1	SLX4IP	77229	in gene	1_GIST-T1_MITF_hg38::1::744_chr20
1_GIST-T1_MITF_hg38	745	20	13784777	13785019	242	13784896	22	18	7	1	2	3	ESF1, NDUFAF5, LOC105372540	37, -130, 6886	in gene, upstream, downstream	1_GIST-T1_MITF_hg38::1::745_chr20
1_GIST-T1_MITF_hg38	746	20	17936992	17937233	241	17937152	27	22	8	0	0	1	SNX5	31839	downstream	1_GIST-T1_MITF_hg38::1::746_chr20
1_GIST-T1_MITF_hg38	747	20	18137805	18138192	387	18138000	36	26.8333	12	1	2	2	PET117, CSRP2BP	145, -4224	in gene, upstream	1_GIST-T1_MITF_hg38::1::747_chr20
1_GIST-T1_MITF_hg38	748	20	23358098	23358373	275	23358240	21	16.2222	9	1	3	5	LOC105372572, LOC105372570, NXT1, LINC01431, GZF1	-6830, -9364, 7504, -113, -3399	upstream, upstream, downstream, upstream, upstream	1_GIST-T1_MITF_hg38::1::748_chr20
1_GIST-T1_MITF_hg38	749	20	23361789	23362027	238	23361920	40	31.5	8	1	2	3	NXT1, LINC01431, GZF1	11184, -3793, 281	downstream, upstream, in gene	1_GIST-T1_MITF_hg38::1::749_chr20
1_GIST-T1_MITF_hg38	750	20	31699234	31699503	269	31699328	41	33.75	8	0	0	2	BCL2L1, LOC105372589	24636, 21894	in gene, in gene	1_GIST-T1_MITF_hg38::1::750_chr20
1_GIST-T1_MITF_hg38	751	20	32109321	32109530	209	32109376	38	34.1667	6	0	1	2	HCK, TM9SF4	57188, -130	downstream, upstream	1_GIST-T1_MITF_hg38::1::751_chr20
1_GIST-T1_MITF_hg38	752	20	33489557	33489999	442	33489824	36	22.6429	14	1	1	1	CBFA2T2	-298	upstream	1_GIST-T1_MITF_hg38::1::752_chr20
1_GIST-T1_MITF_hg38	753	20	34303073	34303360	287	34303200	37	30.8889	9	1	0	1	AHCY	8776	in gene	1_GIST-T1_MITF_hg38::1::753_chr20
1_GIST-T1_MITF_hg38	754	20	34704674	34704884	210	34704800	22	19.8333	6	1	2	3	LOC105372599, TP53INP2, NCOA6	-618, 489, 120830	upstream, in gene, downstream	1_GIST-T1_MITF_hg38::1::754_chr20
1_GIST-T1_MITF_hg38	755	20	34825706	34825915	209	34825824	29	25.3333	6	1	1	1	NCOA6	-194	upstream	1_GIST-T1_MITF_hg38::1::755_chr20
1_GIST-T1_MITF_hg38	756	20	36051026	36051226	200	36051120	22	19.6667	6	1	1	1	LINC00657	-160	upstream	1_GIST-T1_MITF_hg38::1::756_chr20
1_GIST-T1_MITF_hg38	757	20	38094398	38094607	209	38094496	27	23.7143	7	0	0	1	RPRD1B	61009	downstream	1_GIST-T1_MITF_hg38::1::757_chr20
1_GIST-T1_MITF_hg38	758	20	38962045	38962419	374	38962208	47	34	12	1	1	2	FAM83D, DHX35	37130, -130	downstream, upstream	1_GIST-T1_MITF_hg38::1::758_chr20
1_GIST-T1_MITF_hg38	759	20	41137784	41138098	314	41137952	31	23.7	10	1	2	2	PLCG1-AS1, PLCG1	48, 433	in gene, in gene	1_GIST-T1_MITF_hg38::1::759_chr20
1_GIST-T1_MITF_hg38	760	20	44210833	44211099	266	44210944	37	30.5	8	1	2	3	OSER1, OSER1-AS1, LOC105372628	-38, -16, 9312	upstream, upstream, downstream	1_GIST-T1_MITF_hg38::1::760_chr20
1_GIST-T1_MITF_hg38	761	20	45771282	45771544	262	45771424	32	26.5	8	0	0	1	WFDC3	20484	downstream	1_GIST-T1_MITF_hg38::1::761_chr20
1_GIST-T1_MITF_hg38	762	20	45891123	45891472	349	45891312	43	34.9091	11	1	3	5	ZSWIM1, SPATA25, NEURL2, CTSA, PLTP	10370, -2659, -25, 360, 21052	downstream, upstream, upstream, in gene, downstream	1_GIST-T1_MITF_hg38::1::762_chr20
1_GIST-T1_MITF_hg38	763	20	46971280	46971583	303	46971472	37	30.1111	9	0	0	1	EYA2	76848	in gene	1_GIST-T1_MITF_hg38::1::763_chr20
1_GIST-T1_MITF_hg38	764	20	47117806	47118155	349	47117984	45	32.4545	11	0	0	1	EYA2	223360	in gene	1_GIST-T1_MITF_hg38::1::764_chr20
1_GIST-T1_MITF_hg38	765	20	47150807	47151084	277	47150912	35	26.3333	9	0	0	1	EYA2	256288	in gene	1_GIST-T1_MITF_hg38::1::765_chr20
1_GIST-T1_MITF_hg38	766	20	48921429	48921733	304	48921600	39	29.8	10	1	1	1	ARFGEF2	-121	upstream	1_GIST-T1_MITF_hg38::1::766_chr20
1_GIST-T1_MITF_hg38	767	20	49278132	49278409	277	49278240	23	18.5556	9	1	5	5	ZNFX1, ZFAS1, SNORD12C, SNORD12B, SNORD12	4, 62, -705, -2073, -2443	in gene, in gene, upstream, upstream, upstream	1_GIST-T1_MITF_hg38::1::767_chr20
1_GIST-T1_MITF_hg38	768	20	50190807	50191055	248	50190944	23	18.375	8	1	2	2	CEBPB-AS1, CEBPB	1125, 361	in gene, in gene	1_GIST-T1_MITF_hg38::1::768_chr20
1_GIST-T1_MITF_hg38	769	20	50645631	50645933	302	50645792	38	29.9	10	0	1	2	FAM65C, LOC100506175	46212, 321	in gene, in gene	1_GIST-T1_MITF_hg38::1::769_chr20
1_GIST-T1_MITF_hg38	770	20	50931624	50931959	335	50931776	21	16.9	10	1	2	3	ADNP, ADNP-AS1, DPM1	-786, 792, 26785	upstream, in gene, downstream	1_GIST-T1_MITF_hg38::1::770_chr20
1_GIST-T1_MITF_hg38	771	20	51749690	51749895	205	51749776	19	15.7143	7	0	0	1	ATP9A	18635	in gene	1_GIST-T1_MITF_hg38::1::771_chr20
1_GIST-T1_MITF_hg38	772	20	62122069	62122297	228	62122208	37	32.1429	7	1	2	2	LOC105372706, LSM14B	1840, -251	in gene, upstream	1_GIST-T1_MITF_hg38::1::772_chr20
1_GIST-T1_MITF_hg38	773	20	62655546	62655815	269	62655648	38	28.1111	9	0	1	3	SLCO4A1, LOC101928465, SLCO4A1-AS1	13203, 704, 10973	in gene, in gene, downstream	1_GIST-T1_MITF_hg38::1::773_chr20
1_GIST-T1_MITF_hg38	774	20	62875598	62875800	202	62875680	40	34.6667	6	0	0	2	LOC105372717, DIDO1	14254, 62272	in gene, downstream	1_GIST-T1_MITF_hg38::1::774_chr20
1_GIST-T1_MITF_hg38	775	20	63010357	63010741	384	63010528	50	35.3333	12	0	2	2	BHLHE23, LOC63930	-3493, 1145	upstream, in gene	1_GIST-T1_MITF_hg38::1::775_chr20
1_GIST-T1_MITF_hg38	776	20	63216170	63216528	358	63216320	48	34.8182	11	1	1	1	YTHDF1	-134	upstream	1_GIST-T1_MITF_hg38::1::776_chr20
1_GIST-T1_MITF_hg38	777	20	63434877	63435087	210	63434944	44	36.7143	7	0	1	2	KCNQ2, LOC105372721	37696, -402	in gene, upstream	1_GIST-T1_MITF_hg38::1::777_chr20
1_GIST-T1_MITF_hg38	778	20	63846243	63846462	219	63846288	22	20	6	0	1	1	C20orf181	2024	in gene	1_GIST-T1_MITF_hg38::1::778_chr20
1_GIST-T1_MITF_hg38	779	20	63858697	63858969	272	63858816	44	37.25	8	0	2	2	ABHD16B, TPD52L2	-2397, -6412	upstream, upstream	1_GIST-T1_MITF_hg38::1::779_chr20
1_GIST-T1_MITF_hg38	780	21	6368963	6369266	303	6369088	47	41.3333	9	0	0	2	LOC105379493, LOC105379494	50667, 7449	downstream, downstream	1_GIST-T1_MITF_hg38::1::780_chr21
1_GIST-T1_MITF_hg38	781	21	6369620	6370042	422	6369760	71	59.3846	13	0	0	2	LOC105379493, LOC105379494	51339, 6777	downstream, downstream	1_GIST-T1_MITF_hg38::1::781_chr21
1_GIST-T1_MITF_hg38	782	21	6370405	6370949	544	6370688	113	77	17	0	0	1	LOC105379494	5849	downstream	1_GIST-T1_MITF_hg38::1::782_chr21
1_GIST-T1_MITF_hg38	783	21	8219794	8220191	397	8220000	60	40.5833	12	1	1	1	LOC105379506	-2255	upstream	1_GIST-T1_MITF_hg38::1::783_chr21
1_GIST-T1_MITF_hg38	784	21	8435044	8435297	253	8435136	26	18.625	8	1	0	1	MIR6724-4	2606	downstream	1_GIST-T1_MITF_hg38::1::784_chr21
1_GIST-T1_MITF_hg38	785	21	18468880	18469174	294	18469024	45	36	9	0	0	0				1_GIST-T1_MITF_hg38::1::785_chr21
1_GIST-T1_MITF_hg38	786	21	26170605	26171214	609	26170768	65	37.2632	19	1	1	1	APP	360	in gene	1_GIST-T1_MITF_hg38::1::786_chr21
1_GIST-T1_MITF_hg38	787	21	35932098	35932302	204	35932192	27	22.1667	6	0	0	0				1_GIST-T1_MITF_hg38::1::787_chr21
1_GIST-T1_MITF_hg38	788	21	36112928	36113424	496	36113216	36	24.5	16	0	1	3	LOC100133286, LOC105369306, LOC105372794	13424, 8782, -1997	in gene, downstream, upstream	1_GIST-T1_MITF_hg38::1::788_chr21
1_GIST-T1_MITF_hg38	789	21	37366464	37366714	250	37366592	44	34.625	8	1	1	1	DYRK1A	802	in gene	1_GIST-T1_MITF_hg38::1::789_chr21
1_GIST-T1_MITF_hg38	790	21	37563637	37563912	275	37563808	27	22.3333	9	1	1	1	LOC105372798	-165	upstream	1_GIST-T1_MITF_hg38::1::790_chr21
1_GIST-T1_MITF_hg38	791	21	38824520	38824903	383	38824688	56	37.25	12	0	0	1	ETS2	19381	in gene	1_GIST-T1_MITF_hg38::1::791_chr21
1_GIST-T1_MITF_hg38	792	21	38831542	38831818	276	38831632	36	28.4444	9	0	0	1	ETS2	26325	downstream	1_GIST-T1_MITF_hg38::1::792_chr21
1_GIST-T1_MITF_hg38	793	21	38848347	38848621	274	38848480	20	16	9	0	0	1	LOC101928398	-9059	upstream	1_GIST-T1_MITF_hg38::1::793_chr21
1_GIST-T1_MITF_hg38	794	21	39313684	39313901	217	39313792	25	21.7143	7	1	3	3	BRWD1, BRWD1-IT2, BRWD1-AS1	27, -115, -1915	in gene, upstream, upstream	1_GIST-T1_MITF_hg38::1::794_chr21
1_GIST-T1_MITF_hg38	795	21	39788528	39788756	228	39788576	25	20.4286	7	0	0	1	IGSF5	62738	in gene	1_GIST-T1_MITF_hg38::1::795_chr21
1_GIST-T1_MITF_hg38	796	21	42879313	42879524	211	42879392	20	17.5714	7	1	2	2	WDR4, LOC105372817	197, -275	in gene, upstream	1_GIST-T1_MITF_hg38::1::796_chr21
1_GIST-T1_MITF_hg38	797	21	43776224	43776578	354	43776416	33	22.9167	12	1	1	2	CSTB, LOC105372825	-41, 2855	upstream, downstream	1_GIST-T1_MITF_hg38::1::797_chr21
1_GIST-T1_MITF_hg38	798	21	43939079	43939297	218	43939168	25	19.4286	7	0	0	2	AGPAT3, LOC105372826	74008, 7346	in gene, downstream	1_GIST-T1_MITF_hg38::1::798_chr21
1_GIST-T1_MITF_hg38	799	21	44517323	44517574	251	44517456	59	47.25	8	0	1	3	TSPEAR, TSPEAR-AS1, TSPEAR-AS2	194124, 11412, 241	in gene, downstream, in gene	1_GIST-T1_MITF_hg38::1::799_chr21
1_GIST-T1_MITF_hg38	800	22	17063388	17063588	200	17063520	20	16.8571	7	0	0	1	CECR7	26950	downstream	1_GIST-T1_MITF_hg38::1::800_chr22
1_GIST-T1_MITF_hg38	801	22	17628778	17629076	298	17628944	37	28.5556	9	1	2	2	ATP6V1E1, BCL2L13	-122, 89	upstream, in gene	1_GIST-T1_MITF_hg38::1::801_chr22
1_GIST-T1_MITF_hg38	802	22	19447690	19447925	235	19447840	16	13	7	1	2	3	C22orf39, LOC105372860, UFD1L	392, -398, 31456	in gene, upstream, downstream	1_GIST-T1_MITF_hg38::1::802_chr22
1_GIST-T1_MITF_hg38	803	22	20496450	20496696	246	20496560	20	16.7143	7	0	2	3	KLHL22, LOC105372939, LOC101928824	-677, 13851, 594	upstream, downstream, in gene	1_GIST-T1_MITF_hg38::1::803_chr22
1_GIST-T1_MITF_hg38	804	22	21001842	21002050	208	21001904	18	16.2857	7	1	2	3	LZTR1, THAP7, THAP7-AS1	19635, 211, -18	downstream, in gene, upstream	1_GIST-T1_MITF_hg38::1::804_chr22
1_GIST-T1_MITF_hg38	805	22	22357289	22357489	200	22357312	15	13	6	0	1	3	IGL, IGLV5-48, IGLV1-47	331236, 4372, -483	in gene, downstream, upstream	1_GIST-T1_MITF_hg38::1::805_chr22
1_GIST-T1_MITF_hg38	806	22	26483638	26483948	310	26483776	30	21.3	10	1	2	3	HPS4, SRRD, TFIP11	87, -108, 28720	in gene, upstream, downstream	1_GIST-T1_MITF_hg38::1::806_chr22
1_GIST-T1_MITF_hg38	807	22	26672481	26672847	366	26672672	31	23.2727	11	0	1	2	MIAT, MIATNB	15190, -171	in gene, upstream	1_GIST-T1_MITF_hg38::1::807_chr22
1_GIST-T1_MITF_hg38	808	22	27212564	27213071	507	27212672	54	33.875	16	0	0	1	LOC105372978	12038	downstream	1_GIST-T1_MITF_hg38::1::808_chr22
1_GIST-T1_MITF_hg38	809	22	29267932	29268156	224	29268032	18	14	7	1	2	4	EMID1, RHBDD3, LOC105372986, EWSR1	62120, 153, 7167, 23	downstream, in gene, downstream, in gene	1_GIST-T1_MITF_hg38::1::809_chr22
1_GIST-T1_MITF_hg38	810	22	31160114	31160314	200	31160208	20	17.6667	6	1	3	3	LOC105372996, MIR3928, RNF185	-492, -89, 56	upstream, upstream, in gene	1_GIST-T1_MITF_hg38::1::810_chr22
1_GIST-T1_MITF_hg38	811	22	31286495	31286743	248	31286576	21	17.875	8	0	0	3	LIMK2, PIK3IP1, LOC105372997	74312, 5958, 16721	downstream, in gene, downstream	1_GIST-T1_MITF_hg38::1::811_chr22
1_GIST-T1_MITF_hg38	812	22	36065862	36066086	224	36065952	22	19.4286	7	1	0	0				1_GIST-T1_MITF_hg38::1::812_chr22
1_GIST-T1_MITF_hg38	813	22	36506984	36507390	406	36507264	27	20.9167	12	1	1	4	FOXRED2, LOC105373020, LOC105373019, EIF3D	-163, 11095, 9099, 22167	upstream, downstream, downstream, downstream	1_GIST-T1_MITF_hg38::1::813_chr22
1_GIST-T1_MITF_hg38	814	22	36644476	36644683	207	36644544	19	16.4286	7	0	0	1	CACNG2	58101	in gene	1_GIST-T1_MITF_hg38::1::814_chr22
1_GIST-T1_MITF_hg38	815	22	38705611	38705820	209	38705632	21	18.6667	6	1	2	2	JOSD1, GTPBP1	-4214, 1075	upstream, in gene	1_GIST-T1_MITF_hg38::1::815_chr22
1_GIST-T1_MITF_hg38	816	22	39520262	39520568	306	39520384	41	31	9	1	1	3	MIEF1, ATF4, RPS19BP1	20284, -175, 12471	downstream, upstream, downstream	1_GIST-T1_MITF_hg38::1::816_chr22
1_GIST-T1_MITF_hg38	817	22	40177827	40178206	379	40177888	20	15.1818	11	0	0	1	TNRC6B	133071	in gene	1_GIST-T1_MITF_hg38::1::817_chr22
1_GIST-T1_MITF_hg38	818	22	40856555	40856847	292	40856640	39	32.1111	9	1	2	3	ST13, XPNPEP3, DNAJB7	368, -441, 5486	in gene, upstream, downstream	1_GIST-T1_MITF_hg38::1::818_chr22
1_GIST-T1_MITF_hg38	819	22	41022474	41022748	274	41022624	23	20	8	1	0	0				1_GIST-T1_MITF_hg38::1::819_chr22
1_GIST-T1_MITF_hg38	820	22	41091499	41091768	269	41091600	27	21.375	8	1	2	2	MIR1281, EP300	-913, -1010	upstream, upstream	1_GIST-T1_MITF_hg38::1::820_chr22
1_GIST-T1_MITF_hg38	821	22	45163603	45163816	213	45163728	16	13.5714	7	1	2	2	NUP50-AS1, NUP50	53, -117	in gene, upstream	1_GIST-T1_MITF_hg38::1::821_chr22
1_GIST-T1_MITF_hg38	822	3	4466999	4467436	437	4467360	27	21.3571	14	1	1	1	SUMF1	-78	upstream	1_GIST-T1_MITF_hg38::1::822_chr3
1_GIST-T1_MITF_hg38	823	3	4978564	4978868	304	4978784	18	15	9	1	2	2	BHLHE40-AS1, BHLHE40	1177, -628	in gene, upstream	1_GIST-T1_MITF_hg38::1::823_chr3
1_GIST-T1_MITF_hg38	824	3	4978960	4979358	398	4979168	52	33.8333	12	1	2	2	BHLHE40-AS1, BHLHE40	793, -244	in gene, upstream	1_GIST-T1_MITF_hg38::1::824_chr3
1_GIST-T1_MITF_hg38	825	3	4989380	4989710	330	4989584	29	24.9	10	0	0	3	BHLHE40-AS1, BHLHE40, LOC105376934	-9623, 10172, 37454	upstream, downstream, downstream	1_GIST-T1_MITF_hg38::1::825_chr3
1_GIST-T1_MITF_hg38	826	3	5122151	5122431	280	5122272	43	34.75	8	1	1	1	ARL8B	27	in gene	1_GIST-T1_MITF_hg38::1::826_chr3
1_GIST-T1_MITF_hg38	827	3	5194794	5195073	279	5194912	31	23.7778	9	0	1	2	LOC105376935, EDEM1	-7536, 7238	upstream, in gene	1_GIST-T1_MITF_hg38::1::827_chr3
1_GIST-T1_MITF_hg38	828	3	9649118	9649451	333	9649328	45	34.8182	11	0	1	1	MTMR14	-105	upstream	1_GIST-T1_MITF_hg38::1::828_chr3
1_GIST-T1_MITF_hg38	829	3	9715726	9715929	203	9715840	19	17.3333	6	0	0	1	CPNE9	12028	in gene	1_GIST-T1_MITF_hg38::1::829_chr3
1_GIST-T1_MITF_hg38	830	3	11282799	11283062	263	11282912	41	34.125	8	0	0	1	ATG7	10588	in gene	1_GIST-T1_MITF_hg38::1::830_chr3
1_GIST-T1_MITF_hg38	831	3	17742282	17742845	563	17742528	31	23.1176	17	1	2	2	TBC1D5, LOC105376975	211, -350	in gene, upstream	1_GIST-T1_MITF_hg38::1::831_chr3
1_GIST-T1_MITF_hg38	832	3	18988861	18989061	200	18988944	18	16	7	0	1	1	LOC105376978	2118	in gene	1_GIST-T1_MITF_hg38::1::832_chr3
1_GIST-T1_MITF_hg38	833	3	19147022	19147222	200	19147136	22	19.8333	6	1	1	1	KCNH8	43	in gene	1_GIST-T1_MITF_hg38::1::833_chr3
1_GIST-T1_MITF_hg38	834	3	19946884	19947090	206	19946976	29	24.6667	6	1	2	2	EFHB, RAB5A	480, -104	in gene, upstream	1_GIST-T1_MITF_hg38::1::834_chr3
1_GIST-T1_MITF_hg38	835	3	20186184	20186414	230	20186304	42	34.8571	7	1	1	2	SGOL1, SGOL1-AS1	1827, 12060	in gene, in gene	1_GIST-T1_MITF_hg38::1::835_chr3
1_GIST-T1_MITF_hg38	836	3	23945861	23946099	238	23946016	22	19.5714	7	1	1	1	NR1D2	756	in gene	1_GIST-T1_MITF_hg38::1::836_chr3
1_GIST-T1_MITF_hg38	837	3	31531868	31532077	209	31532000	15	12.2857	7	1	2	2	STT3B, LOC105377020	-501, -1327	upstream, upstream	1_GIST-T1_MITF_hg38::1::837_chr3
1_GIST-T1_MITF_hg38	838	3	33798353	33798646	293	33798464	20	15.3333	9	1	2	2	LOC105377023, PDCD6IP	27, -107	in gene, upstream	1_GIST-T1_MITF_hg38::1::838_chr3
1_GIST-T1_MITF_hg38	839	3	37243724	37244004	280	37243872	16	13.2222	9	1	1	1	GOLGA4	681	in gene	1_GIST-T1_MITF_hg38::1::839_chr3
1_GIST-T1_MITF_hg38	840	3	37994323	37994551	228	37994400	18	15	7	1	0	2	CTDSPL, VILL	132222, 6425	downstream, in gene	1_GIST-T1_MITF_hg38::1::840_chr3
1_GIST-T1_MITF_hg38	841	3	37996898	37997098	200	37996992	26	20.6667	6	0	0	1	VILL	9017	in gene	1_GIST-T1_MITF_hg38::1::841_chr3
1_GIST-T1_MITF_hg38	842	3	38346610	38346925	315	38346752	37	28.4	10	1	1	1	XYLB	-8	upstream	1_GIST-T1_MITF_hg38::1::842_chr3
1_GIST-T1_MITF_hg38	843	3	49786555	49786784	229	49786640	21	17.125	8	1	1	2	IP6K1, CDHR4	-100, 16524	upstream, downstream	1_GIST-T1_MITF_hg38::1::843_chr3
1_GIST-T1_MITF_hg38	844	3	53299692	53299897	205	53299776	18	15	6	0	0	1	DCP1A	47851	in gene	1_GIST-T1_MITF_hg38::1::844_chr3
1_GIST-T1_MITF_hg38	845	3	57693040	57693250	210	57693152	20	16	7	1	2	2	DENND6A, LOC101929159	-63, 84	upstream, in gene	1_GIST-T1_MITF_hg38::1::845_chr3
1_GIST-T1_MITF_hg38	846	3	93470363	93470773	410	93470560	420	322.231	13	0	0	0				1_GIST-T1_MITF_hg38::1::846_chr3
1_GIST-T1_MITF_hg38	847	3	112561880	112562081	201	112561952	26	22.7143	7	1	2	2	ATG3, SLC35A5	11, 243	in gene, in gene	1_GIST-T1_MITF_hg38::1::847_chr3
1_GIST-T1_MITF_hg38	848	3	113746574	113746894	320	113746624	33	24.8	10	0	2	2	NAA50, ATP6V1A	-351, -395	upstream, upstream	1_GIST-T1_MITF_hg38::1::848_chr3
1_GIST-T1_MITF_hg38	849	3	120349241	120349511	270	120349408	21	16	9	1	1	1	LRRC58	-47	upstream	1_GIST-T1_MITF_hg38::1::849_chr3
1_GIST-T1_MITF_hg38	850	3	122793734	122793955	221	122793824	22	18.5714	7	1	2	2	HSPBAP1, DIRC2	1392, -1230	in gene, upstream	1_GIST-T1_MITF_hg38::1::850_chr3
1_GIST-T1_MITF_hg38	851	3	123783893	123784112	219	123783984	18	15.1429	7	0	0	1	MYLK	100318	in gene	1_GIST-T1_MITF_hg38::1::851_chr3
1_GIST-T1_MITF_hg38	852	3	127598369	127598586	217	127598432	26	21	6	1	2	2	TPRA1, MCM2	-3373, 75	upstream, in gene	1_GIST-T1_MITF_hg38::1::852_chr3
1_GIST-T1_MITF_hg38	853	3	128123887	128124087	200	128123984	21	20	6	1	0	1	RUVBL1	29925	in gene	1_GIST-T1_MITF_hg38::1::853_chr3
1_GIST-T1_MITF_hg38	854	3	128617648	128617893	245	128617760	25	20.375	8	1	0	1	RPN1	33116	downstream	1_GIST-T1_MITF_hg38::1::854_chr3
1_GIST-T1_MITF_hg38	855	3	128725902	128726245	343	128726064	84	56.8182	11	1	1	1	RAB7A	-72	upstream	1_GIST-T1_MITF_hg38::1::855_chr3
1_GIST-T1_MITF_hg38	856	3	128879341	128879669	328	128879488	60	43.4	10	1	1	2	LOC653712, ACAD9	-7947, -2	upstream, upstream	1_GIST-T1_MITF_hg38::1::856_chr3
1_GIST-T1_MITF_hg38	857	3	132417281	132417637	356	132417472	39	28.0909	11	1	1	1	DNAJC13	-60	upstream	1_GIST-T1_MITF_hg38::1::857_chr3
1_GIST-T1_MITF_hg38	858	3	134485750	134486113	363	134485888	84	60	12	1	2	2	ANAPC13, CEP63	135, 155	in gene, in gene	1_GIST-T1_MITF_hg38::1::858_chr3
1_GIST-T1_MITF_hg38	859	3	135513751	135513951	200	135513824	29	25.5	6	0	1	1	LOC105374122	2550	in gene	1_GIST-T1_MITF_hg38::1::859_chr3
1_GIST-T1_MITF_hg38	860	3	136751528	136751728	200	136751616	23	20	6	1	1	1	STAG1	787	in gene	1_GIST-T1_MITF_hg38::1::860_chr3
1_GIST-T1_MITF_hg38	861	3	138891256	138891539	283	138891424	32	24.6667	9	0	0	0				1_GIST-T1_MITF_hg38::1::861_chr3
1_GIST-T1_MITF_hg38	862	3	140941481	140941803	322	140941632	67	51.6	10	1	1	1	SLC25A36	-188	upstream	1_GIST-T1_MITF_hg38::1::862_chr3
1_GIST-T1_MITF_hg38	863	3	141231287	141231509	222	141231413	22	20.5714	7	1	1	1	PXYLP1	-412	upstream	1_GIST-T1_MITF_hg38::1::863_chr3
1_GIST-T1_MITF_hg38	864	3	141308643	141308949	306	141308768	37	30.2222	9	0	0	0				1_GIST-T1_MITF_hg38::1::864_chr3
1_GIST-T1_MITF_hg38	865	3	141426472	141426795	323	141426624	45	34.2	10	0	0	1	ZBTB38	102411	in gene	1_GIST-T1_MITF_hg38::1::865_chr3
1_GIST-T1_MITF_hg38	866	3	143001271	143001650	379	143001472	91	62.5	12	1	2	3	PAQR9-AS1, LOC100289361, U2SURP	37414, -5, -52	downstream, upstream, upstream	1_GIST-T1_MITF_hg38::1::866_chr3
1_GIST-T1_MITF_hg38	867	3	146544593	146544806	213	146544688	35	30	7	1	1	1	PLSCR1	153	in gene	1_GIST-T1_MITF_hg38::1::867_chr3
1_GIST-T1_MITF_hg38	868	3	149129497	149129778	281	149129600	46	35.6667	9	1	1	1	HPS3	16	in gene	1_GIST-T1_MITF_hg38::1::868_chr3
1_GIST-T1_MITF_hg38	869	3	155854481	155854916	435	155854720	31	21	14	1	2	2	SLC33A1, LOC105374174	-261, 193	upstream, in gene	1_GIST-T1_MITF_hg38::1::869_chr3
1_GIST-T1_MITF_hg38	870	3	156555212	156555602	390	156555360	39	27.1667	12	1	1	1	SSR3	-176	upstream	1_GIST-T1_MITF_hg38::1::870_chr3
1_GIST-T1_MITF_hg38	871	3	158801876	158802175	299	158802016	28	22.4444	9	1	1	1	MFSD1	566	in gene	1_GIST-T1_MITF_hg38::1::871_chr3
1_GIST-T1_MITF_hg38	872	3	167941489	167941768	279	167941584	17	14.5556	9	0	0	0				1_GIST-T1_MITF_hg38::1::872_chr3
1_GIST-T1_MITF_hg38	873	3	169041764	169041987	223	169041856	26	21.7143	7	0	0	0				1_GIST-T1_MITF_hg38::1::873_chr3
1_GIST-T1_MITF_hg38	874	3	170181643	170181933	290	170181749	32	28.4444	9	1	1	1	PHC3	0	in gene	1_GIST-T1_MITF_hg38::1::874_chr3
1_GIST-T1_MITF_hg38	875	3	170870085	170870440	355	170870272	46	36.4545	11	1	1	1	RPL22L1	-16	upstream	1_GIST-T1_MITF_hg38::1::875_chr3
1_GIST-T1_MITF_hg38	876	3	170908673	170909176	503	170908864	72	44.2667	15	1	1	1	EIF5A2	-227	upstream	1_GIST-T1_MITF_hg38::1::876_chr3
1_GIST-T1_MITF_hg38	877	3	172594650	172594850	200	172594736	37	31.1429	7	0	1	1	LOC105374219	858	in gene	1_GIST-T1_MITF_hg38::1::877_chr3
1_GIST-T1_MITF_hg38	878	3	178677600	178677800	200	178677632	39	32	7	0	0	2	KCNMB2-AS1, KCNMB2	182773, 141334	in gene, in gene	1_GIST-T1_MITF_hg38::1::878_chr3
1_GIST-T1_MITF_hg38	879	3	183099339	183099698	359	183099536	47	41.1818	11	1	1	2	MCCC1, LOC105374247	51, -8678	in gene, upstream	1_GIST-T1_MITF_hg38::1::879_chr3
1_GIST-T1_MITF_hg38	880	3	183392483	183392729	246	183392624	37	34.2857	7	0	0	1	MCF2L2	35995	in gene	1_GIST-T1_MITF_hg38::1::880_chr3
1_GIST-T1_MITF_hg38	881	3	183550736	183551078	342	183550912	44	34.1818	11	0	1	2	KLHL6, KLHL6-AS1	4800, 2177	in gene, in gene	1_GIST-T1_MITF_hg38::1::881_chr3
1_GIST-T1_MITF_hg38	882	3	183635379	183635809	430	183635520	47	34.5	14	1	1	2	LOC105374248, KLHL24	5491, 509	downstream, in gene	1_GIST-T1_MITF_hg38::1::882_chr3
1_GIST-T1_MITF_hg38	883	3	183636064	183636629	565	183636352	78	49.4444	18	1	1	2	LOC105374248, KLHL24	6323, 1341	downstream, in gene	1_GIST-T1_MITF_hg38::1::883_chr3
1_GIST-T1_MITF_hg38	884	3	184145196	184145446	250	184145312	38	32.875	8	0	0	2	EIF2B5, DVL3	10877, -9999	downstream, upstream	1_GIST-T1_MITF_hg38::1::884_chr3
1_GIST-T1_MITF_hg38	885	3	184314086	184314657	571	184314464	69	39.2222	18	1	1	2	PSMD2, EIF4G1	15366, -31	downstream, upstream	1_GIST-T1_MITF_hg38::1::885_chr3
1_GIST-T1_MITF_hg38	886	3	184811981	184812357	376	184812224	56	40.25	12	1	1	1	VPS8	87	in gene	1_GIST-T1_MITF_hg38::1::886_chr3
1_GIST-T1_MITF_hg38	887	3	185768525	185768825	300	185768656	52	41.5556	9	0	1	2	IGF2BP2, MIR548AQ	56383, -752	in gene, upstream	1_GIST-T1_MITF_hg38::1::887_chr3
1_GIST-T1_MITF_hg38	888	3	186783312	186783579	267	186783456	37	31.875	8	1	6	7	EIF4A2, SNORD2, MIR1248, SNORA81, SNORA63, SNORA4, RFC4	-116, -1340, -3216, -3219, -3843, -4157, 23239	upstream, upstream, upstream, upstream, upstream, upstream, downstream	1_GIST-T1_MITF_hg38::1::888_chr3
1_GIST-T1_MITF_hg38	889	3	187740037	187740245	208	187740160	20	17.3333	6	1	0	2	LOC100131635, BCL6	37794, 5565	downstream, in gene	1_GIST-T1_MITF_hg38::1::889_chr3
1_GIST-T1_MITF_hg38	890	3	187745534	187745946	412	187745664	31	21.1538	13	0	1	1	BCL6	61	in gene	1_GIST-T1_MITF_hg38::1::890_chr3
1_GIST-T1_MITF_hg38	891	3	194134917	194135153	236	194135040	16	12.7143	7	1	1	1	HES1	-1102	upstream	1_GIST-T1_MITF_hg38::1::891_chr3
1_GIST-T1_MITF_hg38	892	3	194486883	194487244	361	194487056	15	12.4545	11	1	2	2	ATP13A3, LINC00884	-402, -84	upstream, upstream	1_GIST-T1_MITF_hg38::1::892_chr3
1_GIST-T1_MITF_hg38	893	3	196519093	196519412	319	196519232	36	24.3	10	0	1	1	SMCO1	-3866	upstream	1_GIST-T1_MITF_hg38::1::893_chr3
1_GIST-T1_MITF_hg38	894	4	1173444	1173727	283	1173600	21	18.5	8	0	0	1	SPON2	35362	in gene	1_GIST-T1_MITF_hg38::1::894_chr4
1_GIST-T1_MITF_hg38	895	4	1309274	1309553	279	1309408	28	22.1111	9	1	0	1	MAEA	19557	in gene	1_GIST-T1_MITF_hg38::1::895_chr4
1_GIST-T1_MITF_hg38	896	4	7960755	7960962	207	7960896	25	21.4286	7	0	0	1	ABLIM2	197936	downstream	1_GIST-T1_MITF_hg38::1::896_chr4
1_GIST-T1_MITF_hg38	897	4	17614340	17614690	350	17614496	37	26.4545	11	1	2	3	LAP3, LOC105374508, MED28	37192, 136, -132	downstream, in gene, upstream	1_GIST-T1_MITF_hg38::1::897_chr4
1_GIST-T1_MITF_hg38	898	4	20251822	20252022	200	20251904	14	11.6667	6	1	1	1	SLIT2	-21	upstream	1_GIST-T1_MITF_hg38::1::898_chr4
1_GIST-T1_MITF_hg38	899	4	24782182	24782382	200	24782251	13	11.8333	6	0	1	1	LOC105374532	-6458	upstream	1_GIST-T1_MITF_hg38::1::899_chr4
1_GIST-T1_MITF_hg38	900	4	24867786	24868110	324	24867936	38	26.6	10	0	0	1	CCDC149	112268	in gene	1_GIST-T1_MITF_hg38::1::900_chr4
1_GIST-T1_MITF_hg38	901	4	26787560	26787860	300	26787712	35	27.4444	9	0	0	0				1_GIST-T1_MITF_hg38::1::901_chr4
1_GIST-T1_MITF_hg38	902	4	38562409	38562609	200	38562432	16	13.6667	6	0	1	1	LOC105374411	-3327	upstream	1_GIST-T1_MITF_hg38::1::902_chr4
1_GIST-T1_MITF_hg38	903	4	39182282	39182495	213	39182368	26	22.5	6	1	1	1	WDR19	179	in gene	1_GIST-T1_MITF_hg38::1::903_chr4
1_GIST-T1_MITF_hg38	904	4	47463534	47463832	298	47463712	24	19.2222	9	1	1	1	COMMD8	-47	upstream	1_GIST-T1_MITF_hg38::1::904_chr4
1_GIST-T1_MITF_hg38	905	4	54546069	54546331	262	54546176	32	27.125	8	0	0	0				1_GIST-T1_MITF_hg38::1::905_chr4
1_GIST-T1_MITF_hg38	906	4	56048859	56049091	232	56049024	21	15.875	8	1	1	1	KIAA1211	-205	upstream	1_GIST-T1_MITF_hg38::1::906_chr4
1_GIST-T1_MITF_hg38	907	4	56436218	56436478	260	56436288	26	23	8	1	2	3	PPAT, LOC100506514, PAICS	-652, 27499, 539	upstream, downstream, in gene	1_GIST-T1_MITF_hg38::1::907_chr4
1_GIST-T1_MITF_hg38	908	4	63817254	63817513	259	63817328	34	29.875	8	0	0	0				1_GIST-T1_MITF_hg38::1::908_chr4
1_GIST-T1_MITF_hg38	909	4	64010803	64011008	205	64010976	16	13.8571	7	0	0	0				1_GIST-T1_MITF_hg38::1::909_chr4
1_GIST-T1_MITF_hg38	910	4	67701376	67701666	290	67701480	18	16.5	10	1	2	2	UBA6, UBA6-AS1	-309, 202	upstream, in gene	1_GIST-T1_MITF_hg38::1::910_chr4
1_GIST-T1_MITF_hg38	911	4	70993375	70993743	368	70993536	40	30.5	12	1	1	2	MOB1B, DCK	91562, -12	downstream, upstream	1_GIST-T1_MITF_hg38::1::911_chr4
1_GIST-T1_MITF_hg38	912	4	73259041	73259241	200	73259072	22	19.5	6	1	2	2	ANKRD17, LOC102724832	70, 177	in gene, in gene	1_GIST-T1_MITF_hg38::1::912_chr4
1_GIST-T1_MITF_hg38	913	4	75514342	75514555	213	75514496	31	29	6	1	1	2	RCHY1, THAP6	248, 4636	in gene, in gene	1_GIST-T1_MITF_hg38::1::913_chr4
1_GIST-T1_MITF_hg38	914	4	75630258	75630737	479	75630560	22	18.4	15	1	1	1	CDKL2	-23	upstream	1_GIST-T1_MITF_hg38::1::914_chr4
1_GIST-T1_MITF_hg38	915	4	75673521	75673732	211	75673664	25	21.4286	7	1	0	1	G3BP2	50861	in gene	1_GIST-T1_MITF_hg38::1::915_chr4
1_GIST-T1_MITF_hg38	916	4	76198771	76198997	226	76198880	26	21.4286	7	0	0	1	SCARB2	15019	in gene	1_GIST-T1_MITF_hg38::1::916_chr4
1_GIST-T1_MITF_hg38	917	4	77156874	77157349	475	77157024	99	59.6667	15	1	2	2	LOC101928864, CCNG2	-357, -180	upstream, upstream	1_GIST-T1_MITF_hg38::1::917_chr4
1_GIST-T1_MITF_hg38	918	4	82373892	82374122	230	82373968	25	21.1429	7	1	2	2	HNRNPD, LOC101928963	28, -111	in gene, upstream	1_GIST-T1_MITF_hg38::1::918_chr4
1_GIST-T1_MITF_hg38	919	4	82429117	82429345	228	82429216	15	11.875	8	1	2	3	HNRNPDL, ENOPH1, LOC105377309	1009, -1264, 11950	in gene, upstream, downstream	1_GIST-T1_MITF_hg38::1::919_chr4
1_GIST-T1_MITF_hg38	920	4	82430500	82430843	343	82430640	35	26.3	10	1	2	3	HNRNPDL, ENOPH1, LOC105377309	-415, 160, 10526	upstream, in gene, downstream	1_GIST-T1_MITF_hg38::1::920_chr4
1_GIST-T1_MITF_hg38	921	4	83012964	83013213	249	83013056	13	11.7143	7	1	1	1	LIN54	-115	upstream	1_GIST-T1_MITF_hg38::1::921_chr4
1_GIST-T1_MITF_hg38	922	4	85681161	85681653	492	85681456	52	32.4	15	0	0	1	ARHGAP24	533714	in gene	1_GIST-T1_MITF_hg38::1::922_chr4
1_GIST-T1_MITF_hg38	923	4	87532222	87532467	245	87532352	24	18.5	8	0	1	2	SPARCL1, LOC105377322	-2849, 12099	upstream, downstream	1_GIST-T1_MITF_hg38::1::923_chr4
1_GIST-T1_MITF_hg38	924	4	98572827	98573027	200	98572928	15	13.7143	7	0	0	1	TSPAN5	85733	in gene	1_GIST-T1_MITF_hg38::1::924_chr4
1_GIST-T1_MITF_hg38	925	4	99950483	99950732	249	99950624	20	15.75	8	1	3	3	DNAJB14, H2AFZ, LOC256880	-3898, -269, 130	upstream, upstream, in gene	1_GIST-T1_MITF_hg38::1::925_chr4
1_GIST-T1_MITF_hg38	926	4	102827122	102827338	216	102827232	16	13.7143	7	1	1	2	UBE2D3, LOC105377348	41661, -864	in gene, upstream	1_GIST-T1_MITF_hg38::1::926_chr4
1_GIST-T1_MITF_hg38	927	4	102869222	102869422	200	102869296	15	14	6	1	2	2	UBE2D3, CISD2	-403, 318	upstream, in gene	1_GIST-T1_MITF_hg38::1::927_chr4
1_GIST-T1_MITF_hg38	928	4	107450085	107450336	251	107450208	28	22.875	8	0	0	0				1_GIST-T1_MITF_hg38::1::928_chr4
1_GIST-T1_MITF_hg38	929	4	113762583	113762881	298	113762704	41	31.1	10	0	1	1	CAMK2D	-571	upstream	1_GIST-T1_MITF_hg38::1::929_chr4
1_GIST-T1_MITF_hg38	930	4	124526796	124527083	287	124526896	15	11.7778	9	0	0	1	LOC101927087	31538	in gene	1_GIST-T1_MITF_hg38::1::930_chr4
1_GIST-T1_MITF_hg38	931	4	148442410	148442722	312	148442560	15	12.7	10	1	0	1	NR3C2	2718	in gene	1_GIST-T1_MITF_hg38::1::931_chr4
1_GIST-T1_MITF_hg38	932	4	163332514	163332714	200	163332624	18	15.5	6	1	0	1	NPY1R	12208	in gene	1_GIST-T1_MITF_hg38::1::932_chr4
1_GIST-T1_MITF_hg38	933	5	263252	263491	239	263392	39	31.875	8	0	0	3	SDHA, LOC102467073, PDCD6	45169, 8132, -8229	in gene, downstream, upstream	1_GIST-T1_MITF_hg38::1::933_chr5
1_GIST-T1_MITF_hg38	934	5	553966	554599	633	554288	71	43.65	20	1	1	2	SLC9A3, LOC105374606	16140, 1580	in gene, downstream	1_GIST-T1_MITF_hg38::1::934_chr5
1_GIST-T1_MITF_hg38	935	5	1568841	1569047	206	1568896	38	33.3333	6	0	0	0				1_GIST-T1_MITF_hg38::1::935_chr5
1_GIST-T1_MITF_hg38	936	5	1799795	1800012	217	1799840	38	32.2857	7	1	2	3	LOC101929003, MRPL36, NDUFS6	7263, 1583, -1542	downstream, in gene, upstream	1_GIST-T1_MITF_hg38::1::936_chr5
1_GIST-T1_MITF_hg38	937	5	16543254	16543454	200	16543328	29	24.8333	6	0	0	1	FAM134B	73730	in gene	1_GIST-T1_MITF_hg38::1::937_chr5
1_GIST-T1_MITF_hg38	938	5	24539593	24539958	365	24539776	58	41.9091	11	0	0	1	CDH10	105248	in gene	1_GIST-T1_MITF_hg38::1::938_chr5
1_GIST-T1_MITF_hg38	939	5	25119683	25120010	327	25119808	40	29.2	10	0	0	1	LOC105374694	70714	in gene	1_GIST-T1_MITF_hg38::1::939_chr5
1_GIST-T1_MITF_hg38	940	5	31492894	31493142	248	31493024	35	27.625	8	0	0	1	DROSHA	39151	in gene	1_GIST-T1_MITF_hg38::1::940_chr5
1_GIST-T1_MITF_hg38	941	5	32585383	32585642	259	32585504	41	32.25	8	1	1	1	SUB1	5	in gene	1_GIST-T1_MITF_hg38::1::941_chr5
1_GIST-T1_MITF_hg38	942	5	33312562	33312978	416	33312800	22	19.1538	13	0	0	0				1_GIST-T1_MITF_hg38::1::942_chr5
1_GIST-T1_MITF_hg38	943	5	33313151	33313391	240	33313312	37	29.375	8	0	0	0				1_GIST-T1_MITF_hg38::1::943_chr5
1_GIST-T1_MITF_hg38	944	5	41904060	41904452	392	41904352	72	46.9231	13	1	1	1	C5orf51	63	in gene	1_GIST-T1_MITF_hg38::1::944_chr5
1_GIST-T1_MITF_hg38	945	5	43120766	43121023	257	43120832	31	25.875	8	1	1	1	ZNF131	-56	upstream	1_GIST-T1_MITF_hg38::1::945_chr5
1_GIST-T1_MITF_hg38	946	5	59351421	59351675	254	59351520	23	19	8	0	0	1	PDE4D	1170600	in gene	1_GIST-T1_MITF_hg38::1::946_chr5
1_GIST-T1_MITF_hg38	947	5	65926363	65926777	414	65926560	67	44.9231	13	1	1	1	ERBB2IP	95	in gene	1_GIST-T1_MITF_hg38::1::947_chr5
1_GIST-T1_MITF_hg38	948	5	66144428	66144947	519	66144608	64	44.9375	16	1	1	1	SREK1	390	in gene	1_GIST-T1_MITF_hg38::1::948_chr5
1_GIST-T1_MITF_hg38	949	5	67379897	67380171	274	67380032	43	33.3333	9	0	0	0				1_GIST-T1_MITF_hg38::1::949_chr5
1_GIST-T1_MITF_hg38	950	5	74685038	74685261	223	74685144	20	18.8571	7	1	1	2	HEXB, LOC105379038	45121, -47	in gene, upstream	1_GIST-T1_MITF_hg38::1::950_chr5
1_GIST-T1_MITF_hg38	951	5	77775844	77776067	223	77776000	20	18.8571	7	1	2	2	TBCA, LOC105379045	361, 194	in gene, in gene	1_GIST-T1_MITF_hg38::1::951_chr5
1_GIST-T1_MITF_hg38	952	5	78758450	78758735	285	78758608	27	22	9	0	0	0				1_GIST-T1_MITF_hg38::1::952_chr5
1_GIST-T1_MITF_hg38	953	5	95081557	95081757	200	95081632	21	18.1667	6	0	0	1	MCTP1	202943	in gene	1_GIST-T1_MITF_hg38::1::953_chr5
1_GIST-T1_MITF_hg38	954	5	110738749	110738959	210	110738880	19	15.8571	7	1	2	2	TMEM232, SLC25A46	41, 744	in gene, in gene	1_GIST-T1_MITF_hg38::1::954_chr5
1_GIST-T1_MITF_hg38	955	5	110769410	110769615	205	110769520	14	13.5	6	0	0	1	SLC25A46	31384	downstream	1_GIST-T1_MITF_hg38::1::955_chr5
1_GIST-T1_MITF_hg38	956	5	111563510	111563810	300	111563616	32	23.8	10	0	0	1	STARD4-AS1	51390	in gene	1_GIST-T1_MITF_hg38::1::956_chr5
1_GIST-T1_MITF_hg38	957	5	116085297	116085626	329	116085456	18	14	10	1	1	1	COMMD10	1811	in gene	1_GIST-T1_MITF_hg38::1::957_chr5
1_GIST-T1_MITF_hg38	958	5	122102900	122103146	246	122102992	22	17.375	8	0	0	0				1_GIST-T1_MITF_hg38::1::958_chr5
1_GIST-T1_MITF_hg38	959	5	126972344	126972638	294	126972448	17	13.2222	9	0	0	1	MARCH3	59954	in gene	1_GIST-T1_MITF_hg38::1::959_chr5
1_GIST-T1_MITF_hg38	960	5	131635171	131635565	394	131635424	53	38.6667	12	1	1	2	RAPGEF6, FNIP1	-188, 161639	upstream, downstream	1_GIST-T1_MITF_hg38::1::960_chr5
1_GIST-T1_MITF_hg38	961	5	131796747	131797309	562	131797024	82	51.6471	17	1	1	2	FNIP1, MEIKIN	39, 148674	in gene, downstream	1_GIST-T1_MITF_hg38::1::961_chr5
1_GIST-T1_MITF_hg38	962	5	132387731	132388050	319	132387872	60	42.4	10	0	0	1	SLC22A5	18168	in gene	1_GIST-T1_MITF_hg38::1::962_chr5
1_GIST-T1_MITF_hg38	963	5	132427386	132427601	215	132427424	28	23.7143	7	0	0	2	C5orf56, LOC102723741	16651, 4678	in gene, in gene	1_GIST-T1_MITF_hg38::1::963_chr5
1_GIST-T1_MITF_hg38	964	5	132963532	132963897	365	132963680	86	62.1818	11	1	2	2	AFF4, LOC105379177	-18, -987	upstream, upstream	1_GIST-T1_MITF_hg38::1::964_chr5
1_GIST-T1_MITF_hg38	965	5	133052753	133053113	360	133052848	24	20.0909	11	1	1	1	HSPA4	878	in gene	1_GIST-T1_MITF_hg38::1::965_chr5
1_GIST-T1_MITF_hg38	966	5	134370945	134371366	421	134371120	66	45.0769	13	1	2	2	CDKL3, UBE2B	349, -56	in gene, upstream	1_GIST-T1_MITF_hg38::1::966_chr5
1_GIST-T1_MITF_hg38	967	5	134648599	134648819	220	134648624	22	19.5714	7	1	1	1	SEC24A	-161	upstream	1_GIST-T1_MITF_hg38::1::967_chr5
1_GIST-T1_MITF_hg38	968	5	134738190	134738481	291	134738304	53	41.7778	9	1	1	1	CAMLG	377	in gene	1_GIST-T1_MITF_hg38::1::968_chr5
1_GIST-T1_MITF_hg38	969	5	138543073	138543337	264	138543232	47	40.5	8	1	2	2	ETF1, LOC105379193	68, -99	in gene, upstream	1_GIST-T1_MITF_hg38::1::969_chr5
1_GIST-T1_MITF_hg38	970	5	138575399	138575986	587	138575552	48	33.3333	18	1	1	2	LOC105379193, HSPA9	32221, 77	in gene, in gene	1_GIST-T1_MITF_hg38::1::970_chr5
1_GIST-T1_MITF_hg38	971	5	138633026	138633245	219	138633136	26	25.1667	6	0	0	0				1_GIST-T1_MITF_hg38::1::971_chr5
1_GIST-T1_MITF_hg38	972	5	139198475	139198882	407	139198576	17	13.3077	13	1	1	1	SIL1	-200	upstream	1_GIST-T1_MITF_hg38::1::972_chr5
1_GIST-T1_MITF_hg38	973	5	140175045	140175288	243	140175168	42	35.4286	7	1	1	2	LOC101929719, CYSTM1	17849, 100	downstream, in gene	1_GIST-T1_MITF_hg38::1::973_chr5
1_GIST-T1_MITF_hg38	974	5	140401554	140401832	278	140401696	52	43.7778	9	1	2	2	ANKHD1-EIF4EBP3, ANKHD1	-118, -118	upstream, upstream	1_GIST-T1_MITF_hg38::1::974_chr5
1_GIST-T1_MITF_hg38	975	5	140564502	140564702	200	140564640	29	26.8333	6	1	4	4	SRA1, APBB3, MIR6831, SLC35A4	-6547, -36, -889, 75	upstream, upstream, upstream, in gene	1_GIST-T1_MITF_hg38::1::975_chr5
1_GIST-T1_MITF_hg38	976	5	141040866	141041432	566	141041216	104	63.3529	17	0	0	3	LOC101926905, PCDHB1, PCDHB@	36815, -10160, -10178	downstream, upstream, upstream	1_GIST-T1_MITF_hg38::1::976_chr5
1_GIST-T1_MITF_hg38	977	5	142325060	142325552	492	142325216	56	33.6667	15	1	2	2	SPRY4, LOC101926941	-161, -77	upstream, upstream	1_GIST-T1_MITF_hg38::1::977_chr5
1_GIST-T1_MITF_hg38	978	5	149805924	149806147	223	149806048	23	18.1429	7	0	0	1	PPARGC1B	75796	in gene	1_GIST-T1_MITF_hg38::1::978_chr5
1_GIST-T1_MITF_hg38	979	5	149824846	149825224	378	149824992	85	58.6667	12	0	0	1	PPARGC1B	94740	in gene	1_GIST-T1_MITF_hg38::1::979_chr5
1_GIST-T1_MITF_hg38	980	5	150000371	150000821	450	150000640	43	29.5714	14	1	2	2	TIGD6, HMGXB3	527, 34	in gene, in gene	1_GIST-T1_MITF_hg38::1::980_chr5
1_GIST-T1_MITF_hg38	981	5	150758817	150759168	351	150759008	43	33.4545	11	1	1	1	DCTN4	87	in gene	1_GIST-T1_MITF_hg38::1::981_chr5
1_GIST-T1_MITF_hg38	982	5	151447408	151447922	514	151447552	63	33.8125	16	1	0	1	SLC36A1	36208	in gene	1_GIST-T1_MITF_hg38::1::982_chr5
1_GIST-T1_MITF_hg38	983	5	154682562	154682808	246	154682672	42	35.1429	7	0	2	2	LARP1, MIR1303	9, -3104	in gene, upstream	1_GIST-T1_MITF_hg38::1::983_chr5
1_GIST-T1_MITF_hg38	984	5	170307751	170308027	276	170307856	41	35.125	8	0	0	1	LCP2	-10038	upstream	1_GIST-T1_MITF_hg38::1::984_chr5
1_GIST-T1_MITF_hg38	985	5	171387617	171387822	205	171387648	30	22.3333	6	1	2	2	MIR3912, NPM1	-888, 0	upstream, in gene	1_GIST-T1_MITF_hg38::1::985_chr5
1_GIST-T1_MITF_hg38	986	5	171388487	171388722	235	171388528	37	32.8571	7	1	2	2	MIR3912, NPM1	-1768, 880	upstream, in gene	1_GIST-T1_MITF_hg38::1::986_chr5
1_GIST-T1_MITF_hg38	987	5	172771149	172771442	293	172771264	38	33	9	1	2	3	LOC101928093, DUSP1, LOC105377730	15761, -64, -145	downstream, upstream, upstream	1_GIST-T1_MITF_hg38::1::987_chr5
1_GIST-T1_MITF_hg38	988	5	172983651	172983966	315	172983808	61	46.3333	9	1	1	1	ATP6V0E1	48	in gene	1_GIST-T1_MITF_hg38::1::988_chr5
1_GIST-T1_MITF_hg38	989	5	173056117	173056684	567	173056368	84	52	18	1	1	1	CREBRF	19	in gene	1_GIST-T1_MITF_hg38::1::989_chr5
1_GIST-T1_MITF_hg38	990	5	173616691	173617067	376	173616848	79	51.4167	12	1	1	1	BOD1	229	in gene	1_GIST-T1_MITF_hg38::1::990_chr5
1_GIST-T1_MITF_hg38	991	5	173887756	173888220	464	173887968	63	45	14	1	1	1	CPEB4	-360	upstream	1_GIST-T1_MITF_hg38::1::991_chr5
1_GIST-T1_MITF_hg38	992	5	177008797	177009141	344	177008960	80	54.5455	11	0	0	1	UIMC1	13611	in gene	1_GIST-T1_MITF_hg38::1::992_chr5
1_GIST-T1_MITF_hg38	993	5	177455058	177455412	354	177455104	25	21.2727	11	1	1	3	PRR7-AS1, PRR7, DBN1	-7160, 8760, 25232	upstream, in gene, downstream	1_GIST-T1_MITF_hg38::1::993_chr5
1_GIST-T1_MITF_hg38	994	5	179698887	179699161	274	179698944	31	25.375	8	1	0	2	CANX, HMGB3P22	20298, 4766	in gene, downstream	1_GIST-T1_MITF_hg38::1::994_chr5
1_GIST-T1_MITF_hg38	995	5	179818887	179819655	768	179819072	144	58.7917	24	0	0	1	SQSTM1	12684	in gene	1_GIST-T1_MITF_hg38::1::995_chr5
1_GIST-T1_MITF_hg38	996	5	180072097	180072345	248	180072208	20	17.7143	7	1	1	1	RNF130	-78	upstream	1_GIST-T1_MITF_hg38::1::996_chr5
1_GIST-T1_MITF_hg38	997	5	181206860	181207499	639	181207296	30	21.25	20	0	3	3	TRIM7, TRA-TGC3-2, TRK-CTT2-3	-2003, 428, -459	upstream, downstream, upstream	1_GIST-T1_MITF_hg38::1::997_chr5
1_GIST-T1_MITF_hg38	998	5	181243814	181244026	212	181243872	20	18.5	6	1	4	5	TRIM41, GNB2L1, SNORD96A, SNORD95, CTC-338M12.4	20609, 34, -1983, -496, -2669	downstream, in gene, upstream, upstream, upstream	1_GIST-T1_MITF_hg38::1::998_chr5
1_GIST-T1_MITF_hg38	999	6	13420450	13420713	263	13420576	30	25.25	8	0	0	1	GFOD1	67061	in gene	1_GIST-T1_MITF_hg38::1::999_chr6
1_GIST-T1_MITF_hg38	1000	6	13814186	13814388	202	13814272	16	13.6667	6	1	1	1	MCUR1	291	in gene	1_GIST-T1_MITF_hg38::1::1000_chr6
1_GIST-T1_MITF_hg38	1001	6	18122504	18122817	313	18122656	26	18.1	10	1	1	2	NHLRC1, TPMT	-36, 32509	upstream, downstream	1_GIST-T1_MITF_hg38::1::1001_chr6
1_GIST-T1_MITF_hg38	1002	6	24774908	24775235	327	24775040	13	10.8182	11	1	1	1	GMNN	109	in gene	1_GIST-T1_MITF_hg38::1::1002_chr6
1_GIST-T1_MITF_hg38	1003	6	26659644	26659937	293	26659744	23	16.8	10	1	1	1	ZNF322	8	in gene	1_GIST-T1_MITF_hg38::1::1003_chr6
1_GIST-T1_MITF_hg38	1004	6	27214822	27215067	245	27214896	13	11.7143	7	0	2	4	TRV-CAC6-1, TRS-CGA2-1, TRR-ACG2-2, TRR-ACG2-3	-8736, 5047, -980, -277	upstream, downstream, upstream, upstream	1_GIST-T1_MITF_hg38::1::1004_chr6
1_GIST-T1_MITF_hg38	1005	6	30571145	30571654	509	30571488	28	20.5625	16	1	1	2	PRR3, ABCF1	14779, 95	downstream, in gene	1_GIST-T1_MITF_hg38::1::1005_chr6
1_GIST-T1_MITF_hg38	1006	6	30617308	30617716	408	30617440	32	26.3077	13	1	2	3	PPP1R10, MRPS18B, ATAT1	1167, 120, -9396	in gene, in gene, upstream	1_GIST-T1_MITF_hg38::1::1006_chr6
1_GIST-T1_MITF_hg38	1007	6	31862675	31863185	510	31862976	43	32.875	16	1	1	2	NEU1, SLC44A4	-44, 16070	upstream, downstream	1_GIST-T1_MITF_hg38::1::1007_chr6
1_GIST-T1_MITF_hg38	1008	6	33418074	33418495	421	33418368	29	24.1538	13	1	2	4	KIFC1, PHF1, CUTA, SYNGAP1	26844, 7956, -80, -1702	downstream, downstream, upstream, upstream	1_GIST-T1_MITF_hg38::1::1008_chr6
1_GIST-T1_MITF_hg38	1009	6	34248892	34249133	241	34249008	18	15.625	8	1	1	3	HMGA1, MIR6835, C6orf1	12208, 8335, 100	downstream, downstream, in gene	1_GIST-T1_MITF_hg38::1::1009_chr6
1_GIST-T1_MITF_hg38	1010	6	36594202	36594477	275	36594304	28	22.5556	9	1	1	1	SRSF3	-9	upstream	1_GIST-T1_MITF_hg38::1::1010_chr6
1_GIST-T1_MITF_hg38	1011	6	36986270	36986470	200	36986400	14	12.8571	7	1	1	1	MTCH1	151	in gene	1_GIST-T1_MITF_hg38::1::1011_chr6
1_GIST-T1_MITF_hg38	1012	6	43369649	43369876	227	43369792	22	17.5714	7	1	1	1	ZNF318	-333	upstream	1_GIST-T1_MITF_hg38::1::1012_chr6
1_GIST-T1_MITF_hg38	1013	6	43629420	43629646	226	43629504	16	14.1429	7	1	2	3	POLH, GTPBP2, MAD2L1BP	53363, -258, -38	downstream, upstream, upstream	1_GIST-T1_MITF_hg38::1::1013_chr6
1_GIST-T1_MITF_hg38	1014	6	43910709	43910943	234	43910848	26	22.7143	7	0	0	2	LINC01512, LOC105375067	19820, -8358	in gene, upstream	1_GIST-T1_MITF_hg38::1::1014_chr6
1_GIST-T1_MITF_hg38	1015	6	45742085	45742285	200	45742176	15	12.1667	6	0	0	0				1_GIST-T1_MITF_hg38::1::1015_chr6
1_GIST-T1_MITF_hg38	1016	6	53548113	53548313	200	53548224	27	22.6667	6	1	1	1	GCLC	-3095	upstream	1_GIST-T1_MITF_hg38::1::1016_chr6
1_GIST-T1_MITF_hg38	1017	6	63573353	63573579	226	63573472	18	16.4286	7	1	2	2	LGSN, PTP4A1	-5551, 1460	upstream, in gene	1_GIST-T1_MITF_hg38::1::1017_chr6
1_GIST-T1_MITF_hg38	1018	6	63635693	63636070	377	63635808	25	18.4167	12	1	1	1	PHF3	6	in gene	1_GIST-T1_MITF_hg38::1::1018_chr6
1_GIST-T1_MITF_hg38	1019	6	73654229	73654548	319	73654336	34	27	10	1	1	1	SLC17A5	-322	upstream	1_GIST-T1_MITF_hg38::1::1019_chr6
1_GIST-T1_MITF_hg38	1020	6	75243842	75244098	256	75243920	24	21	8	0	0	2	COX7A2, TMEM30A	10965, 40996	in gene, downstream	1_GIST-T1_MITF_hg38::1::1020_chr6
1_GIST-T1_MITF_hg38	1021	6	83065788	83066069	281	83065920	46	36.2222	9	1	2	2	UBE3D, DOPEY1	-79, -1740	upstream, upstream	1_GIST-T1_MITF_hg38::1::1021_chr6
1_GIST-T1_MITF_hg38	1022	6	84227632	84227947	315	84227776	30	23.1	10	1	1	1	CEP162	114	in gene	1_GIST-T1_MITF_hg38::1::1022_chr6
1_GIST-T1_MITF_hg38	1023	6	87155290	87155587	297	87155456	41	32.1	10	1	1	2	LOC101928870, ZNF292	2997, -95	in gene, upstream	1_GIST-T1_MITF_hg38::1::1023_chr6
1_GIST-T1_MITF_hg38	1024	6	108558453	108558657	204	108558512	16	13.5714	7	1	1	1	FOXO3	-1311	upstream	1_GIST-T1_MITF_hg38::1::1024_chr6
1_GIST-T1_MITF_hg38	1025	6	109382403	109382622	219	109382528	24	21.1667	6	1	1	2	CD164, PPIL6	31, 58643	in gene, downstream	1_GIST-T1_MITF_hg38::1::1025_chr6
1_GIST-T1_MITF_hg38	1026	6	109382725	109383141	416	109382864	16	13.6923	13	1	1	2	CD164, PPIL6	-305, 58307	upstream, downstream	1_GIST-T1_MITF_hg38::1::1026_chr6
1_GIST-T1_MITF_hg38	1027	6	138183011	138183235	224	138183152	17	14.1429	7	0	0	1	ARFGEF3	21236	in gene	1_GIST-T1_MITF_hg38::1::1027_chr6
1_GIST-T1_MITF_hg38	1028	6	139028865	139029271	406	139029088	20	15.4167	12	1	1	1	ABRACL	406	in gene	1_GIST-T1_MITF_hg38::1::1028_chr6
1_GIST-T1_MITF_hg38	1029	6	139323553	139323805	252	139323680	23	20.8571	7	0	1	1	TXLNB	331	in gene	1_GIST-T1_MITF_hg38::1::1029_chr6
1_GIST-T1_MITF_hg38	1030	6	159968785	159969015	230	159968832	31	26.2857	7	1	1	1	IGF2R	-267	upstream	1_GIST-T1_MITF_hg38::1::1030_chr6
1_GIST-T1_MITF_hg38	1031	6	161831218	161831465	247	161831328	33	28.75	8	0	0	1	PARK2	896474	in gene	1_GIST-T1_MITF_hg38::1::1031_chr6
1_GIST-T1_MITF_hg38	1032	6	163413957	163414187	230	163414080	19	15	7	1	2	3	LOC105378101, CAHM, QKI	3043, -130, -563	in gene, upstream, upstream	1_GIST-T1_MITF_hg38::1::1032_chr6
1_GIST-T1_MITF_hg38	1033	6	163965939	163966247	308	163966080	32	25	10	0	0	1	LOC105378102	46537	in gene	1_GIST-T1_MITF_hg38::1::1033_chr6
1_GIST-T1_MITF_hg38	1034	6	166554393	166554771	378	166554560	77	53.8333	12	0	0	1	RPS6KA2	307990	in gene	1_GIST-T1_MITF_hg38::1::1034_chr6
1_GIST-T1_MITF_hg38	1035	6	168635001	168635256	255	168635072	40	32.875	8	0	0	1	SMOC2	193921	in gene	1_GIST-T1_MITF_hg38::1::1035_chr6
1_GIST-T1_MITF_hg38	1036	6	169860205	169860495	290	169860352	35	28	9	0	0	0				1_GIST-T1_MITF_hg38::1::1036_chr6
1_GIST-T1_MITF_hg38	1037	7	875993	876637	644	876416	83	49.55	20	1	1	2	SUN1, GET4	60859, -138	downstream, upstream	1_GIST-T1_MITF_hg38::1::1037_chr7
1_GIST-T1_MITF_hg38	1038	7	2353939	2354210	271	2354080	34	28.5556	9	1	1	1	EIF3B	-460	upstream	1_GIST-T1_MITF_hg38::1::1038_chr7
1_GIST-T1_MITF_hg38	1039	7	4444190	4444529	339	4444320	30	20.2727	11	0	0	0				1_GIST-T1_MITF_hg38::1::1039_chr7
1_GIST-T1_MITF_hg38	1040	7	4641912	4642143	231	4642000	26	22.1429	7	1	1	1	FOXK1	-2691	upstream	1_GIST-T1_MITF_hg38::1::1040_chr7
1_GIST-T1_MITF_hg38	1041	7	4775345	4775861	516	4775552	52	35.1875	16	1	1	2	FOXK1, AP5Z1	130861, -79	downstream, upstream	1_GIST-T1_MITF_hg38::1::1041_chr7
1_GIST-T1_MITF_hg38	1042	7	5609701	5609927	226	5609744	25	19.4286	7	0	0	1	FSCN1	16939	downstream	1_GIST-T1_MITF_hg38::1::1042_chr7
1_GIST-T1_MITF_hg38	1043	7	8214279	8214565	286	8214400	35	27.3333	9	0	0	2	ICA1, LOC105375143	48287, 4600	in gene, in gene	1_GIST-T1_MITF_hg38::1::1043_chr7
1_GIST-T1_MITF_hg38	1044	7	32495405	32495629	224	32495520	18	13.2857	7	1	2	2	LSM5, AVL9	-262, 94	upstream, in gene	1_GIST-T1_MITF_hg38::1::1044_chr7
1_GIST-T1_MITF_hg38	1045	7	38909006	38909283	277	38909168	26	21	9	0	1	1	VPS41	32	in gene	1_GIST-T1_MITF_hg38::1::1045_chr7
1_GIST-T1_MITF_hg38	1046	7	44490668	44491028	360	44490848	38	30.7273	11	1	1	1	NUDCD3	30	in gene	1_GIST-T1_MITF_hg38::1::1046_chr7
1_GIST-T1_MITF_hg38	1047	7	65477548	65477763	215	65477600	20	15.2857	7	0	0	0				1_GIST-T1_MITF_hg38::1::1047_chr7
1_GIST-T1_MITF_hg38	1048	7	66500139	66500340	201	66500240	17	15	6	0	0	2	LOC101929463, LOC100289098	-8813, 6556	upstream, downstream	1_GIST-T1_MITF_hg38::1::1048_chr7
1_GIST-T1_MITF_hg38	1049	7	67302652	67302861	209	67302656	25	20.5714	7	1	1	1	STAG3L4	18	in gene	1_GIST-T1_MITF_hg38::1::1049_chr7
1_GIST-T1_MITF_hg38	1050	7	70082372	70082572	200	70082480	15	13.5	6	0	0	1	AUTS2	484005	in gene	1_GIST-T1_MITF_hg38::1::1050_chr7
1_GIST-T1_MITF_hg38	1051	7	75565153	75565409	256	75565280	35	28.125	8	0	0	1	HIP1	173692	in gene	1_GIST-T1_MITF_hg38::1::1051_chr7
1_GIST-T1_MITF_hg38	1052	7	75914992	75915221	229	75915136	17	14.4286	7	1	2	2	POR, MIR4651	34, -61	in gene, upstream	1_GIST-T1_MITF_hg38::1::1052_chr7
1_GIST-T1_MITF_hg38	1053	7	77482029	77482358	329	77482112	22	17.6	10	0	0	0				1_GIST-T1_MITF_hg38::1::1053_chr7
1_GIST-T1_MITF_hg38	1054	7	77798216	77798729	513	77798592	31	25.125	16	1	2	2	TMEM60, PHTF2	-162, -200	upstream, upstream	1_GIST-T1_MITF_hg38::1::1054_chr7
1_GIST-T1_MITF_hg38	1055	7	92447317	92447577	260	92447392	37	29.75	8	1	1	2	LOC105375396, GATAD1	-9936, -56	upstream, upstream	1_GIST-T1_MITF_hg38::1::1055_chr7
1_GIST-T1_MITF_hg38	1056	7	95104625	95104825	200	95104688	23	21.1667	6	0	0	2	PPP1R9A, LOC105375405	197486, 110258	in gene, in gene	1_GIST-T1_MITF_hg38::1::1056_chr7
1_GIST-T1_MITF_hg38	1057	7	96321873	96322422	549	96322224	46	31.5882	17	1	1	1	SLC25A13	-77	upstream	1_GIST-T1_MITF_hg38::1::1057_chr7
1_GIST-T1_MITF_hg38	1058	7	98282054	98282302	248	98282176	21	17.1429	7	1	1	2	BRI3, BAIAP2L1	509, 118939	in gene, downstream	1_GIST-T1_MITF_hg38::1::1058_chr7
1_GIST-T1_MITF_hg38	1059	7	100049712	100049929	217	100049824	31	25.7143	7	0	1	2	ZKSCAN1, ZSCAN21	34252, 57	downstream, in gene	1_GIST-T1_MITF_hg38::1::1059_chr7
1_GIST-T1_MITF_hg38	1060	7	100100493	100100779	286	100100640	35	26.1111	9	1	5	8	COPS6, MCM7, MIR25, MIR93, MIR106B, AP4M1, TAF6, LOC105375424	11680, 1300, -6997, -6793, -6566, -772, 19218, -7844	downstream, in gene, upstream, upstream, upstream, upstream, downstream, upstream	1_GIST-T1_MITF_hg38::1::1060_chr7
1_GIST-T1_MITF_hg38	1061	7	100148753	100149037	284	100148864	47	37.3333	9	1	1	4	LOC105375425, LAMTOR4, C7orf43, MIR4658	18193, -43, 9857, 7805	downstream, upstream, downstream, downstream	1_GIST-T1_MITF_hg38::1::1061_chr7
1_GIST-T1_MITF_hg38	1062	7	100429170	100429555	385	100429312	38	29.75	12	1	3	4	ZCWPW1, MEPCE, PPP1R35, LOC101927632	102, 614, 7303, -6394	in gene, in gene, downstream, upstream	1_GIST-T1_MITF_hg38::1::1062_chr7
1_GIST-T1_MITF_hg38	1063	7	100583454	100583795	341	100583616	46	37	11	0	2	5	SAP25, LRCH4, ZASP, FBXO24, PCOLCE-AS1	-9752, 2572, -8883, -2717, 20422	upstream, in gene, upstream, upstream, downstream	1_GIST-T1_MITF_hg38::1::1063_chr7
1_GIST-T1_MITF_hg38	1064	7	100673342	100673681	339	100673504	71	50.4545	11	1	1	3	LOC105375429, GNB2, GIGYF1	17689, -236, 20764	downstream, upstream, downstream	1_GIST-T1_MITF_hg38::1::1064_chr7
1_GIST-T1_MITF_hg38	1065	7	100867090	100867399	309	100867200	36	28.1	10	0	2	4	SLC12A9, TRIP6, MIR6875, SRRT	33164, 979, -836, -7771	downstream, in gene, upstream, upstream	1_GIST-T1_MITF_hg38::1::1065_chr7
1_GIST-T1_MITF_hg38	1066	7	101165502	101165739	237	101165600	33	27	8	1	0	4	AP1S1, MIR4653, VGF, NAT16	11195, 6127, 4335, 30308	downstream, downstream, in gene, downstream	1_GIST-T1_MITF_hg38::1::1066_chr7
1_GIST-T1_MITF_hg38	1067	7	101880563	101880829	266	101880672	21	18	8	0	0	1	CUX1	64768	in gene	1_GIST-T1_MITF_hg38::1::1067_chr7
1_GIST-T1_MITF_hg38	1068	7	105012527	105013083	556	105012864	67	46.1765	17	1	2	2	KMT2E-AS1, KMT2E	1277, -1326	in gene, upstream	1_GIST-T1_MITF_hg38::1::1068_chr7
1_GIST-T1_MITF_hg38	1069	7	105691932	105692295	363	105692096	30	22.75	12	0	0	1	ATXN7L1	185136	in gene	1_GIST-T1_MITF_hg38::1::1069_chr7
1_GIST-T1_MITF_hg38	1070	7	106009641	106009841	200	106009728	34	30.6667	6	1	0	1	CDHR3	132528	in gene	1_GIST-T1_MITF_hg38::1::1070_chr7
1_GIST-T1_MITF_hg38	1071	7	106139540	106139954	414	106139776	29	24.7692	13	0	0	0				1_GIST-T1_MITF_hg38::1::1071_chr7
1_GIST-T1_MITF_hg38	1072	7	106285119	106285472	353	106285312	44	32.9167	12	1	1	1	NAMPT	420	in gene	1_GIST-T1_MITF_hg38::1::1072_chr7
1_GIST-T1_MITF_hg38	1073	7	107169697	107170019	322	107169824	52	39.1	10	1	1	2	PRKAR2B, HBP1	125096, 863	downstream, in gene	1_GIST-T1_MITF_hg38::1::1073_chr7
1_GIST-T1_MITF_hg38	1074	7	113118052	113118259	207	113118176	25	21.8333	6	0	1	1	LINC00998	406	in gene	1_GIST-T1_MITF_hg38::1::1074_chr7
1_GIST-T1_MITF_hg38	1075	7	122902866	122903136	270	122903008	29	20.3333	9	0	0	0				1_GIST-T1_MITF_hg38::1::1075_chr7
1_GIST-T1_MITF_hg38	1076	7	129224365	129224670	305	129224512	52	41.7778	9	1	1	1	AHCYL2	-502	upstream	1_GIST-T1_MITF_hg38::1::1076_chr7
1_GIST-T1_MITF_hg38	1077	7	130943704	130943957	253	130943840	31	24.75	8	0	0	1	LINC-PINT	166076	in gene	1_GIST-T1_MITF_hg38::1::1077_chr7
1_GIST-T1_MITF_hg38	1078	7	130959979	130960208	229	130960032	26	21	7	0	0	1	LINC-PINT	149884	in gene	1_GIST-T1_MITF_hg38::1::1078_chr7
1_GIST-T1_MITF_hg38	1079	7	131057196	131057488	292	131057376	30	24.6667	9	0	0	1	LINC-PINT	52540	in gene	1_GIST-T1_MITF_hg38::1::1079_chr7
1_GIST-T1_MITF_hg38	1080	7	131072001	131072358	357	131072128	45	33.3636	11	0	0	1	LINC-PINT	37788	in gene	1_GIST-T1_MITF_hg38::1::1080_chr7
1_GIST-T1_MITF_hg38	1081	7	131107971	131108356	385	131108160	34	25.0833	12	1	2	2	LINC-PINT, MKLN1	1756, -1936	in gene, upstream	1_GIST-T1_MITF_hg38::1::1081_chr7
1_GIST-T1_MITF_hg38	1082	7	133081936	133082254	318	133082112	36	28.4	10	1	1	1	CHCHD3	-33	upstream	1_GIST-T1_MITF_hg38::1::1082_chr7
1_GIST-T1_MITF_hg38	1083	7	134831840	134832168	328	134831984	32	23.7273	11	0	0	2	LOC102724947, CALD1	172629, 52571	in gene, in gene	1_GIST-T1_MITF_hg38::1::1083_chr7
1_GIST-T1_MITF_hg38	1084	7	134850083	134850460	377	134850272	41	30.7273	11	0	0	2	LOC102724947, CALD1	154341, 70859	in gene, in gene	1_GIST-T1_MITF_hg38::1::1084_chr7
1_GIST-T1_MITF_hg38	1085	7	135170584	135170825	241	135170688	22	17	8	1	1	2	TMEM140, C7orf49	22674, 138	downstream, in gene	1_GIST-T1_MITF_hg38::1::1085_chr7
1_GIST-T1_MITF_hg38	1086	7	139340340	139340756	416	139340480	32	27.5385	13	1	4	4	LUC7L2, C7orf55, TRR-CCT4-1, C7orf55-LUC7L2	121, 30, -220, -652	in gene, in gene, upstream, upstream	1_GIST-T1_MITF_hg38::1::1086_chr7
1_GIST-T1_MITF_hg38	1087	7	140398374	140398581	207	140398528	21	17.6667	6	1	2	2	SLC37A3, RAB19	111, -5294	in gene, upstream	1_GIST-T1_MITF_hg38::1::1087_chr7
1_GIST-T1_MITF_hg38	1088	7	140567579	140567851	272	140567744	35	28.7778	9	0	0	1	DENND2A	73988	in gene	1_GIST-T1_MITF_hg38::1::1088_chr7
1_GIST-T1_MITF_hg38	1089	7	142324500	142324738	238	142324640	21	17	8	0	1	4	TRB, TRBV5-1, LOC105375539, TRBV6-1	25629, 3565, 12008, -3714	in gene, downstream, in gene, upstream	1_GIST-T1_MITF_hg38::1::1089_chr7
1_GIST-T1_MITF_hg38	1090	7	147812008	147812272	264	147812128	22	16.625	8	0	0	1	CNTNAP2	1695767	in gene	1_GIST-T1_MITF_hg38::1::1090_chr7
1_GIST-T1_MITF_hg38	1091	7	151755561	151755771	210	151755616	43	37.1667	6	0	0	1	PRKAG2	121615	in gene	1_GIST-T1_MITF_hg38::1::1091_chr7
1_GIST-T1_MITF_hg38	1092	7	152463914	152464287	373	152464080	84	59.1818	11	1	1	1	LINC01003	-44	upstream	1_GIST-T1_MITF_hg38::1::1092_chr7
1_GIST-T1_MITF_hg38	1093	7	155297705	155297959	254	155297824	31	24.625	8	1	2	2	LOC105375591, INSIG1	428, 48	in gene, in gene	1_GIST-T1_MITF_hg38::1::1093_chr7
1_GIST-T1_MITF_hg38	1094	7	155457278	155457526	248	155457376	21	16.375	8	1	1	1	EN2	-753	upstream	1_GIST-T1_MITF_hg38::1::1094_chr7
1_GIST-T1_MITF_hg38	1095	7	157668534	157668959	425	157668736	71	49.8462	13	0	0	1	PTPRN2	919060	in gene	1_GIST-T1_MITF_hg38::1::1095_chr7
1_GIST-T1_MITF_hg38	1096	8	18084063	18084332	269	18084192	15	11.2222	9	1	2	2	ASAH1, LOC101929066	806, -676	in gene, upstream	1_GIST-T1_MITF_hg38::1::1096_chr8
1_GIST-T1_MITF_hg38	1097	8	37012131	37012389	258	37012256	27	21.25	8	0	0	0				1_GIST-T1_MITF_hg38::1::1097_chr8
1_GIST-T1_MITF_hg38	1098	8	37822364	37822572	208	37822432	13	11.7143	7	0	0	1	ADGRA2	25549	in gene	1_GIST-T1_MITF_hg38::1::1098_chr8
1_GIST-T1_MITF_hg38	1099	8	42052084	42052546	462	42052352	52	37.9333	15	1	2	2	KAT6A, LOC105379393	-363, 448	upstream, in gene	1_GIST-T1_MITF_hg38::1::1099_chr8
1_GIST-T1_MITF_hg38	1100	8	42152535	42152825	290	42152640	39	31.5556	9	1	1	1	AP3M2	-306	upstream	1_GIST-T1_MITF_hg38::1::1100_chr8
1_GIST-T1_MITF_hg38	1101	8	42271066	42271300	234	42271200	23	18.375	8	1	2	2	LOC101929897, IKBKB	-239, -102	upstream, upstream	1_GIST-T1_MITF_hg38::1::1101_chr8
1_GIST-T1_MITF_hg38	1102	8	47627520	47627795	275	47627648	33	26.7778	9	0	0	1	SPIDR	366770	in gene	1_GIST-T1_MITF_hg38::1::1102_chr8
1_GIST-T1_MITF_hg38	1103	8	53843012	53843465	453	53843232	58	38.6429	14	1	1	2	ATP6V1H, RGS20	79, -8576	in gene, upstream	1_GIST-T1_MITF_hg38::1::1103_chr8
1_GIST-T1_MITF_hg38	1104	8	55773351	55773575	224	55773424	14	12.4286	7	1	2	2	TMEM68, TGS1	-17, 192	upstream, in gene	1_GIST-T1_MITF_hg38::1::1104_chr8
1_GIST-T1_MITF_hg38	1105	8	69587896	69588099	203	69588000	26	20.8571	7	0	0	1	SULF1	121376	in gene	1_GIST-T1_MITF_hg38::1::1105_chr8
1_GIST-T1_MITF_hg38	1106	8	70668902	70669528	626	70669376	34	23.8947	19	1	2	3	LACTB2-AS1, LACTB2, XKR9	60799, -164, 13	downstream, upstream, in gene	1_GIST-T1_MITF_hg38::1::1106_chr8
1_GIST-T1_MITF_hg38	1107	8	74173943	74174226	283	74174080	22	18.1111	9	0	0	0				1_GIST-T1_MITF_hg38::1::1107_chr8
1_GIST-T1_MITF_hg38	1108	8	75271598	75271827	229	75271648	18	15.8571	7	0	0	1	CASC9	7241	in gene	1_GIST-T1_MITF_hg38::1::1108_chr8
1_GIST-T1_MITF_hg38	1109	8	93916551	93916805	254	93916608	31	20.5	8	1	2	2	MIR378D2, PDP1	-489, -247	upstream, upstream	1_GIST-T1_MITF_hg38::1::1109_chr8
1_GIST-T1_MITF_hg38	1110	8	94262209	94262543	334	94262464	22	18.7	10	1	2	2	GEM, LOC105375649	-145, -2403	upstream, upstream	1_GIST-T1_MITF_hg38::1::1110_chr8
1_GIST-T1_MITF_hg38	1111	8	96261535	96261807	272	96261648	18	15.5556	9	1	2	3	MTERF3, PTDSS1, LOC105375652	-35, -238, 22353	upstream, upstream, downstream	1_GIST-T1_MITF_hg38::1::1111_chr8
1_GIST-T1_MITF_hg38	1112	8	97697474	97697716	242	97697600	23	20.2857	7	0	0	1	MTDH	53453	in gene	1_GIST-T1_MITF_hg38::1::1112_chr8
1_GIST-T1_MITF_hg38	1113	8	97951926	97952139	213	97952032	37	31.4286	7	0	0	1	MATN2	82976	in gene	1_GIST-T1_MITF_hg38::1::1113_chr8
1_GIST-T1_MITF_hg38	1114	8	98826006	98826214	208	98826112	25	19.7143	7	1	0	1	STK3	116459	in gene	1_GIST-T1_MITF_hg38::1::1114_chr8
1_GIST-T1_MITF_hg38	1115	8	100847236	100847560	324	100847488	34	27.2	10	0	0	0				1_GIST-T1_MITF_hg38::1::1115_chr8
1_GIST-T1_MITF_hg38	1116	8	101205859	101206071	212	101205936	26	23	6	1	1	2	ZNF706, LOC105375678	128, -8095	in gene, upstream	1_GIST-T1_MITF_hg38::1::1116_chr8
1_GIST-T1_MITF_hg38	1117	8	103020963	103021183	220	103021088	34	29.3333	6	1	1	1	ATP6V1C1	68	in gene	1_GIST-T1_MITF_hg38::1::1117_chr8
1_GIST-T1_MITF_hg38	1118	8	103415210	103415458	248	103415296	35	30.375	8	1	2	2	SLC25A32, DCAF13	39, 582	in gene, in gene	1_GIST-T1_MITF_hg38::1::1118_chr8
1_GIST-T1_MITF_hg38	1119	8	104316833	104317070	237	104316912	25	21	7	0	0	0				1_GIST-T1_MITF_hg38::1::1119_chr8
1_GIST-T1_MITF_hg38	1120	8	108443439	108443770	331	108443568	54	39	10	1	2	2	LOC105375704, EMC2	-101, -56	upstream, upstream	1_GIST-T1_MITF_hg38::1::1120_chr8
1_GIST-T1_MITF_hg38	1121	8	125091572	125091951	379	125091744	92	61.6667	12	1	2	2	KIAA0196, NSMCE2	75, -74	in gene, upstream	1_GIST-T1_MITF_hg38::1::1121_chr8
1_GIST-T1_MITF_hg38	1122	8	125342343	125342557	214	125342432	35	29.1667	6	0	0	1	NSMCE2	250614	in gene	1_GIST-T1_MITF_hg38::1::1122_chr8
1_GIST-T1_MITF_hg38	1123	8	125429696	125429940	244	125429808	24	20	8	1	1	1	TRIB1	-513	upstream	1_GIST-T1_MITF_hg38::1::1123_chr8
1_GIST-T1_MITF_hg38	1124	8	133572399	133572617	218	133572416	20	18	7	1	1	1	ST3GAL1	38	in gene	1_GIST-T1_MITF_hg38::1::1124_chr8
1_GIST-T1_MITF_hg38	1125	8	134832325	134832651	326	134832496	53	40.3	10	1	2	2	LOC102723694, NCRNA00250	-465, -5573	upstream, upstream	1_GIST-T1_MITF_hg38::1::1125_chr8
1_GIST-T1_MITF_hg38	1126	8	135644628	135645069	441	135644752	43	31.6429	14	0	0	1	KHDRBS3	187291	in gene	1_GIST-T1_MITF_hg38::1::1126_chr8
1_GIST-T1_MITF_hg38	1127	8	141352203	141352627	424	141352288	41	33.0769	13	0	0	2	LINC01300, GPR20	11739, 14983	downstream, downstream	1_GIST-T1_MITF_hg38::1::1127_chr8
1_GIST-T1_MITF_hg38	1128	8	141417686	141417910	224	141417792	22	19.1429	7	1	0	1	PTP4A3	25799	in gene	1_GIST-T1_MITF_hg38::1::1128_chr8
1_GIST-T1_MITF_hg38	1129	8	143219810	143220051	241	143220000	35	31.5714	7	0	0	1	GPIHBP1	6807	downstream	1_GIST-T1_MITF_hg38::1::1129_chr8
1_GIST-T1_MITF_hg38	1130	8	144078172	144078523	351	144078320	37	30.4545	11	1	2	3	EXOSC4, MIR6847, GPAA1	14233, -1554, -4301	in gene, upstream, upstream	1_GIST-T1_MITF_hg38::1::1130_chr8
1_GIST-T1_MITF_hg38	1131	8	144373651	144373863	212	144373792	30	24.8571	7	1	2	2	LOC101928902, ADCK5	-1327, -223	upstream, upstream	1_GIST-T1_MITF_hg38::1::1131_chr8
1_GIST-T1_MITF_hg38	1132	8	144456608	144457130	522	144456768	48	35.1176	17	0	0	2	CYHR1, KIFC2	8923, -9381	in gene, upstream	1_GIST-T1_MITF_hg38::1::1132_chr8
1_GIST-T1_MITF_hg38	1133	8	144522482	144522682	200	144522528	22	18.3333	6	1	1	5	RECQL4, LRRC14, LRRC24, C8orf82, ARHGAP39	-4701, 4563, 4504, 6546, 177992	upstream, in gene, in gene, downstream, downstream	1_GIST-T1_MITF_hg38::1::1133_chr8
1_GIST-T1_MITF_hg38	1134	8	144853129	144853710	581	144853488	32	24.6111	18	1	1	3	ZNF7, COMMD5, LOC105375806	25970, 152, 4210	downstream, in gene, downstream	1_GIST-T1_MITF_hg38::1::1134_chr8
1_GIST-T1_MITF_hg38	1135	9	6681127	6681587	460	6681280	27	17.8571	14	1	0	0				1_GIST-T1_MITF_hg38::1::1135_chr9
1_GIST-T1_MITF_hg38	1136	9	6704092	6704360	268	6704192	18	13.6667	9	1	1	1	LOC105375968	-81	upstream	1_GIST-T1_MITF_hg38::1::1136_chr9
1_GIST-T1_MITF_hg38	1137	9	6757733	6758071	338	6757840	34	26.3	10	1	0	1	KDM4C	36977	in gene	1_GIST-T1_MITF_hg38::1::1137_chr9
1_GIST-T1_MITF_hg38	1138	9	12814479	12814841	362	12814624	36	25.7273	11	0	1	2	LURAP1L-AS1, LURAP1L	-235, 39634	upstream, in gene	1_GIST-T1_MITF_hg38::1::1138_chr9
1_GIST-T1_MITF_hg38	1139	9	32552221	32552424	203	32552352	14	12	7	1	2	3	TOPORS, TOPORS-AS1, NDUFB6	276, 1208, 20832	in gene, in gene, downstream	1_GIST-T1_MITF_hg38::1::1139_chr9
1_GIST-T1_MITF_hg38	1140	9	33290425	33290724	299	33290560	33	24.7	10	1	2	3	CHMP5, NFX1, LOC105376019	25681, 140, -50	downstream, in gene, upstream	1_GIST-T1_MITF_hg38::1::1140_chr9
1_GIST-T1_MITF_hg38	1141	9	34048940	34049291	351	34049104	24	19.1818	11	1	1	1	UBAP2	-155	upstream	1_GIST-T1_MITF_hg38::1::1141_chr9
1_GIST-T1_MITF_hg38	1142	9	36190594	36190981	387	36190752	76	48.8333	12	1	1	1	CLTA	-104	upstream	1_GIST-T1_MITF_hg38::1::1142_chr9
1_GIST-T1_MITF_hg38	1143	9	37904041	37904400	359	37904224	27	19.6364	11	1	1	1	SLC25A51	129	in gene	1_GIST-T1_MITF_hg38::1::1143_chr9
1_GIST-T1_MITF_hg38	1144	9	70421016	70421227	211	70421109	16	15	7	0	2	2	KLF9, LOC101927086	-6452, 2517	upstream, in gene	1_GIST-T1_MITF_hg38::1::1144_chr9
1_GIST-T1_MITF_hg38	1145	9	87974614	87974847	233	87974720	19	17.4286	7	1	2	3	CDK20, LOC105376132, LOC105376131	60, 7586, 639	in gene, downstream, in gene	1_GIST-T1_MITF_hg38::1::1145_chr9
1_GIST-T1_MITF_hg38	1146	9	89310486	89310961	475	89310784	36	25.8667	15	1	3	4	LOC105376136, CKS2, MIR3153, SECISBP2	321, -411, -1441, -7689	in gene, upstream, upstream, upstream	1_GIST-T1_MITF_hg38::1::1146_chr9
1_GIST-T1_MITF_hg38	1147	9	92325498	92325967	469	92325744	54	35.5333	15	1	2	2	NOL8, CENPP	250, 287	in gene, in gene	1_GIST-T1_MITF_hg38::1::1147_chr9
1_GIST-T1_MITF_hg38	1148	9	94165823	94166054	231	94165872	18	15.5	8	1	0	1	MIRLET7A1	-10085	upstream	1_GIST-T1_MITF_hg38::1::1148_chr9
1_GIST-T1_MITF_hg38	1149	9	94726564	94726838	274	94726672	24	20.5	8	1	1	1	C9orf3	68	in gene	1_GIST-T1_MITF_hg38::1::1149_chr9
1_GIST-T1_MITF_hg38	1150	9	95284318	95284521	203	95284448	21	18	7	0	0	1	FANCC	33261	in gene	1_GIST-T1_MITF_hg38::1::1150_chr9
1_GIST-T1_MITF_hg38	1151	9	95511398	95511598	200	95511520	22	17.6667	6	2	0	1	PTCH1	5445	in gene	1_GIST-T1_MITF_hg38::1::1151_chr9
1_GIST-T1_MITF_hg38	1152	9	96417254	96417454	200	96417344	15	12.8333	6	1	1	1	ZNF367	1376	in gene	1_GIST-T1_MITF_hg38::1::1152_chr9
1_GIST-T1_MITF_hg38	1153	9	97632987	97633232	245	97633024	20	16.25	8	1	2	3	TSTD2, NCBP1, LOC105376171	656, -399, 3429	in gene, upstream, downstream	1_GIST-T1_MITF_hg38::1::1153_chr9
1_GIST-T1_MITF_hg38	1154	9	97922216	97922479	263	97922304	40	31.5	8	1	1	2	C9orf156, HEMGN	266, 22611	in gene, downstream	1_GIST-T1_MITF_hg38::1::1154_chr9
1_GIST-T1_MITF_hg38	1155	9	100352881	100353086	205	100352992	16	14.8333	6	1	2	2	TEX10, LOC105376177	-15, -44	upstream, upstream	1_GIST-T1_MITF_hg38::1::1155_chr9
1_GIST-T1_MITF_hg38	1156	9	112750384	112750584	200	112750464	12	10.5	6	1	1	1	SNX30	739	in gene	1_GIST-T1_MITF_hg38::1::1156_chr9
1_GIST-T1_MITF_hg38	1157	9	112903277	112903477	200	112903408	15	13.6667	6	0	0	0				1_GIST-T1_MITF_hg38::1::1157_chr9
1_GIST-T1_MITF_hg38	1158	9	114396868	114397208	340	114397056	37	28.3	10	0	1	3	AKNA, LOC105376227, DFNB31	1495, 8950, 108453	in gene, downstream, downstream	1_GIST-T1_MITF_hg38::1::1158_chr9
1_GIST-T1_MITF_hg38	1159	9	114587667	114587881	214	114587808	24	21.1429	7	1	1	1	ATP6V1G1	94	in gene	1_GIST-T1_MITF_hg38::1::1159_chr9
1_GIST-T1_MITF_hg38	1160	9	124285904	124286266	362	124286048	44	31	11	0	1	2	NEK6, LOC105376269	28442, -2009	in gene, upstream	1_GIST-T1_MITF_hg38::1::1160_chr9
1_GIST-T1_MITF_hg38	1161	9	126705365	126705591	226	126705488	24	20.8571	7	0	0	1	LMX1B	91045	downstream	1_GIST-T1_MITF_hg38::1::1161_chr9
1_GIST-T1_MITF_hg38	1162	9	128174898	128175223	325	128175040	22	18	10	0	0	1	CIZ1	29343	in gene	1_GIST-T1_MITF_hg38::1::1162_chr9
1_GIST-T1_MITF_hg38	1163	9	128192919	128193196	277	128193040	15	12	9	1	0	2	CIZ1, LOC105376285	11343, 6922	in gene, downstream	1_GIST-T1_MITF_hg38::1::1163_chr9
1_GIST-T1_MITF_hg38	1164	9	128279362	128279568	206	128279472	12	11.5	6	0	1	2	GOLGA2, SWI5	-3465, 4088	upstream, in gene	1_GIST-T1_MITF_hg38::1::1164_chr9
1_GIST-T1_MITF_hg38	1165	9	128322090	128322383	293	128322224	23	17.6667	9	1	2	3	TRUB2, LOC105376286, COQ4	194, 8399, -288	in gene, downstream, upstream	1_GIST-T1_MITF_hg38::1::1165_chr9
1_GIST-T1_MITF_hg38	1166	9	128787027	128787240	213	128787104	19	16.5714	7	1	1	2	LOC105376288, TBC1D13	15946, -103	downstream, upstream	1_GIST-T1_MITF_hg38::1::1166_chr9
1_GIST-T1_MITF_hg38	1167	9	128947486	128947865	379	128947648	33	23.4167	12	1	2	3	PHYHD1, DOLK, NUP188	26753, 85, -45	downstream, in gene, upstream	1_GIST-T1_MITF_hg38::1::1167_chr9
1_GIST-T1_MITF_hg38	1168	9	129413527	129413860	333	129413696	29	19.2727	11	1	0	0				1_GIST-T1_MITF_hg38::1::1168_chr9
1_GIST-T1_MITF_hg38	1169	9	129488566	129488856	290	129488688	24	19.8889	9	1	1	1	LINC00963	28	in gene	1_GIST-T1_MITF_hg38::1::1169_chr9
1_GIST-T1_MITF_hg38	1170	9	129626234	129626445	211	129626368	17	14.5714	7	1	1	3	NTMT1, C9orf50, ASB6	17484, -4093, 15801	in gene, upstream, downstream	1_GIST-T1_MITF_hg38::1::1170_chr9
1_GIST-T1_MITF_hg38	1171	9	132942636	132942842	206	132942688	15	13.1667	6	0	2	3	TSC1, GFI1B, MIR548AW	2682, -2857, -3019	in gene, upstream, upstream	1_GIST-T1_MITF_hg38::1::1171_chr9
1_GIST-T1_MITF_hg38	1172	9	132944533	132945048	515	132944736	119	63	16	1	3	3	TSC1, GFI1B, MIR548AW	634, -809, -971	in gene, upstream, upstream	1_GIST-T1_MITF_hg38::1::1172_chr9
1_GIST-T1_MITF_hg38	1173	9	134644752	134644952	200	134644832	18	14.8333	6	0	1	3	COL5A1, LOC105376312, COL5A1-AS1	3046, -3284, 8197	in gene, upstream, downstream	1_GIST-T1_MITF_hg38::1::1173_chr9
1_GIST-T1_MITF_hg38	1174	9	134872542	134872742	200	134872629	18	15.8571	7	0	1	2	LOC101448202, FCN2	-11, 8473	upstream, in gene	1_GIST-T1_MITF_hg38::1::1174_chr9
1_GIST-T1_MITF_hg38	1175	X	15356417	15356837	420	15356640	52	33.8462	13	0	0	2	PIR-FIGF, FIGF	134669, 27773	in gene, in gene	1_GIST-T1_MITF_hg38::1::1175_chrX
1_GIST-T1_MITF_hg38	1176	X	21996964	21997174	210	21997072	21	18.1667	6	0	0	1	SMS	56499	downstream	1_GIST-T1_MITF_hg38::1::1176_chrX
1_GIST-T1_MITF_hg38	1177	X	24261136	24261438	302	24261248	47	36.3333	9	0	0	0				1_GIST-T1_MITF_hg38::1::1177_chrX
1_GIST-T1_MITF_hg38	1178	X	25737467	25737918	451	25737728	51	32.6429	14	0	0	0				1_GIST-T1_MITF_hg38::1::1178_chrX
1_GIST-T1_MITF_hg38	1179	X	41084532	41085100	568	41084672	58	31.7778	18	1	1	1	USP9X	-761	upstream	1_GIST-T1_MITF_hg38::1::1179_chrX
1_GIST-T1_MITF_hg38	1180	X	48591414	48591631	217	48591488	21	18.4286	7	0	1	1	WDR13	1445	in gene	1_GIST-T1_MITF_hg38::1::1180_chrX
1_GIST-T1_MITF_hg38	1181	X	49186432	49186649	217	49186512	17	15.4286	7	1	1	2	PRICKLE3, SYP	16, 13690	in gene, downstream	1_GIST-T1_MITF_hg38::1::1181_chrX
1_GIST-T1_MITF_hg38	1182	X	49879144	49879396	252	49879232	19	15.75	8	1	2	2	USP27X-AS1, USP27X	124, -635	in gene, upstream	1_GIST-T1_MITF_hg38::1::1182_chrX
1_GIST-T1_MITF_hg38	1183	X	55717487	55717768	281	55717632	26	21.3333	9	0	1	1	RRAGB	-45	upstream	1_GIST-T1_MITF_hg38::1::1183_chrX
1_GIST-T1_MITF_hg38	1184	X	71068406	71068624	218	71068512	23	21.2857	7	0	0	1	SNX12	4914	in gene	1_GIST-T1_MITF_hg38::1::1184_chrX
1_GIST-T1_MITF_hg38	1185	X	86047370	86047661	291	86047488	22	17.2222	9	0	1	1	CHM	74	in gene	1_GIST-T1_MITF_hg38::1::1185_chrX
1_GIST-T1_MITF_hg38	1186	X	101408060	101408382	322	101408208	33	24.5	10	1	2	4	RPL36A-HNRNPH2, GLA, HNRNPH2, ARMCX4	17318, -195, 75, -10055	in gene, upstream, in gene, upstream	1_GIST-T1_MITF_hg38::1::1186_chrX
1_GIST-T1_MITF_hg38	1187	X	102659691	102660071	380	102659872	26	20.1667	12	0	0	2	ARMCX5-GPRASP2, GPRASP1	60524, 8506	in gene, downstream	1_GIST-T1_MITF_hg38::1::1187_chrX
1_GIST-T1_MITF_hg38	1188	X	118839485	118839770	285	118839616	31	24.8889	9	1	1	1	LINC01285	60	in gene	1_GIST-T1_MITF_hg38::1::1188_chrX
1_GIST-T1_MITF_hg38	1189	X	132564114	132564361	247	132564192	21	17.125	8	0	0	0				1_GIST-T1_MITF_hg38::1::1189_chrX
1_GIST-T1_MITF_hg38	1190	X	133500353	133500588	235	133500416	22	18.5714	7	0	0	0				1_GIST-T1_MITF_hg38::1::1190_chrX
1_GIST-T1_MITF_hg38	1191	X	147911735	147911976	241	147911808	25	20.375	8	1	1	2	FMR1-AS1, FMR1	10350, -143	in gene, upstream	1_GIST-T1_MITF_hg38::1::1191_chrX
2_GIST-48_MITF_hg38	0	1	2134929	2135139	210	2134976	22	18.4286	7	1	0	1	PRKCZ	84506	in gene	2_GIST-48_MITF_hg38::1::0_chr1
2_GIST-48_MITF_hg38	1	1	3624699	3624911	212	3624736	25	21.1429	7	1	2	3	MEGF6, TPRG1L, WRAP73	21, -256, 25371	in gene, upstream, downstream	2_GIST-48_MITF_hg38::1::1_chr1
2_GIST-48_MITF_hg38	2	1	3900216	3900505	289	3900400	21	18.7778	9	1	2	2	C1orf174, LINC01134	-107, -4	upstream, upstream	2_GIST-48_MITF_hg38::1::2_chr1
2_GIST-48_MITF_hg38	3	1	6393899	6394193	294	6394144	17	13.2222	9	1	1	2	ACOT7, LOC105376688	-378, 8561	upstream, downstream	2_GIST-48_MITF_hg38::1::3_chr1
2_GIST-48_MITF_hg38	4	1	6601083	6601360	277	6601216	28	22.4444	9	0	1	1	KLHL21	1682	in gene	2_GIST-48_MITF_hg38::1::4_chr1
2_GIST-48_MITF_hg38	5	1	8169814	8170061	247	8169952	22	17.25	8	0	0	0				2_GIST-48_MITF_hg38::1::5_chr1
2_GIST-48_MITF_hg38	6	1	10046010	10046269	259	10046112	31	26.25	8	0	0	1	UBE4B	13129	in gene	2_GIST-48_MITF_hg38::1::6_chr1
2_GIST-48_MITF_hg38	7	1	11735953	11736194	241	11736032	29	22.875	8	1	1	1	AGTRAP	558	in gene	2_GIST-48_MITF_hg38::1::7_chr1
2_GIST-48_MITF_hg38	8	1	11805948	11806341	393	11806112	71	46.5385	13	1	2	2	MTHFR, CLCN6	-9, 16	upstream, in gene	2_GIST-48_MITF_hg38::1::8_chr1
2_GIST-48_MITF_hg38	9	1	11944294	11944565	271	11944448	32	25	8	0	0	1	PLOD1	9781	in gene	2_GIST-48_MITF_hg38::1::9_chr1
2_GIST-48_MITF_hg38	10	1	13956488	13956708	220	13956608	18	15.2857	7	0	0	1	KAZN	63093	in gene	2_GIST-48_MITF_hg38::1::10_chr1
2_GIST-48_MITF_hg38	11	1	15717411	15717722	311	15717536	26	19.6667	9	0	0	1	PLEKHM2	33269	in gene	2_GIST-48_MITF_hg38::1::11_chr1
2_GIST-48_MITF_hg38	12	1	19882268	19882504	236	19882352	29	23.75	8	1	1	2	LOC105376823, OTUD3	7036, 650	in gene, in gene	2_GIST-48_MITF_hg38::1::12_chr1
2_GIST-48_MITF_hg38	13	1	20696813	20697258	445	20696992	44	28	14	1	0	1	KIF17	21025	in gene	2_GIST-48_MITF_hg38::1::13_chr1
2_GIST-48_MITF_hg38	14	1	21933645	21933874	229	21933744	18	16.2857	7	0	0	1	HSPG2	3553	in gene	2_GIST-48_MITF_hg38::1::14_chr1
2_GIST-48_MITF_hg38	15	1	22451646	22451919	273	22451792	45	36	9	1	0	1	ZBTB40	22954	in gene	2_GIST-48_MITF_hg38::1::15_chr1
2_GIST-48_MITF_hg38	16	1	23394269	23394484	215	23394384	26	21.1429	7	0	0	1	TCEA3	30395	in gene	2_GIST-48_MITF_hg38::1::16_chr1
2_GIST-48_MITF_hg38	17	1	23825293	23825599	306	23825408	44	34.6667	9	0	1	2	HMGCL, LOC105376861	51, 13221	in gene, downstream	2_GIST-48_MITF_hg38::1::17_chr1
2_GIST-48_MITF_hg38	18	1	24015907	24016137	230	24016016	21	17.5714	7	0	0	1	LOC105376863	5511	in gene	2_GIST-48_MITF_hg38::1::18_chr1
2_GIST-48_MITF_hg38	19	1	24642794	24643096	302	24642944	44	35.4444	9	1	1	1	SRRM1	-68	upstream	2_GIST-48_MITF_hg38::1::19_chr1
2_GIST-48_MITF_hg38	20	1	25906290	25906642	352	25906464	28	21.1818	11	1	3	4	STMN1, LOC105376884, MIR3917, LOC105376885	413, -9363, -10, -86	in gene, upstream, upstream, upstream	2_GIST-48_MITF_hg38::1::20_chr1
2_GIST-48_MITF_hg38	21	1	26432061	26432265	204	26432160	37	30.5714	7	1	1	2	LIN28A, DHDDS	21382, -122	downstream, upstream	2_GIST-48_MITF_hg38::1::21_chr1
2_GIST-48_MITF_hg38	22	1	26500528	26500903	375	26500832	19	16.5833	12	1	0	0				2_GIST-48_MITF_hg38::1::22_chr1
2_GIST-48_MITF_hg38	23	1	27725513	27725836	323	27725760	33	27.3	10	1	1	1	FAM76A	-219	upstream	2_GIST-48_MITF_hg38::1::23_chr1
2_GIST-48_MITF_hg38	24	1	32351003	32351253	250	32351120	24	21	8	1	1	1	LOC105378629	675	in gene	2_GIST-48_MITF_hg38::1::24_chr1
2_GIST-48_MITF_hg38	25	1	32650764	32651162	398	32650944	31	24.3333	12	1	2	2	ZBTB8OS, RBBP4	69, -204	in gene, upstream	2_GIST-48_MITF_hg38::1::25_chr1
2_GIST-48_MITF_hg38	26	1	36149210	36149530	320	36149387	27	24	10	1	1	2	TRAPPC3, MAP7D1	6666, -6578	in gene, upstream	2_GIST-48_MITF_hg38::1::26_chr1
2_GIST-48_MITF_hg38	27	1	36224166	36224403	237	36224256	41	33.7143	7	1	1	1	THRAP3	-160	upstream	2_GIST-48_MITF_hg38::1::27_chr1
2_GIST-48_MITF_hg38	28	1	36464373	36464683	310	36464512	30	23.5	10	1	1	2	MRPS15, CSF3R	-73, 18802	upstream, downstream	2_GIST-48_MITF_hg38::1::28_chr1
2_GIST-48_MITF_hg38	29	1	36703749	36704063	314	36703888	50	37.6667	9	0	0	1	LOC105378648	-8921	upstream	2_GIST-48_MITF_hg38::1::29_chr1
2_GIST-48_MITF_hg38	30	1	37554283	37554510	227	37554384	29	24.2857	7	1	2	2	SNIP1, DNALI1	-40, -2535	upstream, upstream	2_GIST-48_MITF_hg38::1::30_chr1
2_GIST-48_MITF_hg38	31	1	38012226	38012718	492	38012544	42	28.1333	15	1	2	2	FHL3, UTP11L	-7029, -168	upstream, upstream	2_GIST-48_MITF_hg38::1::31_chr1
2_GIST-48_MITF_hg38	32	1	38859739	38860155	416	38859904	107	63.3077	13	1	2	4	RRAGC, LOC105378663, GJA9-MYCBP, MYCBP	-81, -14, 21722, 13474	upstream, upstream, downstream, downstream	2_GIST-48_MITF_hg38::1::32_chr1
2_GIST-48_MITF_hg38	33	1	39653640	39653893	253	39653776	27	21.75	8	0	1	2	LOC105378664, NT5C1A	2600, 18262	in gene, downstream	2_GIST-48_MITF_hg38::1::33_chr1
2_GIST-48_MITF_hg38	34	1	40097079	40097440	361	40097264	23	18.5	12	1	1	1	PPT1	206	in gene	2_GIST-48_MITF_hg38::1::34_chr1
2_GIST-48_MITF_hg38	35	1	40267985	40268230	245	40268064	33	25.875	8	0	0	1	ZMPSTE24	10014	in gene	2_GIST-48_MITF_hg38::1::35_chr1
2_GIST-48_MITF_hg38	36	1	41213402	41213675	273	41213552	35	26.5556	9	0	0	1	SCMH1	28607	in gene	2_GIST-48_MITF_hg38::1::36_chr1
2_GIST-48_MITF_hg38	37	1	41387946	41388157	211	41388048	17	15.3333	6	0	1	2	FOXO6, LOC101929901	26117, -7125	downstream, upstream	2_GIST-48_MITF_hg38::1::37_chr1
2_GIST-48_MITF_hg38	38	1	43974791	43975138	347	43974944	31	22.2727	11	1	2	4	IPO13, DPH2, ATP6V0B, B4GALT2	28138, 4963, 296, -4258	downstream, downstream, in gene, upstream	2_GIST-48_MITF_hg38::1::38_chr1
2_GIST-48_MITF_hg38	39	1	45550791	45551122	331	45550912	28	23.1	10	1	1	1	AKR1A1	129	in gene	2_GIST-48_MITF_hg38::1::39_chr1
2_GIST-48_MITF_hg38	40	1	46303396	46303646	250	46303552	26	22.7143	7	1	2	2	LRRC41, UQCRH	-186, -61	upstream, upstream	2_GIST-48_MITF_hg38::1::40_chr1
2_GIST-48_MITF_hg38	41	1	50960158	50960534	376	50960320	39	28.3333	12	1	1	2	FAF1, CDKN2C	-56, -8375	upstream, upstream	2_GIST-48_MITF_hg38::1::41_chr1
2_GIST-48_MITF_hg38	42	1	52366083	52366301	218	52366208	35	29.8333	6	1	1	2	CC2D1B, ORC1	-3, 38263	upstream, downstream	2_GIST-48_MITF_hg38::1::42_chr1
2_GIST-48_MITF_hg38	43	1	52698115	52698422	307	52698304	32	25.6667	9	1	1	1	COA7	62	in gene	2_GIST-48_MITF_hg38::1::43_chr1
2_GIST-48_MITF_hg38	44	1	52904987	52905237	250	52905120	13	11	8	0	0	1	ECHDC2	22092	in gene	2_GIST-48_MITF_hg38::1::44_chr1
2_GIST-48_MITF_hg38	45	1	54577617	54577989	372	54577792	61	43.0833	12	0	0	1	ACOT11	29658	in gene	2_GIST-48_MITF_hg38::1::45_chr1
2_GIST-48_MITF_hg38	46	1	65067728	65067996	268	65067840	24	19.125	8	1	1	3	LOC105378775, MIR3671, MIR101-1	1550, -9998, -9332	in gene, upstream, upstream	2_GIST-48_MITF_hg38::1::46_chr1
2_GIST-48_MITF_hg38	47	1	68232408	68232648	240	68232512	21	16.75	8	0	1	1	WLS	488	in gene	2_GIST-48_MITF_hg38::1::47_chr1
2_GIST-48_MITF_hg38	48	1	77682815	77683077	262	77682912	28	21.3333	9	1	1	1	ZZZ3	514	in gene	2_GIST-48_MITF_hg38::1::48_chr1
2_GIST-48_MITF_hg38	49	1	85048471	85048819	348	85048592	26	19.6364	11	1	1	1	MCOLN3	310	in gene	2_GIST-48_MITF_hg38::1::49_chr1
2_GIST-48_MITF_hg38	50	1	88731712	88731967	255	88731808	20	17.125	8	0	0	1	PKN2	47615	in gene	2_GIST-48_MITF_hg38::1::50_chr1
2_GIST-48_MITF_hg38	51	1	110137024	110137241	217	110137120	17	14.1429	7	0	1	1	LOC105378896	1625	in gene	2_GIST-48_MITF_hg38::1::51_chr1
2_GIST-48_MITF_hg38	52	1	111346358	111346758	400	111346528	53	35.1538	13	1	0	1	PIFO	22013	in gene	2_GIST-48_MITF_hg38::1::52_chr1
2_GIST-48_MITF_hg38	53	1	114716705	114716962	257	114716800	25	20	8	0	1	2	NRAS, CSDE1	94, 41250	in gene, downstream	2_GIST-48_MITF_hg38::1::53_chr1
2_GIST-48_MITF_hg38	54	1	119631477	119631920	443	119631648	63	36.5714	14	1	0	1	ZNF697	16522	in gene	2_GIST-48_MITF_hg38::1::54_chr1
2_GIST-48_MITF_hg38	55	1	145823825	145824285	460	145824000	25	18.0714	14	1	2	2	RNF115, POLR3C	123, -69	in gene, upstream	2_GIST-48_MITF_hg38::1::55_chr1
2_GIST-48_MITF_hg38	56	1	149885663	149885890	227	149885776	24	19.875	8	0	3	3	HIST2H2BE, HIST2H2AC, HIST2H2AB	906, -1199, 2140	in gene, upstream, downstream	2_GIST-48_MITF_hg38::1::56_chr1
2_GIST-48_MITF_hg38	57	1	150281822	150282194	372	150282016	39	32.4167	12	1	1	2	C1orf54, CIART	13012, -517	downstream, upstream	2_GIST-48_MITF_hg38::1::57_chr1
2_GIST-48_MITF_hg38	58	1	150282273	150282619	346	150282432	41	32.9	10	1	1	2	C1orf54, CIART	13428, -101	downstream, upstream	2_GIST-48_MITF_hg38::1::58_chr1
2_GIST-48_MITF_hg38	59	1	150321353	150321598	245	150321440	23	19.1429	7	1	1	1	PRPF3	-39	upstream	2_GIST-48_MITF_hg38::1::59_chr1
2_GIST-48_MITF_hg38	60	1	153670940	153671144	204	153671008	16	14.1429	7	1	3	4	SNAPIN, ILF2, TRX-CAT1-1, NPR1	12354, 20, -242, -7609	downstream, in gene, upstream, upstream	2_GIST-48_MITF_hg38::1::60_chr1
2_GIST-48_MITF_hg38	61	1	154220501	154221088	587	154220768	73	47	19	1	2	2	C1orf43, UBAP2L	29, 817	in gene, in gene	2_GIST-48_MITF_hg38::1::61_chr1
2_GIST-48_MITF_hg38	62	1	154558720	154559137	417	154558912	108	61.7857	14	1	1	3	UBE2Q1, UBE2Q1-AS1, CHRNB2	-268, 5303, -8869	upstream, downstream, upstream	2_GIST-48_MITF_hg38::1::62_chr1
2_GIST-48_MITF_hg38	63	1	154936422	154936691	269	154936544	38	29	8	1	1	2	PMVK, PBXIP1	766, 19547	in gene, downstream	2_GIST-48_MITF_hg38::1::63_chr1
2_GIST-48_MITF_hg38	64	1	155080928	155081190	262	155081088	37	27.5556	9	1	1	1	EFNA3	2216	in gene	2_GIST-48_MITF_hg38::1::64_chr1
2_GIST-48_MITF_hg38	65	1	155241182	155241417	235	155241344	31	24.5	8	0	0	2	GBA, FAM189B	3518, 14139	in gene, downstream	2_GIST-48_MITF_hg38::1::65_chr1
2_GIST-48_MITF_hg38	66	1	155244064	155244296	232	155244128	21	19	8	0	1	2	GBA, FAM189B	734, 11355	in gene, downstream	2_GIST-48_MITF_hg38::1::66_chr1
2_GIST-48_MITF_hg38	67	1	155262280	155262488	208	155262368	20	18.6667	6	1	2	3	FAM189B, SCAMP3, CLK2	-6885, 66, 11161	upstream, in gene, downstream	2_GIST-48_MITF_hg38::1::67_chr1
2_GIST-48_MITF_hg38	68	1	155273436	155273790	354	155273584	23	19.0909	11	1	2	2	CLK2, HCN3	-55, -3843	upstream, upstream	2_GIST-48_MITF_hg38::1::68_chr1
2_GIST-48_MITF_hg38	69	1	156295533	156296041	508	156295648	28	17.1875	16	0	1	3	TMEM79, GLMP, VHLL	12735, 41, 3989	downstream, in gene, downstream	2_GIST-48_MITF_hg38::1::69_chr1
2_GIST-48_MITF_hg38	70	1	156505104	156505642	538	156505344	29	20.6471	17	1	2	2	MEF2D, LOC102724180	-4502, -6340	upstream, upstream	2_GIST-48_MITF_hg38::1::70_chr1
2_GIST-48_MITF_hg38	71	1	161314218	161314435	217	161314304	29	25.2857	7	2	2	2	MPZ, SDHC	-4332, -72	upstream, upstream	2_GIST-48_MITF_hg38::1::71_chr1
2_GIST-48_MITF_hg38	72	1	163178743	163179081	338	163178912	53	36.6364	11	0	0	2	RGS5, LOC101928404	142879, 17237	in gene, in gene	2_GIST-48_MITF_hg38::1::72_chr1
2_GIST-48_MITF_hg38	73	1	166876268	166876472	204	166876416	32	27.5	6	1	1	2	TADA1, LOC101928459	1, 12439	in gene, downstream	2_GIST-48_MITF_hg38::1::73_chr1
2_GIST-48_MITF_hg38	74	1	167714476	167714837	361	167714688	31	25	11	1	3	4	RCSD1, TRP-CGG1-1, TRP-AGG2-1, MPZL1	84451, -37, 871, -7262	downstream, upstream, downstream, upstream	2_GIST-48_MITF_hg38::1::74_chr1
2_GIST-48_MITF_hg38	75	1	169483532	169483929	397	169483648	33	26.4167	12	0	1	1	SLC19A2	2431	in gene	2_GIST-48_MITF_hg38::1::75_chr1
2_GIST-48_MITF_hg38	76	1	171485288	171485558	270	171485408	45	34.75	8	1	1	1	PRRC2C	-105	upstream	2_GIST-48_MITF_hg38::1::76_chr1
2_GIST-48_MITF_hg38	77	1	173824738	173825007	269	173824896	33	26.75	8	1	2	2	CENPL, DARS2	-257, 251	upstream, in gene	2_GIST-48_MITF_hg38::1::77_chr1
2_GIST-48_MITF_hg38	78	1	174721357	174721592	235	174721472	37	32.4286	7	0	0	1	RABGAP1L	562058	in gene	2_GIST-48_MITF_hg38::1::78_chr1
2_GIST-48_MITF_hg38	79	1	174999209	174999664	455	174999360	40	27.8571	14	1	2	3	RABGAP1L, LOC105371622, CACYBP	839946, -8, -75	downstream, upstream, upstream	2_GIST-48_MITF_hg38::1::79_chr1
2_GIST-48_MITF_hg38	80	1	178058014	178058444	430	178058272	70	42.8571	14	0	1	1	LOC105371628	-200	upstream	2_GIST-48_MITF_hg38::1::80_chr1
2_GIST-48_MITF_hg38	81	1	181022852	181023144	292	181022992	34	27.5556	9	1	1	1	STX6	129	in gene	2_GIST-48_MITF_hg38::1::81_chr1
2_GIST-48_MITF_hg38	82	1	183311651	183311856	205	183311792	27	23.6667	6	0	0	1	NMNAT2	106707	in gene	2_GIST-48_MITF_hg38::1::82_chr1
2_GIST-48_MITF_hg38	83	1	201055637	201055865	228	201055728	39	34.2857	7	0	0	1	CACNA1S	56838	in gene	2_GIST-48_MITF_hg38::1::83_chr1
2_GIST-48_MITF_hg38	84	1	202348442	202348740	298	202348544	48	35.7	10	1	2	2	UBE2T, PPP1R12B	-6578, -158	upstream, upstream	2_GIST-48_MITF_hg38::1::84_chr1
2_GIST-48_MITF_hg38	85	1	202927154	202927486	332	202927328	42	32.5	10	1	1	1	KLHL12	1316	in gene	2_GIST-48_MITF_hg38::1::85_chr1
2_GIST-48_MITF_hg38	86	1	203795277	203795649	372	203795504	32	23.1667	12	1	2	2	ZC3H11A, ZBED6	-33, -2019	upstream, upstream	2_GIST-48_MITF_hg38::1::86_chr1
2_GIST-48_MITF_hg38	87	1	203861474	203861700	226	203861552	24	21	7	1	1	2	ZC3H11A, SNRPE	66015, -33	downstream, upstream	2_GIST-48_MITF_hg38::1::87_chr1
2_GIST-48_MITF_hg38	88	1	205775263	205775588	325	205775424	48	34.2727	11	1	2	2	RAB29, LOC105371702	63, -147	in gene, upstream	2_GIST-48_MITF_hg38::1::88_chr1
2_GIST-48_MITF_hg38	89	1	206909060	206909333	273	206909184	28	22.375	8	1	0	2	IL24, FAIM3	12086, 12849	downstream, in gene	2_GIST-48_MITF_hg38::1::89_chr1
2_GIST-48_MITF_hg38	90	1	207053137	207053376	239	207053248	31	26	8	1	1	2	PFKFB2, YOD1	18832, -115	in gene, upstream	2_GIST-48_MITF_hg38::1::90_chr1
2_GIST-48_MITF_hg38	91	1	212488642	212488958	316	212488784	24	18.6667	9	0	0	0				2_GIST-48_MITF_hg38::1::91_chr1
2_GIST-48_MITF_hg38	92	1	212558781	212559184	403	212558976	33	24	13	1	1	2	LOC101929565, ATF3	13282, -6358	downstream, upstream	2_GIST-48_MITF_hg38::1::92_chr1
2_GIST-48_MITF_hg38	93	1	215345334	215345541	207	215345440	32	27.5714	7	0	0	0				2_GIST-48_MITF_hg38::1::93_chr1
2_GIST-48_MITF_hg38	94	1	220272422	220272655	233	220272544	29	23.5714	7	1	1	1	RAB3GAP2	-43	upstream	2_GIST-48_MITF_hg38::1::94_chr1
2_GIST-48_MITF_hg38	95	1	222454840	222455086	246	222454880	24	20.25	8	0	0	1	TRT-TGT2-1	-10125	upstream	2_GIST-48_MITF_hg38::1::95_chr1
2_GIST-48_MITF_hg38	96	1	222465587	222465825	238	222465664	27	22.625	8	1	1	2	TRT-TGT2-1, LOC728417	659, 12036	downstream, downstream	2_GIST-48_MITF_hg38::1::96_chr1
2_GIST-48_MITF_hg38	97	1	222617513	222617748	235	222617600	25	19.5714	7	1	1	1	MIA3	-502	upstream	2_GIST-48_MITF_hg38::1::97_chr1
2_GIST-48_MITF_hg38	98	1	222712678	222712954	276	222712768	33	26.625	8	1	2	2	AIDA, BROX	133, 215	in gene, in gene	2_GIST-48_MITF_hg38::1::98_chr1
2_GIST-48_MITF_hg38	99	1	222757750	222757954	204	222757888	26	22.8571	7	0	0	2	FAM177B, LOC105372984	20672, 15291	downstream, in gene	2_GIST-48_MITF_hg38::1::99_chr1
2_GIST-48_MITF_hg38	100	1	223738525	223738749	224	223738656	25	21.8571	7	0	1	2	CAPN2, LOC105373046	37063, 1755	in gene, in gene	2_GIST-48_MITF_hg38::1::100_chr1
2_GIST-48_MITF_hg38	101	1	224432180	224432501	321	224432320	46	34.5	10	0	2	3	WDR26, LOC105373107, CNIH3	1979, 5629, -2470	in gene, downstream, upstream	2_GIST-48_MITF_hg38::1::101_chr1
2_GIST-48_MITF_hg38	102	1	229482029	229482339	310	229482144	43	31.3	10	0	0	1	NUP133	26197	in gene	2_GIST-48_MITF_hg38::1::102_chr1
2_GIST-48_MITF_hg38	103	1	235128803	235129126	323	235128960	39	29.6	10	1	3	4	TOMM20, LOC105379283, SNORA14B, RBM34	-19, -773, -1023, 32656	upstream, upstream, upstream, downstream	2_GIST-48_MITF_hg38::1::103_chr1
2_GIST-48_MITF_hg38	104	1	235923529	235923782	253	235923616	28	23	8	0	0	2	LOC105373215, LOC105373212	31332, 49122	in gene, in gene	2_GIST-48_MITF_hg38::1::104_chr1
2_GIST-48_MITF_hg38	105	1	244652841	244653075	234	244652864	32	28.8571	7	1	1	1	DESI2	-184	upstream	2_GIST-48_MITF_hg38::1::105_chr1
2_GIST-48_MITF_hg38	106	1	245338142	245338346	204	245338208	13	11.5714	7	0	0	1	KIF26B	183223	in gene	2_GIST-48_MITF_hg38::1::106_chr1
2_GIST-48_MITF_hg38	107	1	247104406	247104616	210	247104432	23	20.7143	7	1	1	2	ZNF669, C1orf229	-32, 7985	upstream, downstream	2_GIST-48_MITF_hg38::1::107_chr1
2_GIST-48_MITF_hg38	108	10	457829	458042	213	457904	30	26.6667	6	0	0	1	DIP2C	231785	in gene	2_GIST-48_MITF_hg38::1::108_chr10
2_GIST-48_MITF_hg38	109	10	1049239	1049451	212	1049344	18	15.4286	7	1	1	4	IDI2-AS1, LOC102723422, IDI1, WDR37	26707, 10890, 7355, -7492	downstream, downstream, in gene, upstream	2_GIST-48_MITF_hg38::1::109_chr10
2_GIST-48_MITF_hg38	110	10	3782106	3782417	311	3782240	23	18.8	10	0	0	1	KLF6	3041	in gene	2_GIST-48_MITF_hg38::1::110_chr10
2_GIST-48_MITF_hg38	111	10	7433421	7433738	317	7433600	23	17.5	10	0	0	0				2_GIST-48_MITF_hg38::1::111_chr10
2_GIST-48_MITF_hg38	112	10	10132102	10132381	279	10132160	29	23.125	8	0	0	0				2_GIST-48_MITF_hg38::1::112_chr10
2_GIST-48_MITF_hg38	113	10	13299548	13300040	492	13299669	38	23.625	16	1	1	1	PHYH	469	in gene	2_GIST-48_MITF_hg38::1::113_chr10
2_GIST-48_MITF_hg38	114	10	14959632	14959852	220	14959776	23	20.1429	7	1	1	2	DCLRE1C, MEIG1	-5344, 5548	upstream, in gene	2_GIST-48_MITF_hg38::1::114_chr10
2_GIST-48_MITF_hg38	115	10	23640382	23640601	219	23640464	22	20	7	0	0	0				2_GIST-48_MITF_hg38::1::115_chr10
2_GIST-48_MITF_hg38	116	10	25016492	25016852	360	25016512	25	18	11	1	1	2	ENKUR, THNSL1	45767, -67	in gene, upstream	2_GIST-48_MITF_hg38::1::116_chr10
2_GIST-48_MITF_hg38	117	10	37857717	37857921	204	37857808	18	16.4286	7	1	0	1	ZNF248	3043	in gene	2_GIST-48_MITF_hg38::1::117_chr10
2_GIST-48_MITF_hg38	118	10	43397076	43397403	327	43397184	27	20	10	1	0	1	HNRNPF	12064	in gene	2_GIST-48_MITF_hg38::1::118_chr10
2_GIST-48_MITF_hg38	119	10	43407782	43408075	293	43407920	28	22.7778	9	1	1	1	HNRNPF	1328	in gene	2_GIST-48_MITF_hg38::1::119_chr10
2_GIST-48_MITF_hg38	120	10	45727110	45727400	290	45727264	18	14.1111	9	1	2	2	FAM21FP, FAM21C	-101, 64	upstream, in gene	2_GIST-48_MITF_hg38::1::120_chr10
2_GIST-48_MITF_hg38	121	10	46993100	46993310	210	46993152	29	24.5	6	0	0	1	PTPN20	81739	in gene	2_GIST-48_MITF_hg38::1::121_chr10
2_GIST-48_MITF_hg38	122	10	50624619	50624823	204	50624704	22	19.1667	6	1	2	2	SGMS1, SGMS1-AS1	-727, -247	upstream, upstream	2_GIST-48_MITF_hg38::1::122_chr10
2_GIST-48_MITF_hg38	123	10	54985839	54986043	204	54985920	18	16	6	0	0	0				2_GIST-48_MITF_hg38::1::123_chr10
2_GIST-48_MITF_hg38	124	10	67884447	67884711	264	67884560	32	25.7778	9	1	1	1	SIRT1	-102	upstream	2_GIST-48_MITF_hg38::1::124_chr10
2_GIST-48_MITF_hg38	125	10	68527390	68527714	324	68527520	38	28.4545	11	1	1	1	SLC25A16	3	in gene	2_GIST-48_MITF_hg38::1::125_chr10
2_GIST-48_MITF_hg38	126	10	68720821	68721052	231	68720912	25	22.2857	7	1	1	1	CCAR1	-232	upstream	2_GIST-48_MITF_hg38::1::126_chr10
2_GIST-48_MITF_hg38	127	10	69124046	69124250	204	69124112	29	26.6667	6	1	1	1	VPS26A	-40	upstream	2_GIST-48_MITF_hg38::1::127_chr10
2_GIST-48_MITF_hg38	128	10	69179818	69180144	326	69179968	48	36.1	10	1	1	2	VPS26A, SUPV3L1	55816, -236	downstream, upstream	2_GIST-48_MITF_hg38::1::128_chr10
2_GIST-48_MITF_hg38	129	10	71851073	71851410	337	71851232	26	19	10	1	1	1	PSAP	93	in gene	2_GIST-48_MITF_hg38::1::129_chr10
2_GIST-48_MITF_hg38	130	10	71999602	71999897	295	71999728	34	27.3333	9	0	0	1	CHST3	35366	in gene	2_GIST-48_MITF_hg38::1::130_chr10
2_GIST-48_MITF_hg38	131	10	72298163	72298382	219	72298256	18	16.1429	7	1	0	0				2_GIST-48_MITF_hg38::1::131_chr10
2_GIST-48_MITF_hg38	132	10	74176359	74176744	385	74176565	14	12.4167	12	1	0	1	ADK	25380	in gene	2_GIST-48_MITF_hg38::1::132_chr10
2_GIST-48_MITF_hg38	133	10	79433415	79433619	204	79433536	19	16.6667	6	0	0	1	ZCCHC24	12091	in gene	2_GIST-48_MITF_hg38::1::133_chr10
2_GIST-48_MITF_hg38	134	10	80289531	80289853	322	80289664	34	25.7	10	0	1	1	MAT1A	315	in gene	2_GIST-48_MITF_hg38::1::134_chr10
2_GIST-48_MITF_hg38	135	10	80408331	80408545	214	80408448	15	12.5714	7	1	1	1	FAM213A	619	in gene	2_GIST-48_MITF_hg38::1::135_chr10
2_GIST-48_MITF_hg38	136	10	80416535	80416872	337	80416704	46	33.3636	11	0	0	1	FAM213A	8875	in gene	2_GIST-48_MITF_hg38::1::136_chr10
2_GIST-48_MITF_hg38	137	10	87095321	87095567	246	87095445	24	21.875	8	1	2	2	GLUD1, FAM35A	-426, 249	upstream, in gene	2_GIST-48_MITF_hg38::1::137_chr10
2_GIST-48_MITF_hg38	138	10	89278183	89278403	220	89278240	19	16.5714	7	0	0	1	LOC105378419	36341	downstream	2_GIST-48_MITF_hg38::1::138_chr10
2_GIST-48_MITF_hg38	139	10	90871818	90872101	283	90871920	32	24.8889	9	0	1	1	RPP30	-32	upstream	2_GIST-48_MITF_hg38::1::139_chr10
2_GIST-48_MITF_hg38	140	10	92435188	92435392	204	92435216	22	16	7	0	0	0				2_GIST-48_MITF_hg38::1::140_chr10
2_GIST-48_MITF_hg38	141	10	97498600	97498825	225	97498720	27	22	7	1	2	2	MMS19, UBTD1	74, -162	in gene, upstream	2_GIST-48_MITF_hg38::1::141_chr10
2_GIST-48_MITF_hg38	142	10	101061208	101061412	204	101061248	17	14	7	1	1	1	KAZALD1	107	in gene	2_GIST-48_MITF_hg38::1::142_chr10
2_GIST-48_MITF_hg38	143	10	102461185	102461416	231	102461264	21	18.1429	7	1	1	3	RPARP-AS1, C10orf95, TMEM180	11447, -9721, -117	downstream, upstream, upstream	2_GIST-48_MITF_hg38::1::143_chr10
2_GIST-48_MITF_hg38	144	10	102776109	102776313	204	102776224	16	14.5	6	0	0	1	WBP1L	36941	in gene	2_GIST-48_MITF_hg38::1::144_chr10
2_GIST-48_MITF_hg38	145	10	102917970	102918237	267	102918112	42	34.25	8	1	1	1	CNNM2	-181	upstream	2_GIST-48_MITF_hg38::1::145_chr10
2_GIST-48_MITF_hg38	146	10	104120870	104121114	244	104120960	29	24.1429	7	0	1	2	SFR1, CFAP43	-1098, 111406	upstream, downstream	2_GIST-48_MITF_hg38::1::146_chr10
2_GIST-48_MITF_hg38	147	10	115802165	115802391	226	115802240	19	16.4286	7	0	0	1	ATRNL1	708875	in gene	2_GIST-48_MITF_hg38::1::147_chr10
2_GIST-48_MITF_hg38	148	10	118755047	118755411	364	118755232	39	31.1818	11	1	1	1	CACUL1	14	in gene	2_GIST-48_MITF_hg38::1::148_chr10
2_GIST-48_MITF_hg38	149	10	132453091	132453336	245	132453184	27	23.2857	7	1	1	3	C10orf91, LOC105378570, LOC105378569	7974, 10840, -7405	downstream, downstream, upstream	2_GIST-48_MITF_hg38::1::149_chr10
2_GIST-48_MITF_hg38	150	10	132517372	132517580	208	132517440	21	18.4286	7	0	0	0				2_GIST-48_MITF_hg38::1::150_chr10
2_GIST-48_MITF_hg38	151	11	469723	469986	263	469824	27	21.1111	9	0	0	1	PTDSS2	21553	in gene	2_GIST-48_MITF_hg38::1::151_chr11
2_GIST-48_MITF_hg38	152	11	6619263	6619513	250	6619360	23	18.5	8	0	2	4	ILK, TAF10, TPP1, DCHS1	15652, -7116, 101, 36489	downstream, upstream, in gene, downstream	2_GIST-48_MITF_hg38::1::152_chr11
2_GIST-48_MITF_hg38	153	11	8871243	8871520	277	8871376	20	15.6667	9	1	0	1	ST5	39575	in gene	2_GIST-48_MITF_hg38::1::153_chr11
2_GIST-48_MITF_hg38	154	11	12044013	12044476	463	12044144	19	16.2857	14	0	0	1	LOC105376554	13269	in gene	2_GIST-48_MITF_hg38::1::154_chr11
2_GIST-48_MITF_hg38	155	11	17351638	17351898	260	17351776	21	15.375	8	1	2	3	NUCB2, LOC105376576, NCR3LG1	91439, 90, 44	downstream, in gene, in gene	2_GIST-48_MITF_hg38::1::155_chr11
2_GIST-48_MITF_hg38	156	11	18322239	18322673	434	18322496	39	29.7857	14	1	2	2	HPS5, GTF2H1	2, 227	in gene, in gene	2_GIST-48_MITF_hg38::1::156_chr11
2_GIST-48_MITF_hg38	157	11	43548023	43548355	332	43548192	41	27.2727	11	1	0	1	LOC101928704	-8504	upstream	2_GIST-48_MITF_hg38::1::157_chr11
2_GIST-48_MITF_hg38	158	11	45823464	45823747	283	45823600	16	12.4444	9	0	0	1	LOC105376659	10545	in gene	2_GIST-48_MITF_hg38::1::158_chr11
2_GIST-48_MITF_hg38	159	11	58579621	58579898	277	58579680	38	31.375	8	1	3	3	LPXN, ZFP91-CNTF, ZFP91	-788, 566, 566	upstream, in gene, in gene	2_GIST-48_MITF_hg38::1::159_chr11
2_GIST-48_MITF_hg38	160	11	59669127	59669507	380	59669280	62	41.75	12	1	2	2	PATL1, LOC105369318	-240, -5031	upstream, upstream	2_GIST-48_MITF_hg38::1::160_chr11
2_GIST-48_MITF_hg38	161	11	59755694	59756036	342	59755840	18	14.3636	11	1	1	1	STX3	781	in gene	2_GIST-48_MITF_hg38::1::161_chr11
2_GIST-48_MITF_hg38	162	11	60841919	60842156	237	60842048	26	23	8	1	2	3	LOC105369322, CCDC86, PTGDR2	-5909, 92, 13923	upstream, in gene, downstream	2_GIST-48_MITF_hg38::1::162_chr11
2_GIST-48_MITF_hg38	163	11	61733423	61733700	277	61733568	33	26.2222	9	0	0	1	DAGLA	53135	in gene	2_GIST-48_MITF_hg38::1::163_chr11
2_GIST-48_MITF_hg38	164	11	61923325	61923630	305	61923360	33	24.4	10	0	0	1	RAB3IL1	22951	in gene	2_GIST-48_MITF_hg38::1::164_chr11
2_GIST-48_MITF_hg38	165	11	61971553	61972010	457	61971776	66	41.0714	14	0	1	3	BEST1, FTH1, LOC399900	25061, -4116, 4038	downstream, upstream, downstream	2_GIST-48_MITF_hg38::1::165_chr11
2_GIST-48_MITF_hg38	166	11	62771351	62771767	416	62771584	22	17.6923	13	1	1	2	POLR2G, TAF6L	10045, 281	downstream, in gene	2_GIST-48_MITF_hg38::1::166_chr11
2_GIST-48_MITF_hg38	167	11	62881578	62881995	417	62881760	64	40.9231	13	1	0	1	SLC3A2	25748	in gene	2_GIST-48_MITF_hg38::1::167_chr11
2_GIST-48_MITF_hg38	168	11	64185348	64185552	204	64185504	18	16.5	6	1	1	1	STIP1	232	in gene	2_GIST-48_MITF_hg38::1::168_chr11
2_GIST-48_MITF_hg38	169	11	64317603	64317898	295	64317696	33	26.8889	9	1	2	4	ESRRA, TRMT112, PRDX5, LOC102723878	12168, 388, -392, 22929	downstream, in gene, upstream, downstream	2_GIST-48_MITF_hg38::1::169_chr11
2_GIST-48_MITF_hg38	170	11	65013820	65014283	463	65014016	31	21.8667	15	1	3	3	ARL2-SNX15, ARL2, MIR6879	-97, -97, -4489	upstream, upstream, upstream	2_GIST-48_MITF_hg38::1::170_chr11
2_GIST-48_MITF_hg38	171	11	65422211	65422422	211	65422304	16	14.1667	6	1	1	2	FRMD8, NEAT1	35734, -494	downstream, upstream	2_GIST-48_MITF_hg38::1::171_chr11
2_GIST-48_MITF_hg38	172	11	65477374	65477774	400	65477472	22	17.1538	13	1	0	1	LOC105369346	12496	downstream	2_GIST-48_MITF_hg38::1::172_chr11
2_GIST-48_MITF_hg38	173	11	65487680	65487912	232	65487744	36	29.5	8	0	1	2	LOC105369346, MALAT1	2224, -10018	in gene, upstream	2_GIST-48_MITF_hg38::1::173_chr11
2_GIST-48_MITF_hg38	174	11	65711851	65712298	447	65712016	36	25.8571	14	1	1	2	KAT5, RNASEH2C	20, 8922	in gene, downstream	2_GIST-48_MITF_hg38::1::174_chr11
2_GIST-48_MITF_hg38	175	11	66080564	66080768	204	66080608	14	11.2857	7	0	0	1	PACS1	10255	in gene	2_GIST-48_MITF_hg38::1::175_chr11
2_GIST-48_MITF_hg38	176	11	66222775	66223014	239	66222832	15	12.375	8	0	0	1	PACS1	152479	in gene	2_GIST-48_MITF_hg38::1::176_chr11
2_GIST-48_MITF_hg38	177	11	66568609	66568869	260	66568688	23	20	8	1	1	2	ACTN3, CTSF	22293, -112	downstream, upstream	2_GIST-48_MITF_hg38::1::177_chr11
2_GIST-48_MITF_hg38	178	11	66616654	66616962	308	66616704	15	12.8	10	1	2	2	RBM14-RBM4, RBM14	122, 122	in gene, in gene	2_GIST-48_MITF_hg38::1::178_chr11
2_GIST-48_MITF_hg38	179	11	67391700	67392031	331	67391840	53	39.7	10	1	1	3	LOC100130987, RAD9A, PPP1CA	74001, -112, 10065	downstream, upstream, downstream	2_GIST-48_MITF_hg38::1::179_chr11
2_GIST-48_MITF_hg38	180	11	68399372	68399576	204	68399424	22	19.3333	6	0	0	1	LRP5	100558	in gene	2_GIST-48_MITF_hg38::1::180_chr11
2_GIST-48_MITF_hg38	181	11	68412844	68413460	616	68413120	91	60.4211	19	1	0	1	LRP5	114254	in gene	2_GIST-48_MITF_hg38::1::181_chr11
2_GIST-48_MITF_hg38	182	11	71206160	71206435	275	71206288	36	27.5556	9	0	0	1	SHANK2	46450	in gene	2_GIST-48_MITF_hg38::1::182_chr11
2_GIST-48_MITF_hg38	183	11	72103375	72103714	339	72103536	40	28	11	1	1	3	LRTOMT, LAMTOR1, ANAPC15	23205, -149, 9240	in gene, upstream, downstream	2_GIST-48_MITF_hg38::1::183_chr11
2_GIST-48_MITF_hg38	184	11	74398632	74398854	222	74398720	26	20.5714	7	1	2	2	PGM2L1, MIR548AL	-255, -517	upstream, upstream	2_GIST-48_MITF_hg38::1::184_chr11
2_GIST-48_MITF_hg38	185	11	75768387	75768737	350	75768544	22	16.6364	11	1	2	2	LOC283214, DGAT2	103, -189	in gene, upstream	2_GIST-48_MITF_hg38::1::185_chr11
2_GIST-48_MITF_hg38	186	11	75814697	75814983	286	75814816	45	33.8889	9	1	2	2	LOC100506113, UVRAG	371, -351	in gene, upstream	2_GIST-48_MITF_hg38::1::186_chr11
2_GIST-48_MITF_hg38	187	11	75825692	75825896	204	75825792	24	19.7143	7	0	0	1	UVRAG	10625	in gene	2_GIST-48_MITF_hg38::1::187_chr11
2_GIST-48_MITF_hg38	188	11	85628464	85628674	210	85628544	26	22.7143	7	1	2	2	DLG2, TMEM126B	-10, -29	upstream, upstream	2_GIST-48_MITF_hg38::1::188_chr11
2_GIST-48_MITF_hg38	189	11	85647922	85648126	204	85647968	22	19.1667	6	1	1	2	TMEM126A, CREBZF	49, 17170	in gene, downstream	2_GIST-48_MITF_hg38::1::189_chr11
2_GIST-48_MITF_hg38	190	11	86069000	86069296	296	86069141	33	28	9	1	1	1	PICALM	740	in gene	2_GIST-48_MITF_hg38::1::190_chr11
2_GIST-48_MITF_hg38	191	11	88397550	88397763	213	88397568	23	18.4286	7	0	0	1	LOC101929174	59695	in gene	2_GIST-48_MITF_hg38::1::191_chr11
2_GIST-48_MITF_hg38	192	11	102051278	102051539	261	102051392	28	23.75	8	0	0	1	C11orf70	3981	in gene	2_GIST-48_MITF_hg38::1::192_chr11
2_GIST-48_MITF_hg38	193	11	108008807	108009065	258	108008912	32	27	8	1	1	1	CUL5	230	in gene	2_GIST-48_MITF_hg38::1::193_chr11
2_GIST-48_MITF_hg38	194	11	109734733	109735065	332	109734912	32	24.1	10	0	0	1	LOC105369481	11708	downstream	2_GIST-48_MITF_hg38::1::194_chr11
2_GIST-48_MITF_hg38	195	11	110201510	110201756	246	110201600	25	21	7	0	0	1	RDX	95112	in gene	2_GIST-48_MITF_hg38::1::195_chr11
2_GIST-48_MITF_hg38	196	11	118928181	118928470	289	118928304	37	29.7778	9	0	1	1	BCL9L	-2686	upstream	2_GIST-48_MITF_hg38::1::196_chr11
2_GIST-48_MITF_hg38	197	11	119120997	119121558	561	119121232	42	28.8235	17	1	1	2	C2CD2L, HINFP	13891, -291	downstream, upstream	2_GIST-48_MITF_hg38::1::197_chr11
2_GIST-48_MITF_hg38	198	11	121722468	121722709	241	121722592	25	22.4286	7	0	0	0				2_GIST-48_MITF_hg38::1::198_chr11
2_GIST-48_MITF_hg38	199	11	125592336	125592619	283	125592448	27	19.8889	9	1	2	3	EI24, LOC105369550, STT3A	23232, 187, -347	downstream, in gene, upstream	2_GIST-48_MITF_hg38::1::199_chr11
2_GIST-48_MITF_hg38	200	11	131889371	131889588	217	131889440	27	22.7143	7	0	0	1	NTM	519079	in gene	2_GIST-48_MITF_hg38::1::200_chr11
2_GIST-48_MITF_hg38	201	11	132064947	132065293	346	132065120	20	16	11	0	0	1	NTM	694759	in gene	2_GIST-48_MITF_hg38::1::201_chr11
2_GIST-48_MITF_hg38	202	12	1594829	1595033	204	1594944	26	21.3333	6	1	1	2	WNT5B, FBXL14	65053, -764	in gene, upstream	2_GIST-48_MITF_hg38::1::202_chr12
2_GIST-48_MITF_hg38	203	12	1973097	1973455	358	1973280	34	25.7273	11	0	1	2	DCP1B, CACNA1C	31231, 2494	in gene, in gene	2_GIST-48_MITF_hg38::1::203_chr12
2_GIST-48_MITF_hg38	204	12	2812805	2813065	260	2812896	41	36	8	1	1	2	FKBP4, ITFG2	17954, 275	downstream, in gene	2_GIST-48_MITF_hg38::1::204_chr12
2_GIST-48_MITF_hg38	205	12	3055088	3055328	240	3055232	25	20.625	8	0	0	0				2_GIST-48_MITF_hg38::1::205_chr12
2_GIST-48_MITF_hg38	206	12	6383863	6384112	249	6383984	40	34.375	8	1	1	4	SCNN1A, LOC105369626, LTBR, LOC105369628	-6627, 18655, 8616, -9382	upstream, downstream, in gene, upstream	2_GIST-48_MITF_hg38::1::206_chr12
2_GIST-48_MITF_hg38	207	12	6778695	6779099	404	6778912	28	20	12	0	0	2	PTMS, LAG3	12773, 6429	downstream, downstream	2_GIST-48_MITF_hg38::1::207_chr12
2_GIST-48_MITF_hg38	208	12	6891122	6891345	223	6891168	26	22.5714	7	1	1	1	LOC105369632	-977	upstream	2_GIST-48_MITF_hg38::1::208_chr12
2_GIST-48_MITF_hg38	209	12	8949476	8950024	548	8949792	64	43.4706	17	1	1	2	PHC1, M6PR	35108, -31	downstream, upstream	2_GIST-48_MITF_hg38::1::209_chr12
2_GIST-48_MITF_hg38	210	12	10212384	10212847	463	10212416	24	17.2667	15	1	1	1	GABARAPL1	-425	upstream	2_GIST-48_MITF_hg38::1::210_chr12
2_GIST-48_MITF_hg38	211	12	12716885	12717227	342	12717088	35	27.6364	11	1	2	4	GPR19, CDKN1B, LOC105369663, APOLD1	184, -182, 7231, -8829	in gene, upstream, downstream, upstream	2_GIST-48_MITF_hg38::1::211_chr12
2_GIST-48_MITF_hg38	212	12	13255812	13256249	437	13255968	44	30.0769	13	0	0	0				2_GIST-48_MITF_hg38::1::212_chr12
2_GIST-48_MITF_hg38	213	12	19847786	19848111	325	19847968	32	25.7	10	0	1	1	LOC105369682	2542	in gene	2_GIST-48_MITF_hg38::1::213_chr12
2_GIST-48_MITF_hg38	214	12	24911565	24911857	292	24911680	40	27.4444	9	0	0	2	BCAT1, LOC102724371	37779, 9371	in gene, downstream	2_GIST-48_MITF_hg38::1::214_chr12
2_GIST-48_MITF_hg38	215	12	25386349	25386710	361	25386368	23	17.4545	11	1	0	0				2_GIST-48_MITF_hg38::1::215_chr12
2_GIST-48_MITF_hg38	216	12	26114425	26114664	239	26114560	37	28.75	8	1	1	2	BHLHE41, SSPN	10510, -7391	downstream, upstream	2_GIST-48_MITF_hg38::1::216_chr12
2_GIST-48_MITF_hg38	217	12	27699263	27699559	296	27699424	41	30.2	10	0	0	2	PPFIBP1, REP15	175312, 2929	downstream, downstream	2_GIST-48_MITF_hg38::1::217_chr12
2_GIST-48_MITF_hg38	218	12	28190710	28191013	303	28190928	27	23.2	10	1	1	1	CCDC91	2669	in gene	2_GIST-48_MITF_hg38::1::218_chr12
2_GIST-48_MITF_hg38	219	12	42325863	42326067	204	42326016	25	22.6667	6	1	3	3	ZCRB1, MIR7851, PPHLN1	114, -2157, -121	in gene, upstream, upstream	2_GIST-48_MITF_hg38::1::219_chr12
2_GIST-48_MITF_hg38	220	12	46266472	46266676	204	46266496	24	20.8333	6	0	1	2	SLC38A1, LOC105378248	2929, -2615	in gene, upstream	2_GIST-48_MITF_hg38::1::220_chr12
2_GIST-48_MITF_hg38	221	12	46266935	46267162	227	46267024	18	16.7143	7	1	2	2	SLC38A1, LOC105378248	2401, -2087	in gene, upstream	2_GIST-48_MITF_hg38::1::221_chr12
2_GIST-48_MITF_hg38	222	12	48119700	48119904	204	48119808	17	14.1429	7	0	0	1	PFKM	14406	in gene	2_GIST-48_MITF_hg38::1::222_chr12
2_GIST-48_MITF_hg38	223	12	49201272	49201501	229	49201344	21	17.8571	7	0	0	0				2_GIST-48_MITF_hg38::1::223_chr12
2_GIST-48_MITF_hg38	224	12	51238782	51239048	266	51238848	32	25.3333	9	1	1	2	DAZAP2, SMAGP	124, 31570	in gene, downstream	2_GIST-48_MITF_hg38::1::224_chr12
2_GIST-48_MITF_hg38	225	12	52010292	52010622	330	52010432	52	38.8	10	0	0	1	GRASP	3495	in gene	2_GIST-48_MITF_hg38::1::225_chr12
2_GIST-48_MITF_hg38	226	12	52051080	52051363	283	52051168	26	20	9	1	0	1	NR4A1	28336	in gene	2_GIST-48_MITF_hg38::1::226_chr12
2_GIST-48_MITF_hg38	227	12	53440827	53441031	204	53440832	17	14	7	0	1	2	AMHR2, PRR13	16977, -817	downstream, upstream	2_GIST-48_MITF_hg38::1::227_chr12
2_GIST-48_MITF_hg38	228	12	53493017	53493299	282	53493152	26	22.5556	9	1	1	2	MAP3K12, TARBP2	6984, -7051	in gene, upstream	2_GIST-48_MITF_hg38::1::228_chr12
2_GIST-48_MITF_hg38	229	12	53938515	53938792	277	53938656	42	32.8889	9	0	2	2	HOXC13-AS, HOXC13	987, -136	in gene, upstream	2_GIST-48_MITF_hg38::1::229_chr12
2_GIST-48_MITF_hg38	230	12	54359567	54359778	211	54359616	22	17.7143	7	0	0	4	COPZ1, GPR84, LOC102724050, ZNF385A	34526, 5637, 5925, 31689	downstream, in gene, in gene, downstream	2_GIST-48_MITF_hg38::1::230_chr12
2_GIST-48_MITF_hg38	231	12	55715959	55716249	290	55716032	34	26.1111	9	1	4	5	ITGA7, BLOC1S1-RDH5, BLOC1S1, RDH5, CD63	5, -2, -2, -4335, 13641	in gene, upstream, upstream, upstream, downstream	2_GIST-48_MITF_hg38::1::231_chr12
2_GIST-48_MITF_hg38	232	12	55729102	55729401	299	55729248	22	17.8889	9	1	2	5	BLOC1S1-RDH5, BLOC1S1, RDH5, CD63, LOC105369779	13214, 13214, 8881, 425, -34	downstream, downstream, downstream, in gene, upstream	2_GIST-48_MITF_hg38::1::232_chr12
2_GIST-48_MITF_hg38	233	12	56152449	56152655	206	56152480	25	19.6667	6	0	2	4	ESYT1, MYL6B, MYL6, SMARCC2	24278, 60, -5781, 37087	downstream, in gene, upstream, downstream	2_GIST-48_MITF_hg38::1::233_chr12
2_GIST-48_MITF_hg38	234	12	56468357	56468650	293	56468480	35	28	9	1	1	2	SPRYD4, GLS2	-37, 19934	upstream, downstream	2_GIST-48_MITF_hg38::1::234_chr12
2_GIST-48_MITF_hg38	235	12	57078686	57078902	216	57078768	30	25.8571	7	1	0	2	TMEM194A, NAB2	10089, -10126	in gene, upstream	2_GIST-48_MITF_hg38::1::235_chr12
2_GIST-48_MITF_hg38	236	12	57111705	57112016	311	57111840	39	29.6	10	0	1	1	STAT6	-407	upstream	2_GIST-48_MITF_hg38::1::236_chr12
2_GIST-48_MITF_hg38	237	12	57229922	57230147	225	57230000	26	22.5714	7	1	1	3	NXPH4, SHMT2, NDUFA4L2	13205, 427, 10762	downstream, in gene, downstream	2_GIST-48_MITF_hg38::1::237_chr12
2_GIST-48_MITF_hg38	238	12	57520490	57520810	320	57520640	36	28	10	1	3	6	MARS, MIR6758, DDIT3, MIR616, MBD6, DCTN2	32687, 7952, 1058, -1381, -70, 26691	downstream, downstream, in gene, upstream, upstream, downstream	2_GIST-48_MITF_hg38::1::238_chr12
2_GIST-48_MITF_hg38	239	12	57752195	57752710	515	57752512	65	43.125	16	1	3	6	AGAP2, TSPAN31, CDK4, MIR6759, MARCH9, CYP27B1	-10311, 8422, -65, -3830, -1110, 14681	upstream, downstream, upstream, upstream, upstream, downstream	2_GIST-48_MITF_hg38::1::239_chr12
2_GIST-48_MITF_hg38	240	12	57896474	57896908	434	57896800	36	24.2143	14	1	1	3	LOC283387, LOC102724211, LOC101927608	-2981, 22927, 3532	upstream, downstream, in gene	2_GIST-48_MITF_hg38::1::240_chr12
2_GIST-48_MITF_hg38	241	12	57905228	57905618	390	57905408	35	23.5833	12	0	0	1	LOC101927608	12140	downstream	2_GIST-48_MITF_hg38::1::241_chr12
2_GIST-48_MITF_hg38	242	12	62602593	62602968	375	62602752	38	30	11	1	2	3	MON2, LINC01465, MIRLET7I	135935, 682, -934	downstream, in gene, upstream	2_GIST-48_MITF_hg38::1::242_chr12
2_GIST-48_MITF_hg38	243	12	62935023	62935374	351	62935168	19	15.9091	11	1	1	1	PPM1H	-283	upstream	2_GIST-48_MITF_hg38::1::243_chr12
2_GIST-48_MITF_hg38	244	12	64222222	64222512	290	64222336	17	15.3333	9	1	0	1	C12orf66	15005	in gene	2_GIST-48_MITF_hg38::1::244_chr12
2_GIST-48_MITF_hg38	245	12	64625237	64625441	204	64625408	15	12.4286	7	0	1	3	RASSF3, MIR548C, MIR548Z	14895, 2899, -2803	in gene, downstream, upstream	2_GIST-48_MITF_hg38::1::245_chr12
2_GIST-48_MITF_hg38	246	12	64759297	64759506	209	64759376	27	24	6	1	1	1	GNS	70	in gene	2_GIST-48_MITF_hg38::1::246_chr12
2_GIST-48_MITF_hg38	247	12	71839574	71839933	359	71839744	23	18.5455	11	1	1	1	TBC1D15	37	in gene	2_GIST-48_MITF_hg38::1::247_chr12
2_GIST-48_MITF_hg38	248	12	91139380	91139608	228	91139488	26	22.2857	7	0	0	1	DCN	43541	downstream	2_GIST-48_MITF_hg38::1::248_chr12
2_GIST-48_MITF_hg38	249	12	92539474	92539753	279	92539616	31	24.5556	9	0	0	0				2_GIST-48_MITF_hg38::1::249_chr12
2_GIST-48_MITF_hg38	250	12	96215403	96215607	204	96215520	22	19.3333	6	0	0	1	ELK3	21138	in gene	2_GIST-48_MITF_hg38::1::250_chr12
2_GIST-48_MITF_hg38	251	12	100573520	100573870	350	100573536	18	13.4545	11	1	1	2	NR1H4, GAS2L3	99777, -110	downstream, upstream	2_GIST-48_MITF_hg38::1::251_chr12
2_GIST-48_MITF_hg38	252	12	102406058	102406265	207	102406112	16	15	6	0	0	2	LOC105369942, IGF1	124842, 75674	in gene, in gene	2_GIST-48_MITF_hg38::1::252_chr12
2_GIST-48_MITF_hg38	253	12	103957142	103957442	300	103957312	32	26.5	10	1	1	3	HSP90B1, C12orf73, TDG	26978, -97, -8503	downstream, upstream, upstream	2_GIST-48_MITF_hg38::1::253_chr12
2_GIST-48_MITF_hg38	254	12	104064310	104064534	224	104064384	18	15.7143	7	1	2	2	GLT8D2, HCFC2	-201, -74	upstream, upstream	2_GIST-48_MITF_hg38::1::254_chr12
2_GIST-48_MITF_hg38	255	12	105026063	105026369	306	105026144	23	19.2	10	0	0	1	ALDH1L2	58439	in gene	2_GIST-48_MITF_hg38::1::255_chr12
2_GIST-48_MITF_hg38	256	12	106987138	106987457	319	106987264	31	22.1	10	1	1	2	MTERF2, CRY1	-98, 106593	upstream, downstream	2_GIST-48_MITF_hg38::1::256_chr12
2_GIST-48_MITF_hg38	257	12	107093492	107093782	290	107093632	26	21.5556	9	1	1	1	CRY1	225	in gene	2_GIST-48_MITF_hg38::1::257_chr12
2_GIST-48_MITF_hg38	258	12	109020884	109021108	224	109020976	21	17.8571	7	0	2	2	SVOP, USP30	264, -2113	in gene, upstream	2_GIST-48_MITF_hg38::1::258_chr12
2_GIST-48_MITF_hg38	259	12	109097949	109098298	349	109098096	16	13.4545	11	1	2	3	USP30, ALKBH2, UNG	75007, -4465, 502	downstream, upstream, in gene	2_GIST-48_MITF_hg38::1::259_chr12
2_GIST-48_MITF_hg38	260	12	109517700	109517922	222	109517824	20	17.1429	7	0	0	1	UBE3B	40414	in gene	2_GIST-48_MITF_hg38::1::260_chr12
2_GIST-48_MITF_hg38	261	12	111405450	111405751	301	111405568	17	12.6667	9	1	1	2	LOC105369984, SH2B3	8738, 460	downstream, in gene	2_GIST-48_MITF_hg38::1::261_chr12
2_GIST-48_MITF_hg38	262	12	112013242	112013472	230	112013376	34	27.625	8	1	2	2	TMEM116, ERP29	-157, 28	upstream, in gene	2_GIST-48_MITF_hg38::1::262_chr12
2_GIST-48_MITF_hg38	263	12	113185463	113185740	277	113185568	59	42	9	1	2	3	DDX54, RITA1, IQCD	-89, 42, 35526	upstream, in gene, downstream	2_GIST-48_MITF_hg38::1::263_chr12
2_GIST-48_MITF_hg38	264	12	115135995	115136215	220	115136064	24	20.4286	7	0	0	0				2_GIST-48_MITF_hg38::1::264_chr12
2_GIST-48_MITF_hg38	265	12	120087036	120087257	221	120087104	28	24.5714	7	1	0	2	CCDC64, RAB35	97305, 29735	in gene, downstream	2_GIST-48_MITF_hg38::1::265_chr12
2_GIST-48_MITF_hg38	266	12	120317705	120317934	229	120317856	36	30.8571	7	1	0	2	SIRT4, PLA2G1B	25657, 9933	downstream, downstream	2_GIST-48_MITF_hg38::1::266_chr12
2_GIST-48_MITF_hg38	267	12	120904294	120904533	239	120904400	39	33.2857	7	1	1	1	SPPL3	-48	upstream	2_GIST-48_MITF_hg38::1::267_chr12
2_GIST-48_MITF_hg38	268	12	121580324	121580528	204	121580384	22	18.3333	6	1	2	2	KDM2B, LOC101928346	729, -792	in gene, upstream	2_GIST-48_MITF_hg38::1::268_chr12
2_GIST-48_MITF_hg38	269	12	122266366	122266582	216	122266448	29	25.7143	7	1	1	2	VPS33A, CLIP1	73, 156184	in gene, downstream	2_GIST-48_MITF_hg38::1::269_chr12
2_GIST-48_MITF_hg38	270	12	122834471	122834698	227	122834592	17	14.1429	7	0	2	3	CCDC62, HIP1R, LOC105370038	60083, 94, -1832	downstream, in gene, upstream	2_GIST-48_MITF_hg38::1::270_chr12
2_GIST-48_MITF_hg38	271	12	124148903	124149154	251	124148992	25	19.625	8	0	0	1	ZNF664-FAM101A	175777	in gene	2_GIST-48_MITF_hg38::1::271_chr12
2_GIST-48_MITF_hg38	272	12	124939765	124940188	423	124940032	37	27.2308	13	0	2	3	TRD-GTC2-8, TRA-TGC4-1, DHX37	-314, 66, 49099	upstream, in gene, downstream	2_GIST-48_MITF_hg38::1::272_chr12
2_GIST-48_MITF_hg38	273	12	133037304	133037575	271	133037424	36	29.1111	9	1	2	2	LOC101928597, ZNF84	-202, 138	upstream, in gene	2_GIST-48_MITF_hg38::1::273_chr12
2_GIST-48_MITF_hg38	274	13	40663983	40664187	204	40664096	18	15.1667	6	1	1	1	FOXO1	2564	in gene	2_GIST-48_MITF_hg38::1::274_chr13
2_GIST-48_MITF_hg38	275	13	42271607	42271949	342	42271808	72	52.4545	11	1	1	1	AKAP11	327	in gene	2_GIST-48_MITF_hg38::1::275_chr13
2_GIST-48_MITF_hg38	276	13	44577832	44578047	215	44577920	16	13.8333	6	1	2	2	TSC22D1, TSC22D1-AS1	-1355, 2024	upstream, in gene	2_GIST-48_MITF_hg38::1::276_chr13
2_GIST-48_MITF_hg38	277	13	108915720	108916056	336	108915872	20	15.3	10	0	0	1	MYO16	420143	in gene	2_GIST-48_MITF_hg38::1::277_chr13
2_GIST-48_MITF_hg38	278	13	113296811	113297262	451	113297088	43	26.9286	14	1	1	1	LAMP1	-33	upstream	2_GIST-48_MITF_hg38::1::278_chr13
2_GIST-48_MITF_hg38	279	14	20461612	20461908	296	20461632	20	16	9	0	3	4	OSGEP, APEX1, TMEM55B, PNP	-6524, 6501, -20, -7747	upstream, downstream, upstream, upstream	2_GIST-48_MITF_hg38::1::279_chr14
2_GIST-48_MITF_hg38	280	14	20683806	20684069	263	20683936	20	17.1111	9	0	5	5	TRT-TGT5-1, TRY-GTA5-3, TRP-TGG3-1, ANG, RNASE4	2246, 663, -80, -241, -277	downstream, downstream, upstream, upstream, upstream	2_GIST-48_MITF_hg38::1::280_chr14
2_GIST-48_MITF_hg38	281	14	21103887	21104179	292	21104021	14	12.4444	9	1	1	2	ZNF219, TMEM253	683, 5084	in gene, downstream	2_GIST-48_MITF_hg38::1::281_chr14
2_GIST-48_MITF_hg38	282	14	23301376	23301643	267	23301472	30	21.5556	9	1	4	4	PPP1R3E, LOC105378176, BCL2L2-PABPN1, BCL2L2	1376, 2556, -5290, -5290	in gene, in gene, upstream, upstream	2_GIST-48_MITF_hg38::1::282_chr14
2_GIST-48_MITF_hg38	283	14	23320827	23321048	221	23320928	26	23	7	1	1	3	BCL2L2-PABPN1, BCL2L2, PABPN1	14166, 14166, 740	in gene, downstream, in gene	2_GIST-48_MITF_hg38::1::283_chr14
2_GIST-48_MITF_hg38	284	14	24114786	24115063	277	24114912	36	28.875	8	1	2	2	NRL, DCAF11	-110, 215	upstream, in gene	2_GIST-48_MITF_hg38::1::284_chr14
2_GIST-48_MITF_hg38	285	14	24213388	24213623	235	24213568	12	10.1429	7	1	2	5	TSSK4, CHMP4A, NEDD8-MDP1, MDP1, NEDD8	8038, 262, 18802, 2502, 18802	downstream, in gene, downstream, downstream, downstream	2_GIST-48_MITF_hg38::1::285_chr14
2_GIST-48_MITF_hg38	286	14	32709090	32709342	252	32709136	19	16.4286	7	0	0	1	AKAP6	379863	in gene	2_GIST-48_MITF_hg38::1::286_chr14
2_GIST-48_MITF_hg38	287	14	35122233	35122449	216	35122240	15	13	7	1	2	3	LOC101927178, PPP2R3C, KIAA0391	41159, 261, 957	downstream, in gene, in gene	2_GIST-48_MITF_hg38::1::287_chr14
2_GIST-48_MITF_hg38	288	14	36845664	36845922	258	36845856	18	14.4444	9	0	0	1	SLC25A21	326804	in gene	2_GIST-48_MITF_hg38::1::288_chr14
2_GIST-48_MITF_hg38	289	14	49620543	49620835	292	49620704	14	11.7	10	1	2	4	LRR1, RPL36AL, MGAT2, DNAAF2	22007, -19, -67, 14526	downstream, upstream, upstream, downstream	2_GIST-48_MITF_hg38::1::289_chr14
2_GIST-48_MITF_hg38	290	14	54488892	54489233	341	54489040	27	20.7273	11	1	1	1	GMFB	27	in gene	2_GIST-48_MITF_hg38::1::290_chr14
2_GIST-48_MITF_hg38	291	14	68589412	68589851	439	68589632	59	38.5385	13	0	0	1	RAD51B	769853	in gene	2_GIST-48_MITF_hg38::1::291_chr14
2_GIST-48_MITF_hg38	292	14	73760400	73760689	289	73760512	15	11	9	1	1	2	ELMSAN1, MIR4505	29773, 1765	in gene, downstream	2_GIST-48_MITF_hg38::1::292_chr14
2_GIST-48_MITF_hg38	293	14	74493070	74493472	402	74493280	26	17.5385	13	1	2	3	NPC2, ISCA2, LTBP2	101, -440, 125329	in gene, upstream, downstream	2_GIST-48_MITF_hg38::1::293_chr14
2_GIST-48_MITF_hg38	294	14	75176595	75176803	208	75176672	21	17	7	1	1	1	TMED10	-26	upstream	2_GIST-48_MITF_hg38::1::294_chr14
2_GIST-48_MITF_hg38	295	14	77799910	77800362	452	77800224	20	14.8571	14	1	1	1	ADCK1	159	in gene	2_GIST-48_MITF_hg38::1::295_chr14
2_GIST-48_MITF_hg38	296	14	81221014	81221440	426	81221195	22	17.1429	14	1	2	2	GTF2A1, LOC101928504	36, 320	in gene, in gene	2_GIST-48_MITF_hg38::1::296_chr14
2_GIST-48_MITF_hg38	297	14	89701783	89701996	213	89701856	17	13.5714	7	1	0	0				2_GIST-48_MITF_hg38::1::297_chr14
2_GIST-48_MITF_hg38	298	14	101876566	101876883	317	101876736	46	33.9	10	0	0	1	PPP2R5C	116163	in gene	2_GIST-48_MITF_hg38::1::298_chr14
2_GIST-48_MITF_hg38	299	14	101948258	101948468	210	101948320	27	24.6667	6	1	0	0				2_GIST-48_MITF_hg38::1::299_chr14
2_GIST-48_MITF_hg38	300	14	103718723	103719041	318	103718848	26	20.3	10	0	1	2	XRCC3, ZFYVE21	-3362, 3104	upstream, in gene	2_GIST-48_MITF_hg38::1::300_chr14
2_GIST-48_MITF_hg38	301	14	104816000	104816223	223	104816080	17	16.1429	7	1	1	1	LINC00638	-5121	upstream	2_GIST-48_MITF_hg38::1::301_chr14
2_GIST-48_MITF_hg38	302	14	105011085	105011313	228	105011216	18	15.7143	7	0	0	1	CDCA4	9872	in gene	2_GIST-48_MITF_hg38::1::302_chr14
2_GIST-48_MITF_hg38	303	14	105801259	105801464	205	105801296	18	16.5	6	0	0	1	IGH	1078548	in gene	2_GIST-48_MITF_hg38::1::303_chr14
2_GIST-48_MITF_hg38	304	15	41621775	41622156	381	41622048	26	21.9167	12	1	2	2	LOC105370791, MGA	-883, 816	upstream, in gene	2_GIST-48_MITF_hg38::1::304_chr15
2_GIST-48_MITF_hg38	305	15	41661814	41662077	263	41661888	23	19.75	8	1	0	1	MGA	40656	in gene	2_GIST-48_MITF_hg38::1::305_chr15
2_GIST-48_MITF_hg38	306	15	44663582	44663862	280	44663744	32	26.7778	9	1	1	2	SPG11, PATL2	-66, 47648	upstream, downstream	2_GIST-48_MITF_hg38::1::306_chr15
2_GIST-48_MITF_hg38	307	15	44711175	44711526	351	44711328	23	19	11	1	2	2	PATL2, B2M	64, -159	in gene, upstream	2_GIST-48_MITF_hg38::1::307_chr15
2_GIST-48_MITF_hg38	308	15	44784298	44784561	263	44784480	27	22.5	8	0	0	0				2_GIST-48_MITF_hg38::1::308_chr15
2_GIST-48_MITF_hg38	309	15	45587152	45587482	330	45587264	36	28.1	10	1	1	1	BLOC1S6	45	in gene	2_GIST-48_MITF_hg38::1::309_chr15
2_GIST-48_MITF_hg38	310	15	53693983	53694254	271	53694128	19	15.1111	9	0	0	1	WDR72	68750	in gene	2_GIST-48_MITF_hg38::1::310_chr15
2_GIST-48_MITF_hg38	311	15	62060347	62060659	312	62060480	30	22.1	10	1	3	3	VPS13C, LOC101928907, C2CD4A	-15, -23, -6497	upstream, upstream, upstream	2_GIST-48_MITF_hg38::1::311_chr15
2_GIST-48_MITF_hg38	312	15	65347068	65347313	245	65347136	22	17.375	8	0	0	1	IGDCC3	30904	in gene	2_GIST-48_MITF_hg38::1::312_chr15
2_GIST-48_MITF_hg38	313	15	68229286	68229602	316	68229408	20	16.2	10	1	1	1	CLN6	334	in gene	2_GIST-48_MITF_hg38::1::313_chr15
2_GIST-48_MITF_hg38	314	15	68229823	68230167	344	68229952	24	16.8182	11	1	1	1	CLN6	-210	upstream	2_GIST-48_MITF_hg38::1::314_chr15
2_GIST-48_MITF_hg38	315	15	72230946	72231545	599	72231243	17	13.7778	18	1	1	2	PKM, PARP6	569, 41340	in gene, downstream	2_GIST-48_MITF_hg38::1::315_chr15
2_GIST-48_MITF_hg38	316	15	72375868	72376184	316	72376000	44	34.4	10	1	2	2	HEXA, HEXA-AS1	179, -113	in gene, upstream	2_GIST-48_MITF_hg38::1::316_chr15
2_GIST-48_MITF_hg38	317	15	73633339	73633655	316	73633504	22	17.9	10	1	2	2	NPTN, LOC105370891	-92, -3084	upstream, upstream	2_GIST-48_MITF_hg38::1::317_chr15
2_GIST-48_MITF_hg38	318	15	74565499	74565726	227	74565600	18	14.4286	7	0	0	1	ARID3B	24423	in gene	2_GIST-48_MITF_hg38::1::318_chr15
2_GIST-48_MITF_hg38	319	15	74843174	74843569	395	74843296	20	14.5833	12	1	2	3	ULK3, MIR6882, SCAMP2	-85, -2589, 30069	upstream, upstream, downstream	2_GIST-48_MITF_hg38::1::319_chr15
2_GIST-48_MITF_hg38	320	15	74956083	74956556	473	74956288	44	30.2667	15	1	1	1	RPP25	1146	in gene	2_GIST-48_MITF_hg38::1::320_chr15
2_GIST-48_MITF_hg38	321	15	78618575	78618785	210	78618720	22	18.8571	7	0	0	2	CHRNA3, CHRNB4	2575, 36866	in gene, downstream	2_GIST-48_MITF_hg38::1::321_chr15
2_GIST-48_MITF_hg38	322	15	82647280	82647788	508	82647616	27	19.25	16	1	2	2	CPEB1, CPEB1-AS1	400, -154	in gene, upstream	2_GIST-48_MITF_hg38::1::322_chr15
2_GIST-48_MITF_hg38	323	15	82809639	82809908	269	82809728	24	19.125	8	1	2	2	FSD2, WHAMM	-3517, 1559	upstream, in gene	2_GIST-48_MITF_hg38::1::323_chr15
2_GIST-48_MITF_hg38	324	15	84703064	84703343	279	84703232	20	17	9	0	0	1	SEC11A	13228	in gene	2_GIST-48_MITF_hg38::1::324_chr15
2_GIST-48_MITF_hg38	325	15	88476654	88476921	267	88476832	30	24.875	8	0	0	2	MRPL46, MRPS11	-9430, 9379	upstream, in gene	2_GIST-48_MITF_hg38::1::325_chr15
2_GIST-48_MITF_hg38	326	15	90362139	90362444	305	90362272	21	14.8	10	0	0	1	ZNF774	10027	downstream	2_GIST-48_MITF_hg38::1::326_chr15
2_GIST-48_MITF_hg38	327	15	90954970	90955211	241	90955040	16	13.125	8	1	1	2	UNC45A, RCCD1	25032, 345	downstream, in gene	2_GIST-48_MITF_hg38::1::327_chr15
2_GIST-48_MITF_hg38	328	15	99123847	99124126	279	99123968	20	17.25	8	0	0	1	SYNM	18888	in gene	2_GIST-48_MITF_hg38::1::328_chr15
2_GIST-48_MITF_hg38	329	16	483378	483655	277	483520	49	35.8889	9	0	0	1	RAB11FIP3	57928	in gene	2_GIST-48_MITF_hg38::1::329_chr16
2_GIST-48_MITF_hg38	330	16	1474874	1475243	369	1475008	57	37.5833	12	1	1	1	CLCN7	76	in gene	2_GIST-48_MITF_hg38::1::330_chr16
2_GIST-48_MITF_hg38	331	16	1610733	1610994	261	1610848	27	22.75	8	1	2	3	IFT140, LOC105371046, CRAMP1L	1260, 6532, -3792	in gene, downstream, upstream	2_GIST-48_MITF_hg38::1::331_chr16
2_GIST-48_MITF_hg38	332	16	1827011	1827349	338	1827168	45	33.3	10	1	2	3	HAGH, FAHD1, MEIOB	26, -56, 45010	in gene, upstream, downstream	2_GIST-48_MITF_hg38::1::332_chr16
2_GIST-48_MITF_hg38	333	16	1839696	1839987	291	1839840	29	23.6667	9	0	0	2	FAHD1, MEIOB	12616, 32338	in gene, in gene	2_GIST-48_MITF_hg38::1::333_chr16
2_GIST-48_MITF_hg38	334	16	2047740	2047959	219	2047840	25	21.2857	7	1	2	3	SLC9A3R2, NTHL1, TSC2	20972, 26, -96	downstream, in gene, upstream	2_GIST-48_MITF_hg38::1::334_chr16
2_GIST-48_MITF_hg38	335	16	2057228	2057476	248	2057280	25	20.375	8	0	0	2	NTHL1, TSC2	-9414, 9344	upstream, in gene	2_GIST-48_MITF_hg38::1::335_chr16
2_GIST-48_MITF_hg38	336	16	2205704	2205956	252	2205888	21	17.875	8	1	1	4	CASKIN1, MLST8, BRICD5, PGP	-9424, 711, 7652, 8933	upstream, in gene, downstream, downstream	2_GIST-48_MITF_hg38::1::336_chr16
2_GIST-48_MITF_hg38	337	16	2520279	2520495	216	2520384	26	22.1429	7	1	1	3	ATP6V0C, AMDHD2, CEMP1	6658, 22, 11024	downstream, in gene, downstream	2_GIST-48_MITF_hg38::1::337_chr16
2_GIST-48_MITF_hg38	338	16	2603239	2603539	300	2603392	35	27.5556	9	1	1	2	PDPK1, LOC652276	65428, 8	downstream, in gene	2_GIST-48_MITF_hg38::1::338_chr16
2_GIST-48_MITF_hg38	339	16	2682176	2682558	382	2682400	49	34.9167	12	1	1	2	ERVK13-1, KCTD5	-8961, -94	upstream, upstream	2_GIST-48_MITF_hg38::1::339_chr16
2_GIST-48_MITF_hg38	340	16	3024095	3024447	352	3024304	38	30.5455	11	1	3	7	CLDN9, CLDN6, TNFRSF12A, HCFC1R1, THOC6, CCDC64B, LOC100128770	11848, -6117, 3992, -8, 273, 12659, -8177	downstream, upstream, downstream, upstream, in gene, downstream, upstream	2_GIST-48_MITF_hg38::1::340_chr16
2_GIST-48_MITF_hg38	341	16	3283276	3283552	276	3283456	27	22.6667	9	1	1	1	ZNF263	76	in gene	2_GIST-48_MITF_hg38::1::341_chr16
2_GIST-48_MITF_hg38	342	16	3500805	3501072	267	3500864	34	27.875	8	1	2	2	C16orf90, CLUAP1	-5143, -81	upstream, upstream	2_GIST-48_MITF_hg38::1::342_chr16
2_GIST-48_MITF_hg38	343	16	4044805	4045092	287	4044928	32	23.8889	9	0	0	1	ADCY9	71257	in gene	2_GIST-48_MITF_hg38::1::343_chr16
2_GIST-48_MITF_hg38	344	16	4538648	4539123	475	4538896	48	32.1333	15	1	2	2	CDIP1, C16orf96	-81, 187	upstream, in gene	2_GIST-48_MITF_hg38::1::344_chr16
2_GIST-48_MITF_hg38	345	16	4847274	4847611	337	4847413	25	22.8	10	1	2	2	GLYR1, UBN1	-80, -33	upstream, upstream	2_GIST-48_MITF_hg38::1::345_chr16
2_GIST-48_MITF_hg38	346	16	5033706	5034116	410	5033840	27	22.1538	13	1	2	3	NAGPA, NAGPA-AS1, C16orf89	101, 138, 32305	in gene, in gene, downstream	2_GIST-48_MITF_hg38::1::346_chr16
2_GIST-48_MITF_hg38	347	16	9091013	9091237	224	9091168	24	20.2857	7	1	1	1	C16orf72	-512	upstream	2_GIST-48_MITF_hg38::1::347_chr16
2_GIST-48_MITF_hg38	348	16	15643324	15643677	353	15643456	37	28.3636	11	1	3	3	KIAA0430, NDE1, MIR484	-290, 189, 162	upstream, in gene, downstream	2_GIST-48_MITF_hg38::1::348_chr16
2_GIST-48_MITF_hg38	349	16	15682148	15682369	221	15682304	20	16	7	0	0	1	NDE1	39037	in gene	2_GIST-48_MITF_hg38::1::349_chr16
2_GIST-48_MITF_hg38	350	16	19067605	19067977	372	19067776	47	33.1667	12	1	2	3	TMC7, LOC102723385, COQ7	83842, -85, 181	downstream, upstream, in gene	2_GIST-48_MITF_hg38::1::350_chr16
2_GIST-48_MITF_hg38	351	16	19555615	19555819	204	19555712	23	18.7143	7	1	1	2	CCP110, C16orf62	31855, 639	downstream, in gene	2_GIST-48_MITF_hg38::1::351_chr16
2_GIST-48_MITF_hg38	352	16	19735174	19735378	204	19735232	16	14.6667	6	0	0	1	IQCK	18776	in gene	2_GIST-48_MITF_hg38::1::352_chr16
2_GIST-48_MITF_hg38	353	16	23423671	23423887	216	23423808	24	21.2857	7	0	0	1	COG7	29402	in gene	2_GIST-48_MITF_hg38::1::353_chr16
2_GIST-48_MITF_hg38	354	16	23510511	23510715	204	23510592	18	15.5	6	1	1	1	GGA2	-98	upstream	2_GIST-48_MITF_hg38::1::354_chr16
2_GIST-48_MITF_hg38	355	16	24636029	24636238	209	24636064	24	19.5714	7	0	0	0				2_GIST-48_MITF_hg38::1::355_chr16
2_GIST-48_MITF_hg38	356	16	27748951	27749205	254	27749024	24	19	8	0	1	2	KIAA0556, LOC105371157	198905, -1134	in gene, upstream	2_GIST-48_MITF_hg38::1::356_chr16
2_GIST-48_MITF_hg38	357	16	28491874	28492385	511	28492160	61	35.25	16	1	3	4	CLN3, LOC105371165, APOBR, IL27	142, -208, -2489, 34239	in gene, upstream, upstream, downstream	2_GIST-48_MITF_hg38::1::357_chr16
2_GIST-48_MITF_hg38	358	16	28538945	28539300	355	28539072	64	46	11	0	1	1	NUPR1	102	in gene	2_GIST-48_MITF_hg38::1::358_chr16
2_GIST-48_MITF_hg38	359	16	28824011	28824363	352	28824192	59	42.1818	11	1	1	1	ATXN2L	1144	in gene	2_GIST-48_MITF_hg38::1::359_chr16
2_GIST-48_MITF_hg38	360	16	28974424	28974991	567	28974688	96	58.0556	18	1	1	3	NFATC2IP, SPNS1, LAT	23700, -83, -10138	downstream, upstream, upstream	2_GIST-48_MITF_hg38::1::360_chr16
2_GIST-48_MITF_hg38	361	16	29805466	29805718	252	29805536	24	19.25	8	1	2	4	KIF22, MAZ, LOC105371166, PRRT2	15474, -547, 3997, -5858	downstream, upstream, downstream, upstream	2_GIST-48_MITF_hg38::1::361_chr16
2_GIST-48_MITF_hg38	362	16	30407241	30407452	211	30407328	29	24	6	1	1	2	ZNF48, ZNF771	29016, -86	downstream, upstream	2_GIST-48_MITF_hg38::1::362_chr16
2_GIST-48_MITF_hg38	363	16	30445928	30446221	293	30446016	35	26.1111	9	1	1	1	SEPHS2	-41	upstream	2_GIST-48_MITF_hg38::1::363_chr16
2_GIST-48_MITF_hg38	364	16	30585677	30585902	225	30585792	32	28.2857	7	1	1	1	ZNF785	629	in gene	2_GIST-48_MITF_hg38::1::364_chr16
2_GIST-48_MITF_hg38	365	16	30658111	30658402	291	30658208	65	49.6	10	1	1	2	PRR14, FBRS	7491, -223	downstream, upstream	2_GIST-48_MITF_hg38::1::365_chr16
2_GIST-48_MITF_hg38	366	16	31032979	31033399	420	31033216	45	33.6923	13	1	1	2	STX4, LOC101928762	121, -8716	in gene, upstream	2_GIST-48_MITF_hg38::1::366_chr16
2_GIST-48_MITF_hg38	367	16	46649572	46649847	275	46649728	47	38	8	0	0	1	VPS35	39504	downstream	2_GIST-48_MITF_hg38::1::367_chr16
2_GIST-48_MITF_hg38	368	16	47038112	47038316	204	47038176	20	19	7	1	0	0				2_GIST-48_MITF_hg38::1::368_chr16
2_GIST-48_MITF_hg38	369	16	53099628	53099967	339	53099776	25	21.2	10	0	0	1	CHD9	44778	in gene	2_GIST-48_MITF_hg38::1::369_chr16
2_GIST-48_MITF_hg38	370	16	57115898	57116145	247	57116032	21	18.875	8	0	0	1	CPNE2	23489	in gene	2_GIST-48_MITF_hg38::1::370_chr16
2_GIST-48_MITF_hg38	371	16	57786996	57787200	204	57787104	33	27.7143	7	0	0	1	KIFC3	75949	in gene	2_GIST-48_MITF_hg38::1::371_chr16
2_GIST-48_MITF_hg38	372	16	58684612	58684877	265	58684736	29	25.125	8	1	2	2	SLC38A7, LOC105371297	41, 67	in gene, in gene	2_GIST-48_MITF_hg38::1::372_chr16
2_GIST-48_MITF_hg38	373	16	66899997	66900221	224	66900128	28	23.8571	7	0	0	2	PDP2, CDH16	19671, 18856	downstream, downstream	2_GIST-48_MITF_hg38::1::373_chr16
2_GIST-48_MITF_hg38	374	16	67150890	67151172	282	67150992	28	22.4444	9	1	1	5	C16orf70, LOC105371319, B3GNT9, TRADD, FBXL8	41094, -7663, 7, 8917, -8996	downstream, upstream, in gene, downstream, upstream	2_GIST-48_MITF_hg38::1::374_chr16
2_GIST-48_MITF_hg38	375	16	67480960	67481339	379	67481184	43	29.8333	12	1	2	3	ATP6V0D1, LOC101927837, AGRP	2, -136, 2899	in gene, upstream, downstream	2_GIST-48_MITF_hg38::1::375_chr16
2_GIST-48_MITF_hg38	376	16	67773180	67773424	244	67773264	22	19.75	8	0	0	1	RANBP10	33388	in gene	2_GIST-48_MITF_hg38::1::376_chr16
2_GIST-48_MITF_hg38	377	16	70114165	70114384	219	70114208	29	24.4286	7	1	1	1	PDPR	582	in gene	2_GIST-48_MITF_hg38::1::377_chr16
2_GIST-48_MITF_hg38	378	16	70381453	70381657	204	70381472	27	24.8333	6	1	0	2	DDX19A, ST3GAL2	34611, 57616	downstream, in gene	2_GIST-48_MITF_hg38::1::378_chr16
2_GIST-48_MITF_hg38	379	16	70801041	70801280	239	70801152	33	26.375	8	1	1	2	VAC14, HYDIN	14, 429570	in gene, downstream	2_GIST-48_MITF_hg38::1::379_chr16
2_GIST-48_MITF_hg38	380	16	71289284	71289565	281	71289376	35	27.125	8	1	2	2	CMTR2, LOC102723786	230, 568	in gene, in gene	2_GIST-48_MITF_hg38::1::380_chr16
2_GIST-48_MITF_hg38	381	16	71565208	71565537	329	71565376	30	21.0909	11	0	1	2	TAT-AS1, TAT	360, 11719	in gene, downstream	2_GIST-48_MITF_hg38::1::381_chr16
2_GIST-48_MITF_hg38	382	16	73070596	73070831	235	73070720	33	27.2857	7	0	0	0				2_GIST-48_MITF_hg38::1::382_chr16
2_GIST-48_MITF_hg38	383	16	74169987	74170265	278	74170080	18	15.125	8	0	0	0				2_GIST-48_MITF_hg38::1::383_chr16
2_GIST-48_MITF_hg38	384	16	74368101	74368404	303	74368256	44	31.3333	9	1	2	2	LOC440386, NPIPB15	1413, -6745	in gene, upstream	2_GIST-48_MITF_hg38::1::384_chr16
2_GIST-48_MITF_hg38	385	16	77066954	77067192	238	77067040	27	23.2857	7	0	0	0				2_GIST-48_MITF_hg38::1::385_chr16
2_GIST-48_MITF_hg38	386	16	78297083	78297302	219	78297120	22	18.8571	7	0	0	1	WWOX	197707	in gene	2_GIST-48_MITF_hg38::1::386_chr16
2_GIST-48_MITF_hg38	387	16	81007433	81007644	211	81007552	30	26.8333	6	1	2	2	CMC2, CENPN	-655, 1054	upstream, in gene	2_GIST-48_MITF_hg38::1::387_chr16
2_GIST-48_MITF_hg38	388	16	81181230	81181532	302	81181360	25	20.1111	9	0	0	1	PKD1L2	39010	in gene	2_GIST-48_MITF_hg38::1::388_chr16
2_GIST-48_MITF_hg38	389	16	87388071	87388285	214	87388128	40	35.5	6	0	2	3	FBXO31, TRM-CAT6-1, MAP1LC3B	3979, -4034, -4067	in gene, upstream, upstream	2_GIST-48_MITF_hg38::1::389_chr16
2_GIST-48_MITF_hg38	390	16	87388401	87388714	313	87388544	47	36.8	10	0	2	3	FBXO31, TRM-CAT6-1, MAP1LC3B	3563, -4450, -3651	in gene, upstream, upstream	2_GIST-48_MITF_hg38::1::390_chr16
2_GIST-48_MITF_hg38	391	16	87435529	87435772	243	87435680	25	19.7143	7	0	0	1	ZCCHC14	56589	in gene	2_GIST-48_MITF_hg38::1::391_chr16
2_GIST-48_MITF_hg38	392	16	87541544	87541789	245	87541600	25	21.7143	7	0	0	0				2_GIST-48_MITF_hg38::1::392_chr16
2_GIST-48_MITF_hg38	393	16	87582237	87582512	275	87582400	35	27.8889	9	0	0	0				2_GIST-48_MITF_hg38::1::393_chr16
2_GIST-48_MITF_hg38	394	16	88570024	88570240	216	88570080	21	18	7	1	2	2	ZC3H18-AS1, ZC3H18	-2974, -299	upstream, upstream	2_GIST-48_MITF_hg38::1::394_chr16
2_GIST-48_MITF_hg38	395	16	88772889	88773150	261	88773056	27	22.75	8	0	0	1	PIEZO1	11908	in gene	2_GIST-48_MITF_hg38::1::395_chr16
2_GIST-48_MITF_hg38	396	16	88856894	88857279	385	88857056	59	41.6667	12	1	3	4	GALNS, LOC105371408, TRAPPC2L, PABPN1L	-90, -477, -42, 13100	upstream, upstream, upstream, downstream	2_GIST-48_MITF_hg38::1::396_chr16
2_GIST-48_MITF_hg38	397	16	89155248	89155505	257	89155376	28	24.875	8	0	1	3	ACSF3, LOC102724669, LINC00304	61567, 2776, -3844	in gene, downstream, upstream	2_GIST-48_MITF_hg38::1::397_chr16
2_GIST-48_MITF_hg38	398	16	89216523	89216853	330	89216704	36	28.4	10	0	0	1	ZNF778	14666	in gene	2_GIST-48_MITF_hg38::1::398_chr16
2_GIST-48_MITF_hg38	399	16	89498888	89499111	223	89499008	25	20.8571	7	0	0	4	ANKRD11, LOC101930112, LOC101927863, SPG7	-8434, 8053, 7560, -9373	upstream, downstream, in gene, upstream	2_GIST-48_MITF_hg38::1::399_chr16
2_GIST-48_MITF_hg38	400	17	862687	862911	224	862832	20	16.8571	7	0	0	1	NXN	116935	in gene	2_GIST-48_MITF_hg38::1::400_chr17
2_GIST-48_MITF_hg38	401	17	901449	901707	258	901600	29	24.5	8	0	0	2	NXN, LOC101927727	78167, -8032	in gene, upstream	2_GIST-48_MITF_hg38::1::401_chr17
2_GIST-48_MITF_hg38	402	17	1000821	1001146	325	1000960	45	33.3	10	0	1	3	TIMM22, ABR, LOC105371482	3843, 186362, -6359	in gene, downstream, upstream	2_GIST-48_MITF_hg38::1::402_chr17
2_GIST-48_MITF_hg38	403	17	1029212	1029416	204	1029328	13	11.4286	7	0	1	2	ABR, MIR3183	157994, -6769	in gene, upstream	2_GIST-48_MITF_hg38::1::403_chr17
2_GIST-48_MITF_hg38	404	17	1376647	1376912	265	1376800	21	16.5	8	0	0	1	YWHAE	23575	in gene	2_GIST-48_MITF_hg38::1::404_chr17
2_GIST-48_MITF_hg38	405	17	1796832	1797113	281	1796944	33	26.5556	9	0	0	1	SMYD4	32937	in gene	2_GIST-48_MITF_hg38::1::405_chr17
2_GIST-48_MITF_hg38	406	17	2214028	2214239	211	2214144	21	17.1667	6	0	0	2	SMG6, LOC105371487	89669, 39777	in gene, in gene	2_GIST-48_MITF_hg38::1::406_chr17
2_GIST-48_MITF_hg38	407	17	2399619	2400152	533	2399840	40	30.8125	16	1	1	2	MNT, LOC284009	1124, 15596	in gene, downstream	2_GIST-48_MITF_hg38::1::407_chr17
2_GIST-48_MITF_hg38	408	17	3636463	3636838	375	3636640	27	22.1667	12	1	2	3	SHPK, CTNS, LOC105371493	-318, 172, 15115	upstream, in gene, downstream	2_GIST-48_MITF_hg38::1::408_chr17
2_GIST-48_MITF_hg38	409	17	7012193	7012576	383	7012368	37	26.4167	12	1	4	8	ALOX12-AS1, ALOX12, RNASEK-C17orf49, RNASEK, C17orf49, MIR497HG, MIR195, MIR497	-34, 18172, -49, -49, -2369, 7286, 5333, 5654	upstream, downstream, upstream, upstream, upstream, downstream, downstream, downstream	2_GIST-48_MITF_hg38::1::409_chr17
2_GIST-48_MITF_hg38	410	17	7234418	7234750	332	7234576	42	32.5	10	1	1	5	ACADVL, DVL2, PHF23, GABARAP, CTDNEP1	17451, -28, 5141, 7858, 17364	downstream, upstream, downstream, downstream, downstream	2_GIST-48_MITF_hg38::1::410_chr17
2_GIST-48_MITF_hg38	411	17	7242755	7243217	462	7242944	95	59.7143	14	1	2	5	DVL2, PHF23, GABARAP, CTDNEP1, ELP5	-8396, -3227, -510, 8996, -9109	upstream, upstream, upstream, downstream, upstream	2_GIST-48_MITF_hg38::1::411_chr17
2_GIST-48_MITF_hg38	412	17	7483296	7483853	557	7483440	45	30	18	0	3	3	ZBTB4, SLC35G6, POLR2A	809, 2038, -939	in gene, downstream, upstream	2_GIST-48_MITF_hg38::1::412_chr17
2_GIST-48_MITF_hg38	413	17	7627795	7628139	344	7627872	37	27.0909	11	1	1	2	SHBG, SAT2	13808, 4	in gene, in gene	2_GIST-48_MITF_hg38::1::413_chr17
2_GIST-48_MITF_hg38	414	17	7841969	7842202	233	7842016	20	17.4286	7	1	0	3	DNAH2, LOC105371516, KDM6B	124662, -7905, 7816	downstream, upstream, in gene	2_GIST-48_MITF_hg38::1::414_chr17
2_GIST-48_MITF_hg38	415	17	8156384	8156610	226	8156512	22	19.5	8	1	1	2	PER1, VAMP2	-107, 6463	upstream, downstream	2_GIST-48_MITF_hg38::1::415_chr17
2_GIST-48_MITF_hg38	416	17	16438552	16438780	228	16438624	29	25	7	0	4	6	TRPV2, LRRC75A-AS1, SNORD49B, SNORD49A, SNORD65, LRRC75A	23082, -363, -885, -1412, -2602, 53567	downstream, upstream, upstream, upstream, upstream, downstream	2_GIST-48_MITF_hg38::1::416_chr17
2_GIST-48_MITF_hg38	417	17	17200933	17201210	277	17201088	25	19	8	0	0	3	MPRIP, PLD6, FLCN	158620, 5244, 36100	downstream, in gene, downstream	2_GIST-48_MITF_hg38::1::417_chr17
2_GIST-48_MITF_hg38	418	17	17206218	17206648	430	17206464	32	26.2308	13	1	1	2	PLD6, FLCN	-132, 30724	upstream, downstream	2_GIST-48_MITF_hg38::1::418_chr17
2_GIST-48_MITF_hg38	419	17	17236967	17237861	894	17237216	70	38.5	28	1	1	2	FLCN, COPS3	-28, 44087	upstream, downstream	2_GIST-48_MITF_hg38::1::419_chr17
2_GIST-48_MITF_hg38	420	17	18315104	18315514	410	18315264	38	27.2308	13	1	2	2	TOP3A, SMCR8	-257, -16	upstream, upstream	2_GIST-48_MITF_hg38::1::420_chr17
2_GIST-48_MITF_hg38	421	17	19346939	19347155	216	19347072	15	12.5714	7	0	1	2	B9D1, MIR1180	31110, -2498	in gene, upstream	2_GIST-48_MITF_hg38::1::421_chr17
2_GIST-48_MITF_hg38	422	17	19448644	19449015	371	19448768	29	24.3636	11	0	0	1	LOC105371574	12199	in gene	2_GIST-48_MITF_hg38::1::422_chr17
2_GIST-48_MITF_hg38	423	17	19977714	19978007	293	19977888	24	19.5556	9	1	1	1	AKAP10	-32	upstream	2_GIST-48_MITF_hg38::1::423_chr17
2_GIST-48_MITF_hg38	424	17	21524113	21524374	261	21524256	25	20.375	8	0	0	2	C17orf51, LOC105371589	27422, 27273	in gene, downstream	2_GIST-48_MITF_hg38::1::424_chr17
2_GIST-48_MITF_hg38	425	17	27293882	27294147	265	27294000	27	20.6667	9	1	2	2	MIR4522, WSB1	-4, -80	upstream, upstream	2_GIST-48_MITF_hg38::1::425_chr17
2_GIST-48_MITF_hg38	426	17	32937124	32937385	261	32937184	21	16.125	8	0	1	2	TMEM98, LOC102724731	9274, -7464	in gene, upstream	2_GIST-48_MITF_hg38::1::426_chr17
2_GIST-48_MITF_hg38	427	17	34980386	34980592	206	34980416	17	14.8333	6	1	2	2	CCT6B, LIG3	503, -82	in gene, upstream	2_GIST-48_MITF_hg38::1::427_chr17
2_GIST-48_MITF_hg38	428	17	35741111	35741440	329	35741280	25	18	11	1	0	2	RASL10B, GAS2L2	9620, 12465	in gene, downstream	2_GIST-48_MITF_hg38::1::428_chr17
2_GIST-48_MITF_hg38	429	17	36948634	36948930	296	36948736	25	19.8	10	1	1	2	LHX1, AATF	11261, -139	downstream, upstream	2_GIST-48_MITF_hg38::1::429_chr17
2_GIST-48_MITF_hg38	430	17	37609372	37609627	255	37609536	23	19.125	8	1	1	3	SYNRG, DDX52, MIR378J	-40, 33928, 5503	upstream, downstream, downstream	2_GIST-48_MITF_hg38::1::430_chr17
2_GIST-48_MITF_hg38	431	17	38296892	38297106	214	38296992	19	15.7143	7	1	2	2	LOC105371760, MRPL45	-1389, -31	upstream, upstream	2_GIST-48_MITF_hg38::1::431_chr17
2_GIST-48_MITF_hg38	432	17	38881546	38881809	263	38881664	30	22.875	8	0	0	1	LASP1	11805	in gene	2_GIST-48_MITF_hg38::1::432_chr17
2_GIST-48_MITF_hg38	433	17	39199972	39200186	214	39200048	22	20	6	1	2	2	CACNB1, RPL19	-2345, -235	upstream, upstream	2_GIST-48_MITF_hg38::1::433_chr17
2_GIST-48_MITF_hg38	434	17	39730404	39730673	269	39730528	26	20.875	8	1	2	4	ERBB2, MIR4728, MIEN1, GRB7	42444, 4033, 13, -7381	downstream, downstream, in gene, upstream	2_GIST-48_MITF_hg38::1::434_chr17
2_GIST-48_MITF_hg38	435	17	40099003	40099236	233	40099136	22	17.5	8	1	1	2	THRA, NR1D1	36943, 1589	downstream, in gene	2_GIST-48_MITF_hg38::1::435_chr17
2_GIST-48_MITF_hg38	436	17	40099317	40099521	204	40099456	16	13.4286	7	1	1	2	THRA, NR1D1	37263, 1269	downstream, in gene	2_GIST-48_MITF_hg38::1::436_chr17
2_GIST-48_MITF_hg38	437	17	40111462	40111736	274	40111552	19	16.5	8	0	0	0				2_GIST-48_MITF_hg38::1::437_chr17
2_GIST-48_MITF_hg38	438	17	40113241	40113566	325	40113408	26	19.6	10	0	0	1	MSL1	-8580	upstream	2_GIST-48_MITF_hg38::1::438_chr17
2_GIST-48_MITF_hg38	439	17	40318111	40318584	473	40318304	40	24.6667	15	1	1	3	RARA, LOC105371772, LOC105371934	9133, -153, 5299	in gene, upstream, in gene	2_GIST-48_MITF_hg38::1::439_chr17
2_GIST-48_MITF_hg38	440	17	41697319	41697539	220	41697440	20	17.7143	7	0	0	1	EIF1	8565	downstream	2_GIST-48_MITF_hg38::1::440_chr17
2_GIST-48_MITF_hg38	441	17	41794274	41794643	369	41794400	38	27.4545	11	0	0	2	JUP, P3H4	-7688, 18216	upstream, downstream	2_GIST-48_MITF_hg38::1::441_chr17
2_GIST-48_MITF_hg38	442	17	42535922	42536282	360	42536064	74	51.5455	11	1	1	1	NAGLU	131	in gene	2_GIST-48_MITF_hg38::1::442_chr17
2_GIST-48_MITF_hg38	443	17	43778309	43778660	351	43778432	34	25.9091	11	1	2	2	DUSP3, C17orf105	568, 41	in gene, in gene	2_GIST-48_MITF_hg38::1::443_chr17
2_GIST-48_MITF_hg38	444	17	44070518	44070778	260	44070592	29	22.75	8	1	2	3	LSM12, G6PC3, HDAC5	-2973, -138, 53054	upstream, upstream, downstream	2_GIST-48_MITF_hg38::1::444_chr17
2_GIST-48_MITF_hg38	445	17	44344950	44345212	262	44345088	44	34.125	8	0	1	2	GRN, FAM171A2	2, 18779	in gene, downstream	2_GIST-48_MITF_hg38::1::445_chr17
2_GIST-48_MITF_hg38	446	17	44689866	44690240	374	44690016	20	17.9167	12	1	1	2	CCDC43, LOC105371792	-219, 11054	upstream, downstream	2_GIST-48_MITF_hg38::1::446_chr17
2_GIST-48_MITF_hg38	447	17	46190801	46191048	247	46190928	29	24.75	8	0	1	2	KANSL1, KANSL1-AS1	34446, -2645	in gene, upstream	2_GIST-48_MITF_hg38::1::447_chr17
2_GIST-48_MITF_hg38	448	17	47492555	47492846	291	47492640	32	25.3333	9	1	1	1	MRPL45P2	-20	upstream	2_GIST-48_MITF_hg38::1::448_chr17
2_GIST-48_MITF_hg38	449	17	48625997	48626225	228	48626080	19	15.7143	7	1	1	4	HOXB9, LOC105371810, MIR196A1, LOC101060400	393, 2938, 6479, 20992	in gene, downstream, downstream, downstream	2_GIST-48_MITF_hg38::1::449_chr17
2_GIST-48_MITF_hg38	450	17	49192464	49192703	239	49192608	22	18.1429	7	1	1	1	TRQ-TTG1-1	80	downstream	2_GIST-48_MITF_hg38::1::450_chr17
2_GIST-48_MITF_hg38	451	17	49414961	49415474	513	49415136	49	31.875	16	0	1	2	PHB, EIF4EP2	-231, 9769	upstream, downstream	2_GIST-48_MITF_hg38::1::451_chr17
2_GIST-48_MITF_hg38	452	17	50550896	50551125	229	50550960	16	13.2857	7	0	0	4	EPN3, SPATA20, CACNA1G-AS1, CACNA1G	18273, 3871, 11148, -10108	downstream, in gene, downstream, upstream	2_GIST-48_MITF_hg38::1::452_chr17
2_GIST-48_MITF_hg38	453	17	50867915	50868196	281	50868016	22	19.6667	9	0	2	2	TOB1, TOB1-AS1	-38, 1337	upstream, in gene	2_GIST-48_MITF_hg38::1::453_chr17
2_GIST-48_MITF_hg38	454	17	51260340	51260552	212	51260480	23	21	7	1	2	2	MBTD1, UTP18	13, -56	in gene, upstream	2_GIST-48_MITF_hg38::1::454_chr17
2_GIST-48_MITF_hg38	455	17	55238187	55238562	375	55238368	31	23.1667	12	1	0	0				2_GIST-48_MITF_hg38::1::455_chr17
2_GIST-48_MITF_hg38	456	17	57810852	57811348	496	57810976	41	25.4667	15	0	0	1	LOC105371839	25019	in gene	2_GIST-48_MITF_hg38::1::456_chr17
2_GIST-48_MITF_hg38	457	17	59619333	59619890	557	59619520	63	46.9412	17	1	1	1	CLTC	-169	upstream	2_GIST-48_MITF_hg38::1::457_chr17
2_GIST-48_MITF_hg38	458	17	59786478	59786702	224	59786560	23	20	7	0	0	1	VMP1	79058	in gene	2_GIST-48_MITF_hg38::1::458_chr17
2_GIST-48_MITF_hg38	459	17	60392244	60392482	238	60392256	29	24.125	8	1	0	1	USP32	30214	in gene	2_GIST-48_MITF_hg38::1::459_chr17
2_GIST-48_MITF_hg38	460	17	60569832	60570123	291	60569984	58	43.8889	9	0	0	1	LOC388406	5438	in gene	2_GIST-48_MITF_hg38::1::460_chr17
2_GIST-48_MITF_hg38	461	17	60677350	60677707	357	60677472	33	25.0909	11	1	1	1	BCAS3	-339	upstream	2_GIST-48_MITF_hg38::1::461_chr17
2_GIST-48_MITF_hg38	462	17	63773818	63774120	302	63773952	21	18.2	10	1	2	2	CCDC47, DDX42	-224, 68	upstream, in gene	2_GIST-48_MITF_hg38::1::462_chr17
2_GIST-48_MITF_hg38	463	17	64506627	64506901	274	64506720	24	21.125	8	1	4	5	POLG2, DDX5, MIR3064, MIR5047, CEP95	-9654, 204, -5881, -5407, -42	upstream, in gene, upstream, upstream, upstream	2_GIST-48_MITF_hg38::1::463_chr17
2_GIST-48_MITF_hg38	464	17	64975722	64975968	246	64975840	27	22.875	8	1	0	0				2_GIST-48_MITF_hg38::1::464_chr17
2_GIST-48_MITF_hg38	465	17	68019897	68020207	310	68020064	26	20.1	10	1	1	1	TRR-CCG2-1	-95	upstream	2_GIST-48_MITF_hg38::1::465_chr17
2_GIST-48_MITF_hg38	466	17	69716639	69716844	205	69716768	24	20.8571	7	0	0	1	LINC01483	122781	in gene	2_GIST-48_MITF_hg38::1::466_chr17
2_GIST-48_MITF_hg38	467	17	74513999	74515120	1121	74514384	74	50.5714	35	0	0	1	CD300LB	17090	downstream	2_GIST-48_MITF_hg38::1::467_chr17
2_GIST-48_MITF_hg38	468	17	75784808	75785270	462	75785040	51	35.8571	14	1	3	3	H3F3B, MIR4738, UNK	-5105, -433, 201	upstream, upstream, in gene	2_GIST-48_MITF_hg38::1::468_chr17
2_GIST-48_MITF_hg38	469	17	75855294	75855520	226	75855424	30	24	8	1	1	1	WBP2	-4	upstream	2_GIST-48_MITF_hg38::1::469_chr17
2_GIST-48_MITF_hg38	470	17	76726944	76727300	356	76727104	18	14.9167	12	1	2	5	JMJD6, METTL23, SRSF2, MIR636, MFSD11	-305, 1231, 10525, 9444, -9461	upstream, in gene, downstream, downstream, upstream	2_GIST-48_MITF_hg38::1::470_chr17
2_GIST-48_MITF_hg38	471	17	77374167	77374486	319	77374336	39	28.3	10	1	0	2	SEPT9, LOC105371905	92926, 3005	in gene, in gene	2_GIST-48_MITF_hg38::1::471_chr17
2_GIST-48_MITF_hg38	472	17	77425074	77425342	268	77425184	19	16.875	8	0	0	1	SEPT9	143774	in gene	2_GIST-48_MITF_hg38::1::472_chr17
2_GIST-48_MITF_hg38	473	17	77958469	77958676	207	77958528	23	20.3333	6	1	0	0				2_GIST-48_MITF_hg38::1::473_chr17
2_GIST-48_MITF_hg38	474	17	78840835	78841123	288	78840992	47	36.6667	9	1	1	1	USP36	-94	upstream	2_GIST-48_MITF_hg38::1::474_chr17
2_GIST-48_MITF_hg38	475	17	79749565	79749870	305	79749664	14	11.3	10	0	0	1	ENPP7	18745	downstream	2_GIST-48_MITF_hg38::1::475_chr17
2_GIST-48_MITF_hg38	476	17	79890046	79890335	289	79890176	46	35.5556	9	0	0	0				2_GIST-48_MITF_hg38::1::476_chr17
2_GIST-48_MITF_hg38	477	17	80147130	80147356	226	80147264	31	25.5714	7	1	1	1	EIF4A3	-81	upstream	2_GIST-48_MITF_hg38::1::477_chr17
2_GIST-48_MITF_hg38	478	17	81833253	81833512	259	81833376	28	20.875	8	1	2	3	FAM195B, PPP1R27, P4HB	-82, 1674, 27292	upstream, downstream, downstream	2_GIST-48_MITF_hg38::1::478_chr17
2_GIST-48_MITF_hg38	479	17	81871370	81871661	291	81871472	21	16.5556	9	1	1	1	ARHGDIA	-66	upstream	2_GIST-48_MITF_hg38::1::479_chr17
2_GIST-48_MITF_hg38	480	17	81927650	81927950	300	81927776	23	16.8889	9	1	1	4	SIRT7, MAFG, MAFG-AS1, PYCR1	-9594, 3784, -53, 9552	upstream, in gene, upstream, downstream	2_GIST-48_MITF_hg38::1::480_chr17
2_GIST-48_MITF_hg38	481	17	82288054	82288338	284	82288224	45	35.8889	9	0	0	1	LOC101929511	4986	downstream	2_GIST-48_MITF_hg38::1::481_chr17
2_GIST-48_MITF_hg38	482	17	82751883	82752238	355	82752064	20	16.0909	11	1	1	2	FN3K, TBCD	16488, 4	downstream, in gene	2_GIST-48_MITF_hg38::1::482_chr17
2_GIST-48_MITF_hg38	483	18	3012503	3012800	297	3012672	33	24.4	10	1	1	1	LPIN2	643	in gene	2_GIST-48_MITF_hg38::1::483_chr18
2_GIST-48_MITF_hg38	484	18	9136611	9136893	282	9136752	33	27.75	8	1	2	4	NDUFV2, NDUFV2-AS1, ANKRD12, LOC102724383	34122, -32, -1, 34512	downstream, upstream, upstream, downstream	2_GIST-48_MITF_hg38::1::484_chr18
2_GIST-48_MITF_hg38	485	18	22723849	22724162	313	22723968	32	23.1	10	0	0	1	LOC101927571	62869	in gene	2_GIST-48_MITF_hg38::1::485_chr18
2_GIST-48_MITF_hg38	486	18	22800594	22800919	325	22800704	15	13.6	10	0	0	0				2_GIST-48_MITF_hg38::1::486_chr18
2_GIST-48_MITF_hg38	487	18	23503316	23503520	204	23503392	17	13.7143	7	1	1	2	C18orf8, NPC1	-78, 83225	upstream, downstream	2_GIST-48_MITF_hg38::1::487_chr18
2_GIST-48_MITF_hg38	488	18	24959268	24959480	212	24959344	27	21.8333	6	0	0	1	LOC105372030	28635	in gene	2_GIST-48_MITF_hg38::1::488_chr18
2_GIST-48_MITF_hg38	489	18	26226157	26226366	209	26226336	20	15.8333	6	1	1	1	TAF4B	-109	upstream	2_GIST-48_MITF_hg38::1::489_chr18
2_GIST-48_MITF_hg38	490	18	35117927	35118179	252	35118048	31	25.125	8	0	0	1	MAPRE2	141120	in gene	2_GIST-48_MITF_hg38::1::490_chr18
2_GIST-48_MITF_hg38	491	18	55988729	55988960	231	55988800	14	12.5	8	0	0	0				2_GIST-48_MITF_hg38::1::491_chr18
2_GIST-48_MITF_hg38	492	18	57575011	57575258	247	57575056	24	21.5714	7	0	0	1	FECH	11681	in gene	2_GIST-48_MITF_hg38::1::492_chr18
2_GIST-48_MITF_hg38	493	18	63422395	63422639	244	63422528	27	23.625	8	1	1	1	VPS4B	-9	upstream	2_GIST-48_MITF_hg38::1::493_chr18
2_GIST-48_MITF_hg38	494	18	77108049	77108322	273	77108176	20	16.6667	9	0	0	1	MBP	25532	in gene	2_GIST-48_MITF_hg38::1::494_chr18
2_GIST-48_MITF_hg38	495	18	79679342	79679574	232	79679472	28	24.8571	7	1	3	3	LOC284241, CTDP1, LOC105376875	303, -329, -889	in gene, upstream, upstream	2_GIST-48_MITF_hg38::1::495_chr18
2_GIST-48_MITF_hg38	496	18	79965606	79965851	245	79965728	19	17.4286	7	0	1	2	HSBP1L1, TXNL4A	1146, 22864	in gene, downstream	2_GIST-48_MITF_hg38::1::496_chr18
2_GIST-48_MITF_hg38	497	19	459897	460101	204	460032	30	26	7	1	1	3	SHC2, RNA5SP462, ODF3L2	992, 6898, 14951	in gene, downstream, downstream	2_GIST-48_MITF_hg38::1::497_chr19
2_GIST-48_MITF_hg38	498	19	797030	797292	262	797072	44	37.25	8	1	1	2	PTBP1, MIR4745	-320, -7868	upstream, upstream	2_GIST-48_MITF_hg38::1::498_chr19
2_GIST-48_MITF_hg38	499	19	1169864	1170201	337	1170048	41	33.8	10	0	1	3	SBNO2, LOC102723798, LOC102725180	4235, 7603, 1093	in gene, downstream, in gene	2_GIST-48_MITF_hg38::1::499_chr19
2_GIST-48_MITF_hg38	500	19	1254081	1254377	296	1254208	28	23.3333	9	1	1	4	ATP5D, LOC102723811, MIDN, LOC105372236	12458, -5704, 5655, 10394	downstream, upstream, in gene, downstream	2_GIST-48_MITF_hg38::1::500_chr19
2_GIST-48_MITF_hg38	501	19	1406954	1407441	487	1407040	27	21.9333	15	1	2	2	GAMT, DAZAP1	-5470, -529	upstream, upstream	2_GIST-48_MITF_hg38::1::501_chr19
2_GIST-48_MITF_hg38	502	19	1434823	1435109	286	1434944	20	16.2222	9	1	1	2	DAZAP1, RPS15	27375, -3420	in gene, upstream	2_GIST-48_MITF_hg38::1::502_chr19
2_GIST-48_MITF_hg38	503	19	1864226	1864431	205	1864272	23	20.6667	6	1	1	1	KLF16	-707	upstream	2_GIST-48_MITF_hg38::1::503_chr19
2_GIST-48_MITF_hg38	504	19	1876069	1876324	255	1876224	45	36.875	8	1	0	1	ABHD17A	9295	downstream	2_GIST-48_MITF_hg38::1::504_chr19
2_GIST-48_MITF_hg38	505	19	1897644	1897855	211	1897728	32	28.1667	6	0	0	2	ADAT3, SCAMP4	-7644, -7646	upstream, upstream	2_GIST-48_MITF_hg38::1::505_chr19
2_GIST-48_MITF_hg38	506	19	1905085	1905328	243	1905248	41	35	8	1	2	2	ADAT3, SCAMP4	-124, -126	upstream, upstream	2_GIST-48_MITF_hg38::1::506_chr19
2_GIST-48_MITF_hg38	507	19	2900300	2900614	314	2900464	35	27.4	10	1	1	2	ZNF57, LOC101928631	-434, 26314	upstream, downstream	2_GIST-48_MITF_hg38::1::507_chr19
2_GIST-48_MITF_hg38	508	19	3036012	3036349	337	3036160	30	21.4	10	2	0	1	TLE2	11475	in gene	2_GIST-48_MITF_hg38::1::508_chr19
2_GIST-48_MITF_hg38	509	19	3985338	3985554	216	3985408	25	20.5714	7	1	2	2	EEF2, SNORD37	55, -2836	in gene, upstream	2_GIST-48_MITF_hg38::1::509_chr19
2_GIST-48_MITF_hg38	510	19	3990274	3990506	232	3990400	37	32.4286	7	0	1	2	EEF2, SNORD37	-4937, -7828	upstream, upstream	2_GIST-48_MITF_hg38::1::510_chr19
2_GIST-48_MITF_hg38	511	19	4723887	4724131	244	4724016	22	19.25	8	1	4	4	DPP9, LOC105372250, TRG-TCC1-1, TRV-CAC3-1	-173, 1074, -54, 691	upstream, in gene, upstream, downstream	2_GIST-48_MITF_hg38::1::511_chr19
2_GIST-48_MITF_hg38	512	19	5681043	5681285	242	5681136	28	24.625	8	1	2	3	C19orf70, HSD11B1L, RPL36	-236, 371, -9125	upstream, in gene, upstream	2_GIST-48_MITF_hg38::1::512_chr19
2_GIST-48_MITF_hg38	513	19	5720012	5720454	442	5720256	87	57.9286	14	1	2	2	LONP1, CATSPERD	196, -145	in gene, upstream	2_GIST-48_MITF_hg38::1::513_chr19
2_GIST-48_MITF_hg38	514	19	5790769	5791293	524	5790912	44	35	16	1	2	2	PRR22, DUS3L	-6147, 326	upstream, in gene	2_GIST-48_MITF_hg38::1::514_chr19
2_GIST-48_MITF_hg38	515	19	5828085	5828347	262	5828320	13	11.625	8	1	0	2	NRTN, FUT6	22961, 11433	in gene, downstream	2_GIST-48_MITF_hg38::1::515_chr19
2_GIST-48_MITF_hg38	516	19	6425100	6425322	222	6425184	39	31.7143	7	2	1	3	KHSRP, MIR3940, SLC25A41	-373, -8673, 11083	upstream, upstream, downstream	2_GIST-48_MITF_hg38::1::516_chr19
2_GIST-48_MITF_hg38	517	19	7224107	7224415	308	7224224	34	26.1111	9	0	0	1	INSR	69776	in gene	2_GIST-48_MITF_hg38::1::517_chr19
2_GIST-48_MITF_hg38	518	19	7368739	7368947	208	7368816	19	17.1667	6	0	0	1	ARHGEF18	19905	in gene	2_GIST-48_MITF_hg38::1::518_chr19
2_GIST-48_MITF_hg38	519	19	7522383	7522903	520	7522592	61	36.25	16	1	2	4	C19orf45, LOC105372261, ZNF358, MCOLN1	25033, 2362, 7310, -18	downstream, in gene, downstream, upstream	2_GIST-48_MITF_hg38::1::519_chr19
2_GIST-48_MITF_hg38	520	19	8240335	8240693	358	8240512	76	50.3636	11	0	0	1	CERS4	31183	in gene	2_GIST-48_MITF_hg38::1::520_chr19
2_GIST-48_MITF_hg38	521	19	8321403	8321696	293	8321520	35	27.5	10	1	2	3	NDUFA7, RPS28, KANK3	-124, 20, 21742	upstream, in gene, downstream	2_GIST-48_MITF_hg38::1::521_chr19
2_GIST-48_MITF_hg38	522	19	8832367	8832609	242	8832512	26	21.625	8	1	1	2	ZNF558, MBD3L1	-208, -10081	upstream, upstream	2_GIST-48_MITF_hg38::1::522_chr19
2_GIST-48_MITF_hg38	523	19	9140515	9140901	386	9140736	23	19.6667	12	1	1	1	ZNF317	356	in gene	2_GIST-48_MITF_hg38::1::523_chr19
2_GIST-48_MITF_hg38	524	19	10653817	10654403	586	10654016	134	74.6842	19	1	2	3	SLC44A2, ILF3-AS1, ILF3	51571, -144, -245	downstream, upstream, upstream	2_GIST-48_MITF_hg38::1::524_chr19
2_GIST-48_MITF_hg38	525	19	10836416	10836625	209	10836480	36	28.5714	7	1	2	4	DNM2, MIR6793, TMED1, C19orf38	118427, 7507, -173, -173	downstream, downstream, upstream, upstream	2_GIST-48_MITF_hg38::1::525_chr19
2_GIST-48_MITF_hg38	526	19	11482368	11482839	471	11482624	57	38.1333	15	1	1	2	ELAVL3, ZNF653	-1578, 23299	upstream, downstream	2_GIST-48_MITF_hg38::1::526_chr19
2_GIST-48_MITF_hg38	527	19	12722612	12722828	216	12722752	24	21.4286	7	1	1	2	TNPO2, C19orf43	1244, 11963	in gene, downstream	2_GIST-48_MITF_hg38::1::527_chr19
2_GIST-48_MITF_hg38	528	19	12737328	12737535	207	12737440	18	15.8333	6	1	2	2	C19orf43, ASNA1	-2725, -52	upstream, upstream	2_GIST-48_MITF_hg38::1::528_chr19
2_GIST-48_MITF_hg38	529	19	12782783	12783174	391	12783024	16	13.3077	13	1	2	3	HOOK2, MIR5684, JUNB	-4540, -4104, -8472	upstream, upstream, upstream	2_GIST-48_MITF_hg38::1::529_chr19
2_GIST-48_MITF_hg38	530	19	12847651	12847855	204	12847744	20	17.1667	6	1	1	3	RTBDN, MAST1, MIR6794	-9477, 13810, -4516	upstream, in gene, upstream	2_GIST-48_MITF_hg38::1::530_chr19
2_GIST-48_MITF_hg38	531	19	12945538	12945940	402	12945728	27	20.25	12	1	1	4	CALR, MIR6515, RAD23A, GADD45GIP1	7128, 5244, -86, 11526	downstream, downstream, upstream, downstream	2_GIST-48_MITF_hg38::1::531_chr19
2_GIST-48_MITF_hg38	532	19	14496353	14496676	323	14496512	36	27.4	10	1	1	2	GIPC1, SNRPGP15	-363, 7212	upstream, downstream	2_GIST-48_MITF_hg38::1::532_chr19
2_GIST-48_MITF_hg38	533	19	16771767	16771995	228	16771808	19	14.2857	7	0	0	1	NWD1	51955	in gene	2_GIST-48_MITF_hg38::1::533_chr19
2_GIST-48_MITF_hg38	534	19	17717467	17717765	298	17717568	34	24.7	10	0	1	1	MAP1S	-1926	upstream	2_GIST-48_MITF_hg38::1::534_chr19
2_GIST-48_MITF_hg38	535	19	18203075	18203436	361	18203232	37	26.8182	11	1	2	4	MPV17L2, RAB3A, LOC102725254, PDE4C	10002, 832, -1507, 44968	downstream, in gene, upstream, downstream	2_GIST-48_MITF_hg38::1::535_chr19
2_GIST-48_MITF_hg38	536	19	18227174	18227440	266	18227296	38	31.5	8	0	0	1	PDE4C	20904	in gene	2_GIST-48_MITF_hg38::1::536_chr19
2_GIST-48_MITF_hg38	537	19	18364985	18365221	236	18365120	29	23.5	8	0	0	1	PGPEP1	24538	in gene	2_GIST-48_MITF_hg38::1::537_chr19
2_GIST-48_MITF_hg38	538	19	18374323	18374637	314	18374464	28	21.8	10	0	0	1	PGPEP1	33882	downstream	2_GIST-48_MITF_hg38::1::538_chr19
2_GIST-48_MITF_hg38	539	19	18473425	18473685	260	18473504	28	25.125	8	0	0	1	ELL	48625	in gene	2_GIST-48_MITF_hg38::1::539_chr19
2_GIST-48_MITF_hg38	540	19	18571524	18571871	347	18571728	63	49	10	1	0	2	KXD1, UBA52	13966, 7962	downstream, in gene	2_GIST-48_MITF_hg38::1::540_chr19
2_GIST-48_MITF_hg38	541	19	19034312	19034537	225	19034432	27	21.7143	7	0	2	2	SUGP2, ARMC6	-861, 854	upstream, in gene	2_GIST-48_MITF_hg38::1::541_chr19
2_GIST-48_MITF_hg38	542	19	19342726	19343009	283	19342816	50	38.1111	9	0	0	1	MAU2	21999	in gene	2_GIST-48_MITF_hg38::1::542_chr19
2_GIST-48_MITF_hg38	543	19	32405472	32405736	264	32405600	25	18.5556	9	1	2	2	LOC400684, DPY19L3	-61, -149	upstream, upstream	2_GIST-48_MITF_hg38::1::543_chr19
2_GIST-48_MITF_hg38	544	19	32719436	32719852	416	32719584	22	15.3846	13	1	2	3	NUDT19, LOC105372368, TDRD12	53288, 217, -189	downstream, in gene, upstream	2_GIST-48_MITF_hg38::1::544_chr19
2_GIST-48_MITF_hg38	545	19	33521641	33521886	245	33521760	26	21	7	1	2	2	PEPD, LOC105372370	133, -182	in gene, upstream	2_GIST-48_MITF_hg38::1::545_chr19
2_GIST-48_MITF_hg38	546	19	36054214	36054743	529	36054448	78	49.5	16	1	2	3	LOC101927572, THAP8, WDR62	39949, 314, -433	downstream, in gene, upstream	2_GIST-48_MITF_hg38::1::546_chr19
2_GIST-48_MITF_hg38	547	19	38618943	38619181	238	38619072	35	26	8	1	2	2	MAP4K1, EIF3K	-1037, 653	upstream, in gene	2_GIST-48_MITF_hg38::1::547_chr19
2_GIST-48_MITF_hg38	548	19	38862602	38862856	254	38862720	27	22	8	0	0	1	RINL	15559	downstream	2_GIST-48_MITF_hg38::1::548_chr19
2_GIST-48_MITF_hg38	549	19	38900046	38900312	266	38900128	22	19	8	1	2	3	SIRT2, NFKBIB, CCER2	-266, 471, 14242	upstream, in gene, downstream	2_GIST-48_MITF_hg38::1::549_chr19
2_GIST-48_MITF_hg38	550	19	39403849	39404184	335	39403968	40	30.6	10	1	1	5	MED29, ZFP36, MIR4530, TRI-TAT1-1, PLEKHG2	12645, -2879, 5710, 8292, -8614	downstream, upstream, downstream, downstream, upstream	2_GIST-48_MITF_hg38::1::550_chr19
2_GIST-48_MITF_hg38	551	19	39412093	39412409	316	39412256	43	34.8	10	1	3	4	ZFP36, MIR4530, TRI-TAT1-1, PLEKHG2	5409, -2578, 4, -326	downstream, upstream, in gene, upstream	2_GIST-48_MITF_hg38::1::551_chr19
2_GIST-48_MITF_hg38	552	19	39834008	39834253	245	39834112	26	22.125	8	1	2	3	DYRK1B, MIR6719, FBL	121, -4310, 12302	in gene, upstream, downstream	2_GIST-48_MITF_hg38::1::552_chr19
2_GIST-48_MITF_hg38	553	19	40348424	40348661	237	40348528	37	30.5714	7	1	2	2	C19orf47, PLD3	-1, 103	upstream, in gene	2_GIST-48_MITF_hg38::1::553_chr19
2_GIST-48_MITF_hg38	554	19	40443290	40443606	316	40443456	23	18.4	10	1	2	3	SERTAD3, LOC105372489, BLVRB	919, 272, 22362	in gene, in gene, downstream	2_GIST-48_MITF_hg38::1::554_chr19
2_GIST-48_MITF_hg38	555	19	40465450	40465697	247	40465584	23	20	8	1	2	2	BLVRB, SPTBN4	234, -523	in gene, upstream	2_GIST-48_MITF_hg38::1::555_chr19
2_GIST-48_MITF_hg38	556	19	40645812	40646094	282	40645904	21	17.7778	9	0	0	0				2_GIST-48_MITF_hg38::1::556_chr19
2_GIST-48_MITF_hg38	557	19	40750231	40750701	470	40750560	61	37.3333	15	1	2	3	ITPKC, C19orf54, SNRPA	33580, 153, -294	downstream, in gene, upstream	2_GIST-48_MITF_hg38::1::557_chr19
2_GIST-48_MITF_hg38	558	19	40798666	40799065	399	40798864	42	31.5833	12	1	1	4	MIA-RAB4B, RAB4B-EGLN2, RAB4B, EGLN2	23327, 20645, 20645, -279	downstream, in gene, downstream, upstream	2_GIST-48_MITF_hg38::1::558_chr19
2_GIST-48_MITF_hg38	559	19	40831871	40832114	243	40831952	26	22.25	8	0	0	0				2_GIST-48_MITF_hg38::1::559_chr19
2_GIST-48_MITF_hg38	560	19	41264266	41264493	227	41264352	23	19.2857	7	1	2	3	AXL, LOC105372402, HNRNPUL1	45153, -70, 1876	downstream, upstream, in gene	2_GIST-48_MITF_hg38::1::560_chr19
2_GIST-48_MITF_hg38	561	19	45091049	45091417	368	45091248	27	22.8182	11	1	2	3	GEMIN7, LOC105372419, PPP1R37	15509, -973, -1925	in gene, upstream, upstream	2_GIST-48_MITF_hg38::1::561_chr19
2_GIST-48_MITF_hg38	562	19	45178330	45178733	403	45178496	49	36.6923	13	1	2	2	TRAPPC6A, BLOC1S3	-253, -249	upstream, upstream	2_GIST-48_MITF_hg38::1::562_chr19
2_GIST-48_MITF_hg38	563	19	45584554	45584966	412	45584736	34	24.4615	13	1	1	2	OPA3, GPR4	128, 17472	in gene, downstream	2_GIST-48_MITF_hg38::1::563_chr19
2_GIST-48_MITF_hg38	564	19	45770299	45770633	334	45770496	28	24.4545	11	1	1	3	BHMG1, SIX5, DMPK	46604, -1257, 12061	downstream, upstream, in gene	2_GIST-48_MITF_hg38::1::564_chr19
2_GIST-48_MITF_hg38	565	19	46471439	46471664	225	46471568	25	20.8571	7	1	1	2	PNMAL1, PPP5D1	-5, 129632	upstream, downstream	2_GIST-48_MITF_hg38::1::565_chr19
2_GIST-48_MITF_hg38	566	19	47112902	47113333	431	47113216	46	31.7692	13	2	1	1	ZC3H4	536	in gene	2_GIST-48_MITF_hg38::1::566_chr19
2_GIST-48_MITF_hg38	567	19	47130550	47130846	296	47130672	39	32.3333	9	1	1	1	SAE1	-151	upstream	2_GIST-48_MITF_hg38::1::567_chr19
2_GIST-48_MITF_hg38	568	19	47231458	47231680	222	47231584	23	19.2857	7	1	2	3	BBC3, MIR3190, MIR3191	1412, 4642, -4565	in gene, downstream, upstream	2_GIST-48_MITF_hg38::1::568_chr19
2_GIST-48_MITF_hg38	569	19	47256350	47256634	284	47256512	32	25.2222	9	1	1	1	CCDC9	38	in gene	2_GIST-48_MITF_hg38::1::569_chr19
2_GIST-48_MITF_hg38	570	19	47515016	47515576	560	47515168	59	46.5882	17	1	1	2	NAPA, ZNF541	90, 58070	in gene, downstream	2_GIST-48_MITF_hg38::1::570_chr19
2_GIST-48_MITF_hg38	571	19	48110677	48110942	265	48110784	25	21.125	8	0	1	2	PLA2G4C, LIG1	69, 59819	in gene, downstream	2_GIST-48_MITF_hg38::1::571_chr19
2_GIST-48_MITF_hg38	572	19	48630849	48631166	317	48630992	38	30	9	1	0	3	SPHK2, DBP, CA11	11701, 6558, 15202	downstream, in gene, downstream	2_GIST-48_MITF_hg38::1::572_chr19
2_GIST-48_MITF_hg38	573	19	48634416	48634768	352	48634576	66	45.6364	11	0	0	3	SPHK2, DBP, CA11	15285, 2974, 11618	downstream, in gene, downstream	2_GIST-48_MITF_hg38::1::573_chr19
2_GIST-48_MITF_hg38	574	19	48835802	48836153	351	48835936	70	49.8182	11	0	1	2	HSD17B14, PLEKHA4	767, 32691	in gene, downstream	2_GIST-48_MITF_hg38::1::574_chr19
2_GIST-48_MITF_hg38	575	19	48874910	48875689	779	48875456	40	27.28	25	0	1	3	PLEKHA4, PPP1R15A, TULP2	-6829, 3064, 24728	upstream, in gene, downstream	2_GIST-48_MITF_hg38::1::575_chr19
2_GIST-48_MITF_hg38	576	19	48954657	48954924	267	48954752	39	32.25	8	1	1	2	DHDH, BAX	21113, -108	downstream, upstream	2_GIST-48_MITF_hg38::1::576_chr19
2_GIST-48_MITF_hg38	577	19	48965059	48965288	229	48965152	23	20.2857	7	1	1	3	BAX, FTL, GYS1	10292, -157, 28201	downstream, upstream, downstream	2_GIST-48_MITF_hg38::1::577_chr19
2_GIST-48_MITF_hg38	578	19	49207864	49208163	299	49208000	38	27	10	0	0	1	TRPM4	50241	in gene	2_GIST-48_MITF_hg38::1::578_chr19
2_GIST-48_MITF_hg38	579	19	49487279	49487513	234	49487360	29	24.7143	7	1	5	7	FLT3LG, RPL13A, SNORD32A, SNORD33, SNORD34, SNORD35A, RPS11	13188, -194, -2606, -3257, -3547, -3815, -9005	downstream, upstream, upstream, upstream, upstream, upstream, upstream	2_GIST-48_MITF_hg38::1::579_chr19
2_GIST-48_MITF_hg38	580	19	49503372	49503619	247	49503456	29	22.75	8	0	1	4	RPS11, SNORD35B, MIR150, FCGRT	7091, 5737, -2588, -8823	downstream, downstream, upstream, upstream	2_GIST-48_MITF_hg38::1::580_chr19
2_GIST-48_MITF_hg38	581	19	49533773	49534079	306	49533936	23	19.1111	9	1	0	2	FCGRT, RCN3	21657, 6357	downstream, in gene	2_GIST-48_MITF_hg38::1::581_chr19
2_GIST-48_MITF_hg38	582	19	55113711	55113915	204	55113760	29	24.8333	6	0	0	2	PPP1R12C, MIR7975	3840, 9532	in gene, downstream	2_GIST-48_MITF_hg38::1::582_chr19
2_GIST-48_MITF_hg38	583	19	56477431	56477827	396	56477600	26	19.8462	13	1	2	3	ZNF667, ZNF667-AS1, LOC105372471	465, -274, 30155	in gene, upstream, downstream	2_GIST-48_MITF_hg38::1::583_chr19
2_GIST-48_MITF_hg38	584	19	56637968	56638251	283	56638144	29	23.7778	9	1	1	1	SMIM17	-5015	upstream	2_GIST-48_MITF_hg38::1::584_chr19
2_GIST-48_MITF_hg38	585	2	3483327	3483546	219	3483424	28	25.4286	7	0	1	2	TRAPPC12, LOC100288893	103752, 1748	downstream, in gene	2_GIST-48_MITF_hg38::1::585_chr2
2_GIST-48_MITF_hg38	586	2	9631209	9631465	256	9631264	19	15.75	8	1	2	2	YWHAQ, LOC105373418	-209, -7473	upstream, upstream	2_GIST-48_MITF_hg38::1::586_chr2
2_GIST-48_MITF_hg38	587	2	10010065	10010326	261	10010240	16	13.625	8	0	0	1	GRHL1	58577	downstream	2_GIST-48_MITF_hg38::1::587_chr2
2_GIST-48_MITF_hg38	588	2	11465539	11465872	333	11465632	27	20	10	1	1	1	E2F6	545	in gene	2_GIST-48_MITF_hg38::1::588_chr2
2_GIST-48_MITF_hg38	589	2	12421174	12421379	205	12421248	16	12.4286	7	0	0	1	LOC100506457	414132	in gene	2_GIST-48_MITF_hg38::1::589_chr2
2_GIST-48_MITF_hg38	590	2	20091461	20091677	216	20091568	33	30	6	0	0	1	LOC105373463	39430	in gene	2_GIST-48_MITF_hg38::1::590_chr2
2_GIST-48_MITF_hg38	591	2	20650775	20651111	336	20650976	23	17.9091	11	1	1	1	HS1BP3	128	in gene	2_GIST-48_MITF_hg38::1::591_chr2
2_GIST-48_MITF_hg38	592	2	20822887	20823259	372	20823072	41	32	11	1	1	1	LDAH	65	in gene	2_GIST-48_MITF_hg38::1::592_chr2
2_GIST-48_MITF_hg38	593	2	26764064	26764443	379	26764256	26	19.9167	12	1	1	1	SLC35F6	-18	upstream	2_GIST-48_MITF_hg38::1::593_chr2
2_GIST-48_MITF_hg38	594	2	26772329	26772694	365	26772512	23	17.8182	11	0	0	1	SLC35F6	8238	in gene	2_GIST-48_MITF_hg38::1::594_chr2
2_GIST-48_MITF_hg38	595	2	30239367	30239571	204	30239424	25	22.8333	6	0	0	1	LBH	7893	in gene	2_GIST-48_MITF_hg38::1::595_chr2
2_GIST-48_MITF_hg38	596	2	30666318	30666569	251	30666432	33	27.75	8	0	0	0				2_GIST-48_MITF_hg38::1::596_chr2
2_GIST-48_MITF_hg38	597	2	43227153	43227528	375	43227328	40	28.5833	12	1	2	3	ZFP36L2, LINC01126, THADA	-722, 117, 368728	upstream, in gene, downstream	2_GIST-48_MITF_hg38::1::597_chr2
2_GIST-48_MITF_hg38	598	2	43995883	43996130	247	43996000	28	22.625	8	1	1	1	LRPPRC	5	in gene	2_GIST-48_MITF_hg38::1::598_chr2
2_GIST-48_MITF_hg38	599	2	45882768	45882981	213	45882848	21	16.7143	7	0	0	1	PRKCE	231533	in gene	2_GIST-48_MITF_hg38::1::599_chr2
2_GIST-48_MITF_hg38	600	2	55617546	55617761	215	55617616	31	27.1429	7	1	1	1	SMEK2	109	in gene	2_GIST-48_MITF_hg38::1::600_chr2
2_GIST-48_MITF_hg38	601	2	62506546	62506816	270	62506635	17	14.5556	9	1	1	1	TMEM17	-166	upstream	2_GIST-48_MITF_hg38::1::601_chr2
2_GIST-48_MITF_hg38	602	2	65055987	65056197	210	65056032	23	19.7143	7	1	2	3	LOC102724233, LOC105374778, CEP68	25550, 165, -329	downstream, in gene, upstream	2_GIST-48_MITF_hg38::1::602_chr2
2_GIST-48_MITF_hg38	603	2	67219840	67220083	243	67219904	19	14.875	8	0	1	3	LOC102800447, LOC644838, LOC101927661	133458, -4585, 6496	in gene, upstream, in gene	2_GIST-48_MITF_hg38::1::603_chr2
2_GIST-48_MITF_hg38	604	2	67846332	67846604	272	67846464	39	28.3333	9	0	0	0				2_GIST-48_MITF_hg38::1::604_chr2
2_GIST-48_MITF_hg38	605	2	68252706	68253024	318	68252800	19	14.1	10	1	1	2	PPP3R1, LOC102724389	-281, 5582	upstream, in gene	2_GIST-48_MITF_hg38::1::605_chr2
2_GIST-48_MITF_hg38	606	2	68320005	68320214	209	68320080	22	20.1667	6	1	1	2	LOC102724389, CNRIP1	72862, -29	in gene, upstream	2_GIST-48_MITF_hg38::1::606_chr2
2_GIST-48_MITF_hg38	607	2	70086813	70087357	544	70087040	29	23	17	1	2	2	PCBP1-AS1, PCBP1	-25, -413	upstream, upstream	2_GIST-48_MITF_hg38::1::607_chr2
2_GIST-48_MITF_hg38	608	2	70142294	70142552	258	70142400	20	16.75	8	1	0	1	C2orf42	48619	downstream	2_GIST-48_MITF_hg38::1::608_chr2
2_GIST-48_MITF_hg38	609	2	73214262	73214641	379	73214480	20	16.25	12	1	1	2	NOTO, SMYD5	12222, 242	downstream, in gene	2_GIST-48_MITF_hg38::1::609_chr2
2_GIST-48_MITF_hg38	610	2	85302163	85302413	250	85302240	31	24.625	8	0	0	1	TCF7L1	168780	in gene	2_GIST-48_MITF_hg38::1::610_chr2
2_GIST-48_MITF_hg38	611	2	97996047	97996321	274	97996128	14	11.8889	9	1	2	2	TMEM131, LOC105373500	-196, -1515	upstream, upstream	2_GIST-48_MITF_hg38::1::611_chr2
2_GIST-48_MITF_hg38	612	2	105337187	105337455	268	105337312	18	15.75	8	1	3	3	TGFBRAP1, LOC100506473, C2orf49	-7598, -34, -47	upstream, upstream, upstream	2_GIST-48_MITF_hg38::1::612_chr2
2_GIST-48_MITF_hg38	613	2	127652416	127652620	204	127652448	25	21.1429	7	0	0	2	LIMS2, GPR17	29338, 6584	in gene, in gene	2_GIST-48_MITF_hg38::1::613_chr2
2_GIST-48_MITF_hg38	614	2	128179262	128179544	282	128179376	20	16	9	0	0	1	UGGT1	88196	in gene	2_GIST-48_MITF_hg38::1::614_chr2
2_GIST-48_MITF_hg38	615	2	150280247	150280472	225	150280341	25	23	7	0	0	1	LOC105373684	110850	in gene	2_GIST-48_MITF_hg38::1::615_chr2
2_GIST-48_MITF_hg38	616	2	160270196	160270458	262	160270304	26	21.875	8	1	1	2	LOC100505984, RBMS1	1591, 223552	in gene, downstream	2_GIST-48_MITF_hg38::1::616_chr2
2_GIST-48_MITF_hg38	617	2	172102861	172103114	253	172102960	17	15.25	8	1	2	2	DLX2, DLX2-AS1	-210, -46	upstream, upstream	2_GIST-48_MITF_hg38::1::617_chr2
2_GIST-48_MITF_hg38	618	2	173210526	173210731	205	173210656	22	19.5714	7	0	0	2	ZAK, MLK7-AS1	134819, 71380	in gene, in gene	2_GIST-48_MITF_hg38::1::618_chr2
2_GIST-48_MITF_hg38	619	2	174778557	174778785	228	174778688	16	12.5	8	0	0	1	LOC105373750	3378	in gene	2_GIST-48_MITF_hg38::1::619_chr2
2_GIST-48_MITF_hg38	620	2	189762551	189762760	209	189762640	17	14.5714	7	0	2	4	ANKAR, OSGEPL1, OSGEPL1-AS1, ORMDL1	88348, 558, -140, 21731	in gene, in gene, upstream, downstream	2_GIST-48_MITF_hg38::1::620_chr2
2_GIST-48_MITF_hg38	621	2	191020259	191020492	233	191020416	30	27	7	1	2	3	STAT1, LOC105373806, STAT4	-6166, -158, 225756	upstream, upstream, downstream	2_GIST-48_MITF_hg38::1::621_chr2
2_GIST-48_MITF_hg38	622	2	218710656	218710912	256	218710784	13	11.1111	9	1	1	2	STK36, TTLL4	38758, -51	downstream, upstream	2_GIST-48_MITF_hg38::1::622_chr2
2_GIST-48_MITF_hg38	623	2	219178080	219178285	205	219178144	17	14.2857	7	1	2	3	SLC23A3, CNPPD1, FAM134A	-8049, 20, -73	upstream, in gene, upstream	2_GIST-48_MITF_hg38::1::623_chr2
2_GIST-48_MITF_hg38	624	2	222982020	222982261	241	222982144	16	14.2857	7	0	0	0				2_GIST-48_MITF_hg38::1::624_chr2
2_GIST-48_MITF_hg38	625	2	223051896	223052247	351	223052048	28	22.4545	11	0	1	1	KCNE4	118	in gene	2_GIST-48_MITF_hg38::1::625_chr2
2_GIST-48_MITF_hg38	626	2	226791288	226791537	249	226791456	19	16.125	8	1	0	2	IRS1, LOC105373916	7334, -8449	in gene, upstream	2_GIST-48_MITF_hg38::1::626_chr2
2_GIST-48_MITF_hg38	627	2	230416376	230416585	209	230416480	21	17.4286	7	0	1	1	SP100	324	in gene	2_GIST-48_MITF_hg38::1::627_chr2
2_GIST-48_MITF_hg38	628	2	230715339	230715543	204	230715472	11	10.5	6	0	1	2	CAB39, BANF1P3	2630, 10007	in gene, downstream	2_GIST-48_MITF_hg38::1::628_chr2
2_GIST-48_MITF_hg38	629	2	232697224	232697578	354	232697376	18	14.2727	11	1	1	1	GIGYF2	71	in gene	2_GIST-48_MITF_hg38::1::629_chr2
2_GIST-48_MITF_hg38	630	2	235051146	235051421	275	235051296	19	14.875	8	0	0	1	SH3BP4	99312	in gene	2_GIST-48_MITF_hg38::1::630_chr2
2_GIST-48_MITF_hg38	631	2	235469115	235469355	240	235469184	22	17.75	8	0	0	0				2_GIST-48_MITF_hg38::1::631_chr2
2_GIST-48_MITF_hg38	632	2	238060663	238061021	358	238060832	34	26.2727	11	1	1	2	UBE2F-SCLY, SCLY	93887, -92	in gene, upstream	2_GIST-48_MITF_hg38::1::632_chr2
2_GIST-48_MITF_hg38	633	2	239401475	239401851	376	239401664	31	24.1818	11	1	2	2	HDAC4, LOC101928111	-17, -56	upstream, upstream	2_GIST-48_MITF_hg38::1::633_chr2
2_GIST-48_MITF_hg38	634	20	290480	290864	384	290635	19	17.1667	12	1	2	2	C20orf96, ZCCHC3	143, -6928	in gene, upstream	2_GIST-48_MITF_hg38::1::634_chr20
2_GIST-48_MITF_hg38	635	20	380770	381077	307	380864	33	25.4444	9	1	1	1	TRIB3	235	in gene	2_GIST-48_MITF_hg38::1::635_chr20
2_GIST-48_MITF_hg38	636	20	1844745	1844986	241	1844864	24	21.4286	7	0	0	0				2_GIST-48_MITF_hg38::1::636_chr20
2_GIST-48_MITF_hg38	637	20	2664214	2664459	245	2664288	27	23.375	8	1	1	8	NOP56, SNORD110, SNORA51, SNORD86, SNORD56, SNORD57, IDH3B, LOC105372507	11756, 10076, 9221, 8191, 7664, 7349, -69, 28326	downstream, downstream, downstream, downstream, downstream, downstream, upstream, downstream	2_GIST-48_MITF_hg38::1::637_chr20
2_GIST-48_MITF_hg38	638	20	2840275	2840758	483	2840624	26	18.6667	15	1	2	2	PCED1A, VPS16	619, -73	in gene, upstream	2_GIST-48_MITF_hg38::1::638_chr20
2_GIST-48_MITF_hg38	639	20	3316265	3316469	204	3316416	20	17.8333	6	0	0	1	C20orf194	91246	in gene	2_GIST-48_MITF_hg38::1::639_chr20
2_GIST-48_MITF_hg38	640	20	3686814	3687021	207	3686912	28	24.7143	7	0	1	2	ADAM33, SIGLEC1	-4781, 25705	upstream, downstream	2_GIST-48_MITF_hg38::1::640_chr20
2_GIST-48_MITF_hg38	641	20	3795703	3795974	271	3795840	35	28.4444	9	2	0	2	CENPB, CDC25B	-9150, 9068	upstream, in gene	2_GIST-48_MITF_hg38::1::641_chr20
2_GIST-48_MITF_hg38	642	20	3811773	3812001	228	3811904	29	24.125	8	0	0	3	CDC25B, LOC101929125, AP5S1	25132, 3410, -8620	downstream, in gene, upstream	2_GIST-48_MITF_hg38::1::642_chr20
2_GIST-48_MITF_hg38	643	20	10511673	10511877	204	10511712	24	19.8571	7	0	0	1	SLX4IP	77165	in gene	2_GIST-48_MITF_hg38::1::643_chr20
2_GIST-48_MITF_hg38	644	20	13784740	13785022	282	13784896	31	24	8	1	2	3	ESF1, NDUFAF5, LOC105372540	37, -130, 6886	in gene, upstream, downstream	2_GIST-48_MITF_hg38::1::644_chr20
2_GIST-48_MITF_hg38	645	20	17936958	17937213	255	17937056	24	20.875	8	0	0	1	SNX5	31935	downstream	2_GIST-48_MITF_hg38::1::645_chr20
2_GIST-48_MITF_hg38	646	20	18137861	18138146	285	18137952	36	27.7778	9	1	2	2	PET117, CSRP2BP	97, -4272	in gene, upstream	2_GIST-48_MITF_hg38::1::646_chr20
2_GIST-48_MITF_hg38	647	20	25623993	25624232	239	25624128	16	14.75	8	1	2	2	NANP, ZNF337-AS1	-116, 83	upstream, in gene	2_GIST-48_MITF_hg38::1::647_chr20
2_GIST-48_MITF_hg38	648	20	25750760	25750986	226	25750848	18	15.7143	7	0	2	2	LOC105372583, LOC105372582	-360, -343	upstream, upstream	2_GIST-48_MITF_hg38::1::648_chr20
2_GIST-48_MITF_hg38	649	20	32109271	32109585	314	32109424	39	30.6	10	0	1	2	HCK, TM9SF4	57236, -82	downstream, upstream	2_GIST-48_MITF_hg38::1::649_chr20
2_GIST-48_MITF_hg38	650	20	33489669	33489975	306	33489856	26	21.3333	9	1	1	1	CBFA2T2	-266	upstream	2_GIST-48_MITF_hg38::1::650_chr20
2_GIST-48_MITF_hg38	651	20	34111089	34111351	262	34111184	17	14.5	8	1	1	1	EIF2S2	1095	in gene	2_GIST-48_MITF_hg38::1::651_chr20
2_GIST-48_MITF_hg38	652	20	35092761	35093118	357	35093088	19	16.3636	11	1	1	1	TRPC4AP	-251	upstream	2_GIST-48_MITF_hg38::1::652_chr20
2_GIST-48_MITF_hg38	653	20	38962155	38962446	291	38962240	28	22.1111	9	1	1	2	FAM83D, DHX35	37162, -98	downstream, upstream	2_GIST-48_MITF_hg38::1::653_chr20
2_GIST-48_MITF_hg38	654	20	41137938	41138142	204	41138000	19	16.5	6	1	2	2	PLCG1-AS1, PLCG1	0, 481	in gene, in gene	2_GIST-48_MITF_hg38::1::654_chr20
2_GIST-48_MITF_hg38	655	20	44210811	44211136	325	44210960	41	29.7273	11	1	2	3	OSER1, OSER1-AS1, LOC105372628	-54, 0, 9296	upstream, in gene, downstream	2_GIST-48_MITF_hg38::1::655_chr20
2_GIST-48_MITF_hg38	656	20	44966315	44966531	216	44966400	25	19.8571	7	1	3	4	PABPC1L, TOMM34, STK4-AS1, STK4	56342, -5927, 58, -79	downstream, upstream, in gene, upstream	2_GIST-48_MITF_hg38::1::656_chr20
2_GIST-48_MITF_hg38	657	20	46364044	46364261	217	46364128	24	20.7143	7	1	1	2	SLC35C2, ELMO2	330, 42923	in gene, downstream	2_GIST-48_MITF_hg38::1::657_chr20
2_GIST-48_MITF_hg38	658	20	47117856	47118073	217	47117952	32	28.1429	7	0	0	1	EYA2	223328	in gene	2_GIST-48_MITF_hg38::1::658_chr20
2_GIST-48_MITF_hg38	659	20	48921539	48921780	241	48921632	33	28.5714	7	1	1	1	ARFGEF2	-89	upstream	2_GIST-48_MITF_hg38::1::659_chr20
2_GIST-48_MITF_hg38	660	20	49395243	49395480	237	49395344	16	14.1429	7	0	0	1	KCNB1	88698	in gene	2_GIST-48_MITF_hg38::1::660_chr20
2_GIST-48_MITF_hg38	661	20	49936651	49936924	273	49936800	24	19.5	8	1	1	2	LOC105372653, RNF114	20978, 423	downstream, in gene	2_GIST-48_MITF_hg38::1::661_chr20
2_GIST-48_MITF_hg38	662	20	49979067	49979341	274	49979232	21	17.8889	9	0	1	1	SNAI1	-3744	upstream	2_GIST-48_MITF_hg38::1::662_chr20
2_GIST-48_MITF_hg38	663	20	50645605	50645822	217	50645760	36	31.8333	6	0	1	2	FAM65C, LOC100506175	46244, 289	in gene, in gene	2_GIST-48_MITF_hg38::1::663_chr20
2_GIST-48_MITF_hg38	664	20	50931709	50931928	219	50931808	29	26.7143	7	1	2	3	ADNP, ADNP-AS1, DPM1	-818, 824, 26753	upstream, in gene, downstream	2_GIST-48_MITF_hg38::1::664_chr20
2_GIST-48_MITF_hg38	665	20	53379050	53379384	334	53379264	16	12.9	10	0	0	1	TSHZ2	406955	in gene	2_GIST-48_MITF_hg38::1::665_chr20
2_GIST-48_MITF_hg38	666	20	59402649	59402861	212	59402816	28	24.1429	7	0	0	0				2_GIST-48_MITF_hg38::1::666_chr20
2_GIST-48_MITF_hg38	667	20	62121506	62121781	275	62121632	18	14.875	8	1	2	2	LOC105372706, LSM14B	2416, -827	in gene, upstream	2_GIST-48_MITF_hg38::1::667_chr20
2_GIST-48_MITF_hg38	668	20	62166097	62166382	285	62166208	33	24.7778	9	0	0	1	SS18L1	22488	in gene	2_GIST-48_MITF_hg38::1::668_chr20
2_GIST-48_MITF_hg38	669	20	62652139	62652348	209	62652256	26	22.5	6	0	0	2	SLCO4A1, LOC101928465	9811, 4096	in gene, in gene	2_GIST-48_MITF_hg38::1::669_chr20
2_GIST-48_MITF_hg38	670	20	62891194	62891557	363	62891344	51	37.25	12	0	0	1	DIDO1	46608	in gene	2_GIST-48_MITF_hg38::1::670_chr20
2_GIST-48_MITF_hg38	671	21	6368830	6369199	369	6369088	64	52.1667	12	0	0	2	LOC105379493, LOC105379494	50667, 7449	downstream, downstream	2_GIST-48_MITF_hg38::1::671_chr21
2_GIST-48_MITF_hg38	672	21	6369398	6369973	575	6369856	67	60.4444	18	0	0	2	LOC105379493, LOC105379494	51435, 6681	downstream, downstream	2_GIST-48_MITF_hg38::1::672_chr21
2_GIST-48_MITF_hg38	673	21	6370308	6370878	570	6370592	117	83.6471	17	0	0	1	LOC105379494	5945	downstream	2_GIST-48_MITF_hg38::1::673_chr21
2_GIST-48_MITF_hg38	674	21	21165232	21165436	204	21165344	22	18.5	6	0	0	1	NCAM2	167029	in gene	2_GIST-48_MITF_hg38::1::674_chr21
2_GIST-48_MITF_hg38	675	21	28754217	28754480	263	28754304	37	30.875	8	0	0	0				2_GIST-48_MITF_hg38::1::675_chr21
2_GIST-48_MITF_hg38	676	21	32771714	32771973	259	32771808	15	12.75	8	1	2	2	PAXBP1, C21orf62-AS1	50, -292	in gene, upstream	2_GIST-48_MITF_hg38::1::676_chr21
2_GIST-48_MITF_hg38	677	21	35205279	35205483	204	35205376	22	18.1429	7	0	0	0				2_GIST-48_MITF_hg38::1::677_chr21
2_GIST-48_MITF_hg38	678	21	36477072	36477289	217	36477152	16	13.8571	7	0	0	2	LOC105369301, CLDN14	46858, 102933	in gene, in gene	2_GIST-48_MITF_hg38::1::678_chr21
2_GIST-48_MITF_hg38	679	21	37267305	37267509	204	37267424	25	22.3333	6	1	1	1	DSCR3	700	in gene	2_GIST-48_MITF_hg38::1::679_chr21
2_GIST-48_MITF_hg38	680	21	37366481	37366755	274	37366624	36	28.8889	9	1	1	1	DYRK1A	834	in gene	2_GIST-48_MITF_hg38::1::680_chr21
2_GIST-48_MITF_hg38	681	21	37563704	37563946	242	37563840	25	20.5	8	1	1	1	LOC105372798	-133	upstream	2_GIST-48_MITF_hg38::1::681_chr21
2_GIST-48_MITF_hg38	682	21	38734066	38734399	333	38734176	30	24.9	10	0	0	1	LINC00114	39301	downstream	2_GIST-48_MITF_hg38::1::682_chr21
2_GIST-48_MITF_hg38	683	21	38824555	38824877	322	38824704	54	40.2	10	0	0	1	ETS2	19397	in gene	2_GIST-48_MITF_hg38::1::683_chr21
2_GIST-48_MITF_hg38	684	21	38848306	38848636	330	38848448	55	40.4	10	0	0	1	LOC101928398	-9091	upstream	2_GIST-48_MITF_hg38::1::684_chr21
2_GIST-48_MITF_hg38	685	21	39183173	39183442	269	39183328	27	20.75	8	1	1	2	PSMG1, BRWD1	186, 130491	in gene, downstream	2_GIST-48_MITF_hg38::1::685_chr21
2_GIST-48_MITF_hg38	686	21	39313606	39314008	402	39313744	55	36.3333	12	1	3	3	BRWD1, BRWD1-IT2, BRWD1-AS1	75, -163, -1963	in gene, upstream, upstream	2_GIST-48_MITF_hg38::1::686_chr21
2_GIST-48_MITF_hg38	687	21	44478206	44478432	226	44478304	33	26.625	8	0	1	2	LOC105372834, LOC100505727	4792, -6703	downstream, upstream	2_GIST-48_MITF_hg38::1::687_chr21
2_GIST-48_MITF_hg38	688	21	44517328	44517632	304	44517472	43	32.7	10	0	1	3	TSPEAR, TSPEAR-AS1, TSPEAR-AS2	194108, 11428, 257	in gene, downstream, in gene	2_GIST-48_MITF_hg38::1::688_chr21
2_GIST-48_MITF_hg38	689	21	45294598	45294828	230	45294688	30	25.2857	7	0	2	3	POFUT2, LOC642852, LINC00205	-6789, 6636, 1338	upstream, in gene, in gene	2_GIST-48_MITF_hg38::1::689_chr21
2_GIST-48_MITF_hg38	690	21	45349799	45350149	350	45349984	53	38.5455	11	0	1	2	LINC00316, LOC105372839	-7994, 2602	upstream, in gene	2_GIST-48_MITF_hg38::1::690_chr21
2_GIST-48_MITF_hg38	691	21	45846661	45846867	206	45846768	19	17.8333	6	0	1	1	PCBP3	-3193	upstream	2_GIST-48_MITF_hg38::1::691_chr21
2_GIST-48_MITF_hg38	692	21	46143965	46144241	276	46144064	44	34.3333	9	0	0	1	FTCD	11792	in gene	2_GIST-48_MITF_hg38::1::692_chr21
2_GIST-48_MITF_hg38	693	22	17628840	17629122	282	17628960	22	18.1111	9	1	2	2	ATP6V1E1, BCL2L13	-138, 105	upstream, in gene	2_GIST-48_MITF_hg38::1::693_chr22
2_GIST-48_MITF_hg38	694	22	18929637	18929949	312	18929760	27	20.5556	9	0	0	1	PRODH	6793	in gene	2_GIST-48_MITF_hg38::1::694_chr22
2_GIST-48_MITF_hg38	695	22	20418281	20418667	386	20418464	113	79.4167	12	0	0	2	ZNF74, SCARF2	24349, 19395	downstream, downstream	2_GIST-48_MITF_hg38::1::695_chr22
2_GIST-48_MITF_hg38	696	22	20496228	20496628	400	20496464	42	31.25	12	1	2	3	KLHL22, LOC105372939, LOC101928824	-581, 13755, 498	upstream, downstream, in gene	2_GIST-48_MITF_hg38::1::696_chr22
2_GIST-48_MITF_hg38	697	22	21001495	21002089	594	21001888	80	53.2105	19	1	2	3	LZTR1, THAP7, THAP7-AS1	19619, 227, -34	downstream, in gene, upstream	2_GIST-48_MITF_hg38::1::697_chr22
2_GIST-48_MITF_hg38	698	22	21629119	21629474	355	21629280	59	48.0833	12	1	2	3	UBE2L3, YDJC, CCDC116	79833, 1045, -2867	downstream, in gene, upstream	2_GIST-48_MITF_hg38::1::698_chr22
2_GIST-48_MITF_hg38	699	22	21712925	21713156	231	21713056	41	35.625	8	0	0	1	YPEL1	22778	in gene	2_GIST-48_MITF_hg38::1::699_chr22
2_GIST-48_MITF_hg38	700	22	21791961	21792247	286	21792096	59	45.4444	9	0	1	2	MAPK1, RNA5SP493	75584, -338	in gene, upstream	2_GIST-48_MITF_hg38::1::700_chr22
2_GIST-48_MITF_hg38	701	22	21867655	21868056	401	21867840	104	73.6667	12	1	1	1	MAPK1	-160	upstream	2_GIST-48_MITF_hg38::1::701_chr22
2_GIST-48_MITF_hg38	702	22	26483577	26483894	317	26483744	42	29.4	10	1	2	3	HPS4, SRRD, TFIP11	119, -140, 28752	in gene, upstream, downstream	2_GIST-48_MITF_hg38::1::702_chr22
2_GIST-48_MITF_hg38	703	22	26672571	26672792	221	26672640	28	23.4286	7	0	1	2	MIAT, MIATNB	15158, -203	in gene, upstream	2_GIST-48_MITF_hg38::1::703_chr22
2_GIST-48_MITF_hg38	704	22	27212535	27213060	525	27212704	45	29.4118	17	0	0	1	LOC105372978	12006	downstream	2_GIST-48_MITF_hg38::1::704_chr22
2_GIST-48_MITF_hg38	705	22	35330223	35330481	258	35330336	23	16.875	8	0	1	3	TOM1, MIR3909, MIR6069	31061, -5304, 6463	in gene, upstream, downstream	2_GIST-48_MITF_hg38::1::705_chr22
2_GIST-48_MITF_hg38	706	22	35371964	35372212	248	35372080	22	17	8	0	0	1	HMOX1	-8987	upstream	2_GIST-48_MITF_hg38::1::706_chr22
2_GIST-48_MITF_hg38	707	22	36506773	36507153	380	36506944	28	21.25	12	1	1	4	FOXRED2, LOC105373020, LOC105373019, EIF3D	157, 10775, 8779, 22487	in gene, downstream, downstream, downstream	2_GIST-48_MITF_hg38::1::707_chr22
2_GIST-48_MITF_hg38	708	22	39080224	39080582	358	39080384	30	20.8333	12	0	0	1	APOBEC3G	3379	in gene	2_GIST-48_MITF_hg38::1::708_chr22
2_GIST-48_MITF_hg38	709	22	39520249	39520577	328	39520416	30	21.8182	11	1	1	3	MIEF1, ATF4, RPS19BP1	20316, -143, 12439	downstream, upstream, downstream	2_GIST-48_MITF_hg38::1::709_chr22
2_GIST-48_MITF_hg38	710	22	40856577	40856978	401	40856688	26	17.6667	12	1	2	3	ST13, XPNPEP3, DNAJB7	320, -393, 5438	in gene, upstream, downstream	2_GIST-48_MITF_hg38::1::710_chr22
2_GIST-48_MITF_hg38	711	22	41022589	41022813	224	41022720	25	20.7143	7	1	0	0				2_GIST-48_MITF_hg38::1::711_chr22
2_GIST-48_MITF_hg38	712	22	41091495	41091721	226	41091552	24	21.1429	7	1	2	2	MIR1281, EP300	-961, -1058	upstream, upstream	2_GIST-48_MITF_hg38::1::712_chr22
2_GIST-48_MITF_hg38	713	22	42079645	42079871	226	42079712	19	15.2857	7	1	1	4	NAGA, FAM109B, SMDT1, NDUFA6	-8841, 5461, 21, 11172	upstream, downstream, in gene, downstream	2_GIST-48_MITF_hg38::1::713_chr22
2_GIST-48_MITF_hg38	714	22	44134050	44134291	241	44134155	17	15.4286	7	0	0	1	PARVB	134944	in gene	2_GIST-48_MITF_hg38::1::714_chr22
2_GIST-48_MITF_hg38	715	22	45549261	45549474	213	45549376	23	21	7	0	0	1	FBLN1	46537	in gene	2_GIST-48_MITF_hg38::1::715_chr22
2_GIST-48_MITF_hg38	716	3	4978949	4979324	375	4979168	26	18.6364	11	1	2	2	BHLHE40-AS1, BHLHE40	793, -244	in gene, upstream	2_GIST-48_MITF_hg38::1::716_chr3
2_GIST-48_MITF_hg38	717	3	9649181	9649515	334	9649344	43	27.3636	11	0	1	1	MTMR14	-89	upstream	2_GIST-48_MITF_hg38::1::717_chr3
2_GIST-48_MITF_hg38	718	3	11508952	11509211	259	11509056	18	15.75	8	0	0	1	ATG7	236732	in gene	2_GIST-48_MITF_hg38::1::718_chr3
2_GIST-48_MITF_hg38	719	3	17742511	17742726	215	17742624	19	16.2857	7	1	2	2	TBC1D5, LOC105376975	115, -254	in gene, upstream	2_GIST-48_MITF_hg38::1::719_chr3
2_GIST-48_MITF_hg38	720	3	19946699	19947064	365	19946944	21	15.5455	11	1	2	2	EFHB, RAB5A	512, -136	in gene, upstream	2_GIST-48_MITF_hg38::1::720_chr3
2_GIST-48_MITF_hg38	721	3	31532084	31532302	218	31532160	25	20.7143	7	1	2	2	STT3B, LOC105377020	-341, -1167	upstream, upstream	2_GIST-48_MITF_hg38::1::721_chr3
2_GIST-48_MITF_hg38	722	3	33097124	33097464	340	33097280	25	19.7	10	1	2	2	GLB1, TMPPE	-78, -479	upstream, upstream	2_GIST-48_MITF_hg38::1::722_chr3
2_GIST-48_MITF_hg38	723	3	37243723	37244371	648	37244144	26	17.95	20	1	1	1	GOLGA4	953	in gene	2_GIST-48_MITF_hg38::1::723_chr3
2_GIST-48_MITF_hg38	724	3	37819581	37819815	234	37819680	22	17.375	8	0	0	2	ITGA9, ITGA9-AS1	367358, 42100	in gene, in gene	2_GIST-48_MITF_hg38::1::724_chr3
2_GIST-48_MITF_hg38	725	3	37994292	37994668	376	37994464	26	19.5833	12	1	0	2	CTDSPL, VILL	132286, 6489	downstream, in gene	2_GIST-48_MITF_hg38::1::725_chr3
2_GIST-48_MITF_hg38	726	3	38346551	38346888	337	38346720	38	27.0909	11	1	1	1	XYLB	-40	upstream	2_GIST-48_MITF_hg38::1::726_chr3
2_GIST-48_MITF_hg38	727	3	47380866	47381120	254	47381040	28	23.375	8	1	1	1	PTPN23	58	in gene	2_GIST-48_MITF_hg38::1::727_chr3
2_GIST-48_MITF_hg38	728	3	49007063	49007274	211	49007168	26	20.7143	7	1	1	4	P4HTM, LOC101928814, WDR6, DALRD3	18068, 10583, -36, 14218	downstream, downstream, upstream, downstream	2_GIST-48_MITF_hg38::1::728_chr3
2_GIST-48_MITF_hg38	729	3	49238541	49238776	235	49238656	21	16.7143	7	0	0	1	CCDC36	40228	in gene	2_GIST-48_MITF_hg38::1::729_chr3
2_GIST-48_MITF_hg38	730	3	51390980	51391242	262	51391136	23	19.125	8	1	1	4	DOCK3, MANF, RBM15B, VPRBP	716167, 5899, -132, 114482	downstream, downstream, upstream, downstream	2_GIST-48_MITF_hg38::1::730_chr3
2_GIST-48_MITF_hg38	731	3	53299661	53300023	362	53299808	54	37.8182	11	0	0	1	DCP1A	47819	in gene	2_GIST-48_MITF_hg38::1::731_chr3
2_GIST-48_MITF_hg38	732	3	57756002	57756352	350	57756160	24	18.1818	11	1	1	1	SLMAP	-61	upstream	2_GIST-48_MITF_hg38::1::732_chr3
2_GIST-48_MITF_hg38	733	3	65371073	65371291	218	65371152	18	16	6	0	0	1	MAGI1	667684	in gene	2_GIST-48_MITF_hg38::1::733_chr3
2_GIST-48_MITF_hg38	734	3	73600350	73600574	224	73600448	23	19.4286	7	0	0	1	PDZRN3	24473	in gene	2_GIST-48_MITF_hg38::1::734_chr3
2_GIST-48_MITF_hg38	735	3	115658092	115658357	265	115658208	13	10.75	8	1	0	1	GAP43	34904	in gene	2_GIST-48_MITF_hg38::1::735_chr3
2_GIST-48_MITF_hg38	736	3	116302526	116302739	213	116302576	18	16	7	0	0	1	LSAMP	142966	in gene	2_GIST-48_MITF_hg38::1::736_chr3
2_GIST-48_MITF_hg38	737	3	119468834	119469209	375	119468992	21	15.2727	11	1	2	2	TMEM39A, POGLUT1	-5310, 54	upstream, in gene	2_GIST-48_MITF_hg38::1::737_chr3
2_GIST-48_MITF_hg38	738	3	119597644	119597860	216	119597760	17	13.4286	7	0	1	3	ADPRH, PLA1A, LOC105374062	18327, -88, 8295	downstream, upstream, downstream	2_GIST-48_MITF_hg38::1::738_chr3
2_GIST-48_MITF_hg38	739	3	120349097	120349694	597	120349408	30	19	18	1	1	1	LRRC58	-47	upstream	2_GIST-48_MITF_hg38::1::739_chr3
2_GIST-48_MITF_hg38	740	3	122793778	122794024	246	122793920	25	20.375	8	1	2	2	HSPBAP1, DIRC2	1296, -1134	in gene, upstream	2_GIST-48_MITF_hg38::1::740_chr3
2_GIST-48_MITF_hg38	741	3	128725830	128726289	459	128726096	84	52.1429	14	1	1	1	RAB7A	-40	upstream	2_GIST-48_MITF_hg38::1::741_chr3
2_GIST-48_MITF_hg38	742	3	128879306	128879687	381	128879472	72	46.25	12	1	1	2	LOC653712, ACAD9	-7931, -18	upstream, upstream	2_GIST-48_MITF_hg38::1::742_chr3
2_GIST-48_MITF_hg38	743	3	129936760	129936994	234	129936864	20	16.125	8	0	0	0				2_GIST-48_MITF_hg38::1::743_chr3
2_GIST-48_MITF_hg38	744	3	132417270	132417565	295	132417376	29	22.4444	9	1	1	1	DNAJC13	-156	upstream	2_GIST-48_MITF_hg38::1::744_chr3
2_GIST-48_MITF_hg38	745	3	134485830	134486101	271	134485920	28	22	8	1	2	2	ANAPC13, CEP63	103, 187	in gene, in gene	2_GIST-48_MITF_hg38::1::745_chr3
2_GIST-48_MITF_hg38	746	3	140941483	140941793	310	140941616	27	22	10	1	1	1	SLC25A36	-204	upstream	2_GIST-48_MITF_hg38::1::746_chr3
2_GIST-48_MITF_hg38	747	3	143971229	143971433	204	143971344	17	14.8571	7	1	1	1	C3orf58	-454	upstream	2_GIST-48_MITF_hg38::1::747_chr3
2_GIST-48_MITF_hg38	748	3	153247776	153248122	346	153247968	13	11.0909	11	0	0	1	LOC105374164	44125	in gene	2_GIST-48_MITF_hg38::1::748_chr3
2_GIST-48_MITF_hg38	749	3	155854570	155854857	287	155854688	37	27.7778	9	1	2	2	SLC33A1, LOC105374174	-229, 161	upstream, in gene	2_GIST-48_MITF_hg38::1::749_chr3
2_GIST-48_MITF_hg38	750	3	156555228	156555635	407	156555392	62	42.0769	13	1	1	1	SSR3	-208	upstream	2_GIST-48_MITF_hg38::1::750_chr3
2_GIST-48_MITF_hg38	751	3	160565736	160565940	204	160565856	19	16.8333	6	1	1	1	KPNA4	-268	upstream	2_GIST-48_MITF_hg38::1::751_chr3
2_GIST-48_MITF_hg38	752	3	170181635	170181853	218	170181760	17	15.5	6	1	1	1	PHC3	-11	upstream	2_GIST-48_MITF_hg38::1::752_chr3
2_GIST-48_MITF_hg38	753	3	170908706	170909059	353	170908864	55	39.9091	11	1	1	1	EIF5A2	-227	upstream	2_GIST-48_MITF_hg38::1::753_chr3
2_GIST-48_MITF_hg38	754	3	180311911	180312131	220	180312032	23	20.7143	7	0	0	0				2_GIST-48_MITF_hg38::1::754_chr3
2_GIST-48_MITF_hg38	755	3	184314320	184314535	215	184314379	18	16.1429	7	1	1	2	PSMD2, EIF4G1	15281, -116	downstream, upstream	2_GIST-48_MITF_hg38::1::755_chr3
2_GIST-48_MITF_hg38	756	3	187739979	187740353	374	187740128	35	24.75	12	1	0	2	LOC100131635, BCL6	37762, 5597	downstream, in gene	2_GIST-48_MITF_hg38::1::756_chr3
2_GIST-48_MITF_hg38	757	3	187745500	187745865	365	187745664	24	17.8333	12	0	1	1	BCL6	61	in gene	2_GIST-48_MITF_hg38::1::757_chr3
2_GIST-48_MITF_hg38	758	3	194134484	194135268	784	194135056	30	19.28	25	1	1	1	HES1	-1086	upstream	2_GIST-48_MITF_hg38::1::758_chr3
2_GIST-48_MITF_hg38	759	3	194313004	194313240	236	194313152	19	15.7143	7	0	1	1	LINC00887	-348	upstream	2_GIST-48_MITF_hg38::1::759_chr3
2_GIST-48_MITF_hg38	760	3	195271754	195271958	204	195271776	19	15.3333	6	1	1	2	XXYLT1, ACAP2	-610, 171400	upstream, downstream	2_GIST-48_MITF_hg38::1::760_chr3
2_GIST-48_MITF_hg38	761	3	195869136	195869420	284	195869232	22	17.3333	9	1	0	1	TNK2	39777	in gene	2_GIST-48_MITF_hg38::1::761_chr3
2_GIST-48_MITF_hg38	762	3	197554591	197554795	204	197554656	22	17.1429	7	1	0	1	BDH1	18667	in gene	2_GIST-48_MITF_hg38::1::762_chr3
2_GIST-48_MITF_hg38	763	4	1173325	1173713	388	1173472	25	18.75	12	0	0	1	SPON2	35490	in gene	2_GIST-48_MITF_hg38::1::763_chr4
2_GIST-48_MITF_hg38	764	4	1192144	1192405	261	1192256	24	18.5	8	0	0	3	SPON2, LOC100130872, LOC101928548	16706, 16706, 9006	in gene, downstream, downstream	2_GIST-48_MITF_hg38::1::764_chr4
2_GIST-48_MITF_hg38	765	4	1309266	1309470	204	1309344	25	21	6	0	0	1	MAEA	19493	in gene	2_GIST-48_MITF_hg38::1::765_chr4
2_GIST-48_MITF_hg38	766	4	3470521	3470837	316	3470704	28	23.4	10	0	0	2	DOK7, LOC105374355	7398, 5686	in gene, downstream	2_GIST-48_MITF_hg38::1::766_chr4
2_GIST-48_MITF_hg38	767	4	6342609	6342983	374	6342784	49	33.5833	12	0	0	1	PPP2R2C	220816	in gene	2_GIST-48_MITF_hg38::1::767_chr4
2_GIST-48_MITF_hg38	768	4	7960658	7960895	237	7960800	28	26	7	0	0	1	ABLIM2	198032	downstream	2_GIST-48_MITF_hg38::1::768_chr4
2_GIST-48_MITF_hg38	769	4	13586499	13586744	245	13586560	25	22.4286	7	0	0	1	BOD1L1	41145	in gene	2_GIST-48_MITF_hg38::1::769_chr4
2_GIST-48_MITF_hg38	770	4	17614436	17614687	251	17614528	42	37.2857	7	1	2	3	LAP3, LOC105374508, MED28	37224, 104, -100	downstream, in gene, upstream	2_GIST-48_MITF_hg38::1::770_chr4
2_GIST-48_MITF_hg38	771	4	18021556	18021902	346	18021728	26	20.3636	11	1	1	1	LCORL	132	in gene	2_GIST-48_MITF_hg38::1::771_chr4
2_GIST-48_MITF_hg38	772	4	23889922	23890147	225	23890032	30	26.8571	7	0	0	1	PPARGC1A	582739	in gene	2_GIST-48_MITF_hg38::1::772_chr4
2_GIST-48_MITF_hg38	773	4	24089784	24090158	374	24089952	41	28.75	12	0	0	1	PPARGC1A	382819	in gene	2_GIST-48_MITF_hg38::1::773_chr4
2_GIST-48_MITF_hg38	774	4	24472797	24473126	329	24472976	33	26.1818	11	1	1	2	PPARGC1A, LOC105374529	-205, 36328	upstream, downstream	2_GIST-48_MITF_hg38::1::774_chr4
2_GIST-48_MITF_hg38	775	4	25013990	25014241	251	25014048	17	14.375	8	0	0	2	LOC102723675, LGI2	33696, 16744	in gene, in gene	2_GIST-48_MITF_hg38::1::775_chr4
2_GIST-48_MITF_hg38	776	4	26787498	26787893	395	26787664	35	26.1667	12	0	0	0				2_GIST-48_MITF_hg38::1::776_chr4
2_GIST-48_MITF_hg38	777	4	39182249	39182505	256	39182304	44	32.75	8	1	1	1	WDR19	115	in gene	2_GIST-48_MITF_hg38::1::777_chr4
2_GIST-48_MITF_hg38	778	4	44678148	44678452	304	44678288	34	26.8889	9	1	1	2	GUF1, GNPDA2	-107, 48346	upstream, downstream	2_GIST-48_MITF_hg38::1::778_chr4
2_GIST-48_MITF_hg38	779	4	52185532	52185738	206	52185552	15	13.5714	7	0	0	0				2_GIST-48_MITF_hg38::1::779_chr4
2_GIST-48_MITF_hg38	780	4	54546075	54546348	273	54546240	24	19.2222	9	0	0	0				2_GIST-48_MITF_hg38::1::780_chr4
2_GIST-48_MITF_hg38	781	4	75630510	75630806	296	75630656	19	17	9	1	1	1	CDKL2	-119	upstream	2_GIST-48_MITF_hg38::1::781_chr4
2_GIST-48_MITF_hg38	782	4	77156858	77157234	376	77157040	51	34.0833	12	1	2	2	LOC101928864, CCNG2	-373, -164	upstream, upstream	2_GIST-48_MITF_hg38::1::782_chr4
2_GIST-48_MITF_hg38	783	4	79623212	79623597	385	79623392	49	32.25	12	0	0	0				2_GIST-48_MITF_hg38::1::783_chr4
2_GIST-48_MITF_hg38	784	4	82430546	82430836	290	82430672	27	22	9	1	2	3	HNRNPDL, ENOPH1, LOC105377309	-447, 192, 10494	upstream, in gene, downstream	2_GIST-48_MITF_hg38::1::784_chr4
2_GIST-48_MITF_hg38	785	4	83012824	83013208	384	83013104	20	17.25	12	1	1	1	LIN54	-163	upstream	2_GIST-48_MITF_hg38::1::785_chr4
2_GIST-48_MITF_hg38	786	4	107450089	107450331	242	107450144	22	18	7	0	0	0				2_GIST-48_MITF_hg38::1::786_chr4
2_GIST-48_MITF_hg38	787	4	113762622	113762873	251	113762736	27	22.875	8	0	1	1	CAMK2D	-603	upstream	2_GIST-48_MITF_hg38::1::787_chr4
2_GIST-48_MITF_hg38	788	4	119977512	119977739	227	119977600	23	17.1429	7	0	0	0				2_GIST-48_MITF_hg38::1::788_chr4
2_GIST-48_MITF_hg38	789	4	121398322	121398562	240	121398432	22	16.875	8	0	0	0				2_GIST-48_MITF_hg38::1::789_chr4
2_GIST-48_MITF_hg38	790	4	122828033	122828237	204	122828064	13	11.8333	6	0	1	1	FGF2	1356	in gene	2_GIST-48_MITF_hg38::1::790_chr4
2_GIST-48_MITF_hg38	791	4	141221342	141221654	312	141221456	21	16.4	10	1	1	2	RNF150, ZNF330	-8587, 1162	upstream, in gene	2_GIST-48_MITF_hg38::1::791_chr4
2_GIST-48_MITF_hg38	792	4	164701562	164701930	368	164701776	16	12.0833	12	0	0	0				2_GIST-48_MITF_hg38::1::792_chr4
2_GIST-48_MITF_hg38	793	4	177442413	177442727	314	177442528	25	18.1	10	1	2	2	AGA, LOC285500	-25, -1985	upstream, upstream	2_GIST-48_MITF_hg38::1::793_chr4
2_GIST-48_MITF_hg38	794	4	186326452	186326769	317	186326592	19	14.3	10	0	0	1	F11-AS1	174466	in gene	2_GIST-48_MITF_hg38::1::794_chr4
2_GIST-48_MITF_hg38	795	5	437244	437544	300	437392	28	19.9	10	0	1	3	AHRR, EXOC3-AS1, EXOC3	133216, 5768, -5817	in gene, downstream, upstream	2_GIST-48_MITF_hg38::1::795_chr5
2_GIST-48_MITF_hg38	796	5	1127839	1128177	338	1128000	45	33.6364	11	0	0	1	SLC12A7	27747	in gene	2_GIST-48_MITF_hg38::1::796_chr5
2_GIST-48_MITF_hg38	797	5	14449368	14449632	264	14449504	32	26.2222	9	0	0	1	TRIO	305796	in gene	2_GIST-48_MITF_hg38::1::797_chr5
2_GIST-48_MITF_hg38	798	5	17359555	17359781	226	17359680	24	20	7	0	0	0				2_GIST-48_MITF_hg38::1::798_chr5
2_GIST-48_MITF_hg38	799	5	18394098	18394323	225	18394192	18	15.4286	7	0	0	0				2_GIST-48_MITF_hg38::1::799_chr5
2_GIST-48_MITF_hg38	800	5	25119708	25120014	306	25119840	47	32.1	10	0	0	1	LOC105374694	70682	in gene	2_GIST-48_MITF_hg38::1::800_chr5
2_GIST-48_MITF_hg38	801	5	33281573	33281857	284	33281696	30	24.4444	9	0	0	0				2_GIST-48_MITF_hg38::1::801_chr5
2_GIST-48_MITF_hg38	802	5	36870437	36870641	204	36870560	15	13	6	0	1	2	NIPBL-AS1, NIPBL	6134, -6199	downstream, upstream	2_GIST-48_MITF_hg38::1::802_chr5
2_GIST-48_MITF_hg38	803	5	41904210	41904494	284	41904336	27	22.1111	9	1	1	1	C5orf51	47	in gene	2_GIST-48_MITF_hg38::1::803_chr5
2_GIST-48_MITF_hg38	804	5	43120728	43120960	232	43120816	27	23.875	8	1	1	1	ZNF131	-72	upstream	2_GIST-48_MITF_hg38::1::804_chr5
2_GIST-48_MITF_hg38	805	5	43483436	43483772	336	43483600	15	12.2	10	1	2	3	C5orf28, LOC105374750, C5orf34	1578, -316, 31571	in gene, upstream, downstream	2_GIST-48_MITF_hg38::1::805_chr5
2_GIST-48_MITF_hg38	806	5	56740112	56740340	228	56740192	15	13	7	0	0	0				2_GIST-48_MITF_hg38::1::806_chr5
[truncated: 254 more rows]

## Sheet: SD1_CHIPSEQ_MergedRegions
Merged Region	Chromosome	Start	End	Length	IntervalCount	1_GIST-T1_MITF_hg38::1 Avg Value	2_GIST-48_MITF_hg38::1 Avg Value	MaxTags	Log2Ratio 48/T1	1_GIST-T1_MITF_hg38::1 Peak Value	2_GIST-48_MITF_hg38::1 Peak Value	CGIslandCount	PromoterCount	GeneCount	Gene List	Dist to Start	Position	UCSC Link	1_GIST-T1_MITF_hg38::1 Present	2_GIST-48_MITF_hg38::1 Present
1	1	1000725	1001033	308	1	23.2	5.7	31.9	-2.02509	30	9	1	1	1	HES4	406	in gene	MergedReg chr1 #1	1	0
2	1	2134929	2135139	210	1	1	18.429	17.2772	4.20391	1	22	1	0	1	PRKCZ	84564	in gene	MergedReg chr1 #2	0	1
3	1	3624699	3624911	212	1	13.286	21.143	20.0103	0.670273	16	25	1	2	3	MEGF6, TPRG1L, WRAP73	-48, -187, 25302	upstream, upstream, downstream	MergedReg chr1 #3	0	1
4	1	3900202	3900505	303	2	16.778	18.778	25.4006	0.162473	20	21	1	2	2	C1orf174, LINC01134	-60, -51	upstream, upstream	MergedReg chr1 #4	1	1
5	1	6393899	6394193	294	1	9.778	13.222	17.3539	0.435329	13	17	1	1	2	ACOT7, LOC105376688	-280, 8463	upstream, downstream	MergedReg chr1 #5	0	1
6	1	6601083	6601360	277	1	10.667	22.444	27.7544	1.07318	14	28	0	1	1	KLHL21	1677	in gene	MergedReg chr1 #6	0	1
7	1	8169814	8170061	247	1	12.875	17.25	19.0212	0.422024	15	22	0	0	0				MergedReg chr1 #7	0	1
8	1	10046010	10046269	259	1	17.625	26.25	30.3516	0.574694	23	31	0	0	1	UBE4B	13156	in gene	MergedReg chr1 #8	0	1
9	1	10472464	10472722	258	1	20.5	19	23.6116	-0.109624	25	23	1	2	2	DFFA, PEX14	-37, -2353	upstream, upstream	MergedReg chr1 #9	1	0
10	1	11735926	11736232	306	2	27.2	21	37.1571	-0.373217	34	29	1	1	1	AGTRAP	605	in gene	MergedReg chr1 #10	1	1
11	1	11805516	11805716	200	1	17	6	15.1786	-1.5025	19	8	1	2	2	MTHFR, CLCN6	487, -480	in gene, upstream	MergedReg chr1 #11	1	0
12	1	11805925	11806499	574	2	55.389	36.556	141.934	-0.599491	96	71	1	2	2	MTHFR, CLCN6	-109, 116	upstream, in gene	MergedReg chr1 #12	1	1
13	1	11944294	11944565	271	1	1.4	25	30.2455	4.15843	2	32	0	0	1	PLOD1	9762	in gene	MergedReg chr1 #13	0	1
14	1	13956488	13956708	220	1	1.143	15.286	15.013	3.74131	2	18	0	0	1	KAZN	63083	in gene	MergedReg chr1 #14	0	1
15	1	14970230	14970460	230	1	22.571	5.714	23.1756	-1.9819	28	7	0	0	1	KAZN	1076830	in gene	MergedReg chr1 #15	1	0
16	1	15156048	15156265	217	1	28.286	4.714	27.4021	-2.58506	32	6	0	1	3	TMEM51-AS1, TMEM51, C1orf195	-3692, 3624, 15468	upstream, in gene, downstream	MergedReg chr1 #16	1	0
17	1	15526745	15526959	214	1	39.429	15.571	37.6688	-1.3404	47	22	1	2	2	CASP9, DNAJC16	-323, 39	upstream, in gene	MergedReg chr1 #17	1	0
18	1	15603543	15603752	209	1	25.286	7.143	23.5927	-1.82374	28	13	1	1	1	CHCHD2P6	-881	upstream	MergedReg chr1 #18	1	0
19	1	15717411	15717722	311	1	1.143	19.667	27.3055	4.10488	2	26	0	0	1	PLEKHM2	33299	in gene	MergedReg chr1 #19	0	1
20	1	16644573	16644837	264	1	27.556	5.889	32.4767	-2.22627	33	9	1	1	1	LOC101927663	28	in gene	MergedReg chr1 #20	1	0
21	1	19312251	19312512	261	1	20	9.667	23.3036	-1.04886	27	13	1	2	2	AKR7A2, PQLC2	-235, 135	upstream, in gene	MergedReg chr1 #21	1	0
22	1	19650491	19650744	253	1	23.5	5.25	26.5424	-2.16227	28	7	0	0	2	MINOS1-NBL1, NBL1	53640, 7388	in gene, in gene	MergedReg chr1 #22	1	0
23	1	19882222	19882590	368	2	38.091	19	62.5781	-1.00345	51	29	1	1	2	LOC105376823, OTUD3	6982, 704	in gene, in gene	MergedReg chr1 #23	1	1
24	1	20696813	20697258	445	1	5.643	28	55.625	2.31089	8	44	1	0	1	KIF17	20982	in gene	MergedReg chr1 #24	0	1
25	1	20733134	20733392	258	1	27.625	2.625	31.8181	-3.39559	34	4	0	1	2	SH2D5, HP1BP3	-623, 54047	upstream, downstream	MergedReg chr1 #25	1	0
26	1	21933645	21933874	229	1	12.714	16.286	16.6495	0.357214	16	18	0	0	1	HSPG2	3538	in gene	MergedReg chr1 #26	0	1
27	1	22451646	22451976	330	2	27.364	31.818	46.8747	0.217564	39	45	1	0	1	ZBTB40	22973	in gene	MergedReg chr1 #27	1	1
28	1	23394269	23394484	215	1	14.714	21.143	20.2935	0.522991	16	26	0	0	1	TCEA3	30403	in gene	MergedReg chr1 #28	0	1
29	1	23809822	23810057	235	1	20.875	16.875	21.9001	-0.306889	26	23	0	0	2	GALE, HMGCL	-9135, 15520	upstream, in gene	MergedReg chr1 #29	1	0
30	1	23825293	23825599	306	1	10.333	34.667	47.3576	1.7463	13	44	0	1	2	HMGCL, LOC105376861	13, 13183	in gene, downstream	MergedReg chr1 #30	0	1
31	1	24015907	24016215	308	2	12.556	14.889	20.4724	0.24587	16	21	0	0	1	LOC105376863	5556	in gene	MergedReg chr1 #31	1	1
32	1	24642794	24643138	344	2	52.182	31.364	80.1366	-0.734443	77	44	1	1	1	SRRM1	-46	upstream	MergedReg chr1 #32	1	1
33	1	25906290	25906642	352	1	9.364	21.182	33.286	1.17764	14	28	1	3	4	STMN1, LOC105376884, MIR3917, LOC105376885	411, -9365, -12, -84	in gene, upstream, upstream, upstream	MergedReg chr1 #33	0	1
34	1	26432061	26432265	204	1	31.143	30.571	28.3624	-0.0267442	37	37	1	1	2	LIN28A, DHDDS	21385, -119	downstream, upstream	MergedReg chr1 #34	0	1
35	1	26472996	26473198	202	1	13.167	16.333	14.7289	0.310863	16	18	1	2	3	DHDDS, LOC101928324, HMGN2	40815, -5560, 686	downstream, upstream, in gene	MergedReg chr1 #35	1	0
36	1	26500460	26500903	443	2	12.929	17	33.6205	0.394924	20	21	1	0	0				MergedReg chr1 #36	1	1
37	1	26528357	26528595	238	1	13.143	4.143	13.9644	-1.66555	17	5	0	1	1	RPS6KA1	-1282	upstream	MergedReg chr1 #37	1	0
38	1	27725513	27725836	323	1	12.3	27.3	39.3656	1.15024	14	33	1	1	1	FAM76A	-305	upstream	MergedReg chr1 #38	0	1
39	1	28232873	28233184	311	1	21.3	12.3	29.5728	-0.792195	31	16	1	2	4	DNAJC8, ATPIF1, LOC105376896, LOC105376895	3, -3063, 14296, 8348	in gene, upstream, downstream, downstream	MergedReg chr1 #39	1	0
40	1	31703858	31704089	231	1	24.429	9.429	25.1924	-1.37342	28	17	1	1	1	COL16A1	194	in gene	MergedReg chr1 #40	1	0
41	1	31815914	31816163	249	1	24.75	10	27.5123	-1.30743	29	13	0	1	1	SPOCD1	13	in gene	MergedReg chr1 #41	1	0
42	1	32013470	32013864	394	1	22.692	14.769	39.9136	-0.619612	29	22	1	1	1	KHDRBS1	-27	upstream	MergedReg chr1 #42	1	0
43	1	32351003	32351253	250	1	15.25	21	23.4375	0.46158	19	24	1	1	1	LOC105378629	667	in gene	MergedReg chr1 #43	0	1
44	1	32351537	32351781	244	1	31.875	12.75	34.721	-1.32193	38	18	1	1	2	LOC105378629, FAM229A	136, 10584	in gene, downstream	MergedReg chr1 #44	1	0
45	1	32650746	32651162	416	2	33.308	23.538	61.8577	-0.500877	47	31	1	2	2	ZBTB8OS, RBBP4	59, -194	in gene, upstream	MergedReg chr1 #45	1	1
46	1	35031718	35031927	209	1	18	10.667	16.7946	-0.754842	21	13	1	1	1	ZMYM6	146	in gene	MergedReg chr1 #46	1	0
47	1	36149053	36149614	561	2	38.889	19.611	97.3961	-0.987699	50	27	1	1	2	TRAPPC3, MAP7D1	6720, -6632	in gene, upstream	MergedReg chr1 #47	1	1
48	1	36224055	36224432	377	2	43.667	26.25	73.4931	-0.734226	62	41	1	1	1	THRAP3	-173	upstream	MergedReg chr1 #48	1	1
49	1	36464373	36464683	310	2	33.3	23.5	46.0848	-0.502861	43	30	1	1	2	MRPS15, CSF3R	-89, 18786	upstream, downstream	MergedReg chr1 #49	1	1
50	1	36703749	36704063	314	2	30.444	37.667	52.8011	0.307143	39	50	0	0	1	LOC105378648	-8939	upstream	MergedReg chr1 #50	1	1
51	1	37554283	37554510	227	1	10.286	24.286	24.6113	1.23944	12	29	1	2	2	SNIP1, DNALI1	-52, -2523	upstream, upstream	MergedReg chr1 #51	0	1
52	1	38012130	38012733	603	2	45.167	25.5	121.588	-0.824772	77	42	1	2	2	FHL3, UTP11L	-6916, -281	upstream, upstream	MergedReg chr1 #52	1	1
53	1	38859728	38860155	427	2	90.615	63.308	172.735	-0.517362	152	107	1	2	4	RRAGC, LOC105378663, GJA9-MYCBP, MYCBP	-118, 23, 21685, 13437	upstream, in gene, downstream, downstream	MergedReg chr1 #53	1	1
54	1	39167908	39168112	204	1	17.667	2.5	16.0896	-2.82106	20	3	0	0	1	MACF1	86593	in gene	MergedReg chr1 #54	1	0
55	1	39653640	39653975	335	2	29.7	18.9	44.4174	-0.652077	38	27	0	1	2	LOC105378664, NT5C1A	2631, 18231	in gene, downstream	MergedReg chr1 #55	1	1
56	1	39799219	39799538	319	1	31.8	1	45.2866	-4.99095	40	1	0	0	3	LOC105378951, LOC101929536, LOC105378665	14742, 10396, -8781	in gene, downstream, upstream	MergedReg chr1 #56	1	0
57	1	40097039	40097452	413	2	39	18.077	71.9062	-1.10932	50	23	1	1	1	PPT1	225	in gene	MergedReg chr1 #57	1	1
58	1	40161178	40161543	365	1	19	14.833	30.9598	-0.357189	23	20	1	2	2	LOC105378671, RLF	-48, -9	upstream, upstream	MergedReg chr1 #58	1	0
59	1	40267985	40268230	245	1	1.25	25.875	28.3008	4.37156	2	33	0	0	1	ZMPSTE24	10057	in gene	MergedReg chr1 #59	0	1
60	1	41213402	41213675	273	1	9	26.556	32.3651	1.56104	12	35	0	0	1	SCMH1	28621	in gene	MergedReg chr1 #60	0	1
61	1	41387946	41388157	211	1	1.5	15.333	14.4431	3.35361	2	17	0	1	2	FOXO6, LOC101929901	26120, -7128	downstream, upstream	MergedReg chr1 #61	0	1
62	1	43946518	43946815	297	1	23.556	12.333	31.2327	-0.933571	27	16	1	3	4	ARTN, LOC105378688, LOC101929609, IPO13	14769, -6123, 91, -140	downstream, upstream, in gene, upstream	MergedReg chr1 #62	1	0
63	1	43974744	43975138	394	2	33.846	20.923	59.5327	-0.693896	46	31	1	2	4	IPO13, DPH2, ATP6V0B, B4GALT2	28135, 4960, 293, -4261	downstream, downstream, in gene, upstream	MergedReg chr1 #63	1	1
64	1	44631770	44631992	222	1	24.429	13.857	24.2109	-0.81798	28	19	1	0	1	RNF220	227098	in gene	MergedReg chr1 #64	1	0
65	1	44775288	44775520	232	1	19.5	6.75	20.1964	-1.53051	23	10	1	5	7	KIF2C, RPS8, SNORD55, SNORD46, SNORD38A, SNORD38B, BEST4	35692, -170, -461, -1088, -2438, -2986, 17424	downstream, upstream, upstream, upstream, upstream, upstream, downstream	MergedReg chr1 #65	1	0
66	1	45550791	45551122	331	2	17.1	23.1	34.1344	0.433897	22	28	1	1	1	AKR1A1	173	in gene	MergedReg chr1 #66	1	1
67	1	46303396	46303646	250	1	21.429	22.714	25.3504	0.0840173	28	26	1	2	2	LRRC41, UQCRH	-155, -92	upstream, upstream	MergedReg chr1 #67	0	1
68	1	50960126	50960534	408	2	33.385	27.077	60.8084	-0.302132	52	39	1	1	2	FAF1, CDKN2C	-66, -8365	upstream, upstream	MergedReg chr1 #68	1	1
69	1	52365974	52366301	327	2	20.5	24.3	35.4737	0.245332	27	35	1	1	2	CC2D1B, ORC1	68, 38334	in gene, downstream	MergedReg chr1 #69	1	1
70	1	52697910	52698462	552	2	34.824	20	85.8163	-0.800082	55	32	1	1	1	COA7	180	in gene	MergedReg chr1 #70	1	1
71	1	52904987	52905237	250	1	16.125	11	17.9967	-0.551796	21	13	0	0	1	ECHDC2	22100	in gene	MergedReg chr1 #71	0	1
72	1	53585111	53585506	395	1	49.846	4.889	87.8981	-3.34987	75	6	0	0	1	GLIS1	148896	in gene	MergedReg chr1 #72	1	0
73	1	54577617	54577989	372	2	18.833	43.083	71.5486	1.19386	30	61	0	0	1	ACOT11	29669	in gene	MergedReg chr1 #73	1	1
74	1	58290772	58291012	240	1	14.125	7	15.1339	-1.01282	18	10	0	0	0				MergedReg chr1 #74	1	0
75	1	61184167	61184516	349	1	33.273	19.909	51.8405	-0.740931	47	24	0	0	1	NFIA	107084	in gene	MergedReg chr1 #75	1	0
76	1	63322354	63322671	317	1	13.7	10.1	19.3879	-0.439821	16	13	1	3	4	LINC00466, FOXD3-AS1, FOXD3, MIR6068	-5282, 1929, -547, 4472	upstream, in gene, upstream, downstream	MergedReg chr1 #76	1	0
77	1	64527288	64527590	302	1	17.5	10.8	23.5938	-0.696324	22	15	0	0	1	CACHD1	56646	in gene	MergedReg chr1 #77	1	0
78	1	65067689	65068012	323	2	29.5	17.7	42.5379	-0.736966	42	24	1	1	3	LOC105378775, MIR3671, MIR101-1	1540, -10008, -9342	in gene, upstream, upstream	MergedReg chr1 #78	1	1
79	1	68232404	68232741	337	2	30.727	13.454	46.2277	-1.19147	42	21	0	1	1	WLS	428	in gene	MergedReg chr1 #79	1	1
80	1	68497010	68497242	232	1	15.286	3.857	15.8319	-1.98666	17	5	1	2	2	DEPDC1, DEPDC1-AS1	95, 450	in gene, in gene	MergedReg chr1 #80	1	0
81	1	77682718	77683121	403	2	17	17.231	31.0004	0.0194717	20	28	1	1	1	ZZZ3	507	in gene	MergedReg chr1 #81	1	1
82	1	85048471	85048819	348	1	7.273	19.636	30.5059	1.43288	9	26	1	1	1	MCOLN3	257	in gene	MergedReg chr1 #82	0	1
83	1	88731712	88731967	255	2	24.625	17.125	28.0329	-0.52402	31	20	0	0	1	PKN2	47646	in gene	MergedReg chr1 #83	1	1
84	1	94854457	94854669	212	1	17.286	15.714	16.36	-0.137554	19	19	0	0	1	SLC44A3	34221	in gene	MergedReg chr1 #84	1	0
85	1	95951876	95952117	241	1	24.714	1.714	26.5896	-3.84989	29	2	0	0	0				MergedReg chr1 #85	1	0
86	1	109426300	109426500	200	1	11.286	9	10.0768	-0.326537	12	16	1	1	1	PSMA5	86	in gene	MergedReg chr1 #86	1	0
87	1	110137024	110137241	217	1	6	14.143	13.701	1.23705	8	17	0	1	1	LOC105378896	1637	in gene	MergedReg chr1 #87	0	1
88	1	111346358	111346758	400	2	16.923	35.154	62.775	1.0547	27	53	1	0	1	PIFO	22043	in gene	MergedReg chr1 #88	1	1
89	1	114716705	114716962	257	2	16.375	20	22.9464	0.288505	21	25	0	1	2	NRAS, CSDE1	61, 41217	in gene, downstream	MergedReg chr1 #89	1	1
90	1	119631477	119631920	443	2	10.929	36.571	72.3257	1.74254	20	63	1	0	1	ZNF697	16472	in gene	MergedReg chr1 #90	1	1
91	1	145823825	145824285	460	1	6.571	18.071	37.1101	1.45949	11	25	1	2	2	RNF115, POLR3C	68, -14	in gene, upstream	MergedReg chr1 #91	0	1
92	1	146051991	146052204	213	1	14.143	5.429	13.4485	-1.38133	16	7	1	2	2	RNVU1-6, LOC101928979	147, -499	in gene, upstream	MergedReg chr1 #92	1	0
93	1	149885663	149885890	227	1	10.125	19.875	20.1412	0.973033	16	24	0	3	3	HIST2H2BE, HIST2H2AC, HIST2H2AB	906, -1199, 2140	in gene, upstream, downstream	MergedReg chr1 #93	0	1
94	1	150281822	150282246	424	2	24.929	31.143	58.9492	0.321083	33	39	1	1	2	C1orf54, CIART	13030, -499	downstream, upstream	MergedReg chr1 #94	1	1
95	1	150282273	150282619	346	2	16.4	32.9	50.8188	1.00439	20	41	1	1	2	C1orf54, CIART	13442, -87	downstream, upstream	MergedReg chr1 #95	1	1
96	1	150321353	150321598	245	1	8.857	19.143	20.9377	1.11193	10	23	1	1	1	PRPF3	-4	upstream	MergedReg chr1 #96	0	1
97	1	150562040	150562296	256	1	21	8	24	-1.39232	26	11	0	1	3	LOC100289061, ADAMTSL4, ADAMTSL4-AS1	-4230, 12799, 12384	upstream, downstream, in gene	MergedReg chr1 #97	1	0
98	1	153670940	153671144	204	1	12.143	14.143	12.8802	0.219963	14	16	1	3	4	SNAPIN, ILF2, TRX-CAT1-1, NPR1	12388, -14, -208, -7575	downstream, upstream, upstream, upstream	MergedReg chr1 #98	0	1
99	1	153967262	153967537	275	1	19.222	14.667	23.5984	-0.390185	23	17	1	3	5	CRTC2, SLC39A1, MIR6737, CREB3L4, JTB	-8743, 785, -4979, -440, 10576	upstream, in gene, upstream, upstream, downstream	MergedReg chr1 #99	1	0
100	1	154220443	154221112	669	2	64.333	44.095	192.137	-0.544944	102	73	1	2	2	C1orf43, UBAP2L	20, 826	in gene, in gene	MergedReg chr1 #100	1	1
101	1	154558687	154559175	488	2	98.5	55.188	214.589	-0.835769	181	108	1	1	3	UBE2Q1, UBE2Q1-AS1, CHRNB2	-287, 5322, -8850	upstream, downstream, upstream	MergedReg chr1 #101	1	1
102	1	154627844	154628173	329	1	24	11.7	35.25	-1.03653	30	17	1	1	1	ADAR	5	in gene	MergedReg chr1 #102	1	0
103	1	154936422	154936691	269	1	28.5	29	34.8259	0.025091	34	38	1	1	2	PMVK, PBXIP1	754, 19535	in gene, downstream	MergedReg chr1 #103	0	1
104	1	155080928	155081207	279	2	25.222	27.556	34.322	0.127684	32	37	1	1	1	EFNA3	2195	in gene	MergedReg chr1 #104	1	1
105	1	155218864	155219135	271	1	36.625	7.5	44.3097	-2.28787	46	9	0	0	2	THBS3, MTX1	-9819, 10300	upstream, downstream	MergedReg chr1 #105	1	0
106	1	155241130	155241432	302	2	44.667	23.111	60.2207	-0.95063	60	31	0	0	2	GBA, FAM189B	3581, 14202	in gene, downstream	MergedReg chr1 #106	1	1
107	1	155244017	155244494	477	2	29.4	16	62.6063	-0.877744	42	21	0	1	2	GBA, FAM189B	607, 11228	in gene, downstream	MergedReg chr1 #107	1	1
108	1	155262236	155262488	252	2	35.875	17.75	40.3594	-1.01516	40	20	1	2	3	FAM189B, SCAMP3, CLK2	-6879, 72, 11167	upstream, in gene, downstream	MergedReg chr1 #108	1	1
109	1	155273436	155273790	354	1	14.273	19.091	30.1706	0.419604	22	23	1	2	2	CLK2, HCN3	-84, -3814	upstream, upstream	MergedReg chr1 #109	0	1
110	1	155910881	155911147	266	1	21.375	14.75	25.3828	-0.535209	29	18	0	1	3	RIT1, KIAA0907, SNORA80E	388, 23428, 9028	in gene, downstream, downstream	MergedReg chr1 #110	1	0
111	1	156295533	156296041	508	2	9.938	17.188	38.9799	0.790374	21	28	0	1	3	TMEM79, GLMP, VHLL	12874, -98, 3850	downstream, upstream, downstream	MergedReg chr1 #111	1	1
112	1	156504888	156505642	754	2	28.375	17.5	95.5123	-0.697265	50	29	1	2	2	MEF2D, LOC102724180	-4423, -6419	upstream, upstream	MergedReg chr1 #112	1	1
113	1	161314146	161314458	312	2	36.667	22.556	51.0719	-0.700971	47	29	2	2	2	MPZ, SDHC	-4330, -74	upstream, upstream	MergedReg chr1 #113	1	1
114	1	163178743	163179081	338	1	17.636	36.636	55.2811	1.05474	27	53	0	0	2	RGS5, LOC101928404	142879, 17237	in gene, in gene	MergedReg chr1 #114	0	1
115	1	166876268	166876593	325	2	32.2	23.6	46.7188	-0.448274	43	32	1	1	2	TADA1, LOC101928459	-13, 12425	upstream, downstream	MergedReg chr1 #115	1	1
116	1	167714476	167714837	361	2	21.364	25	40.2902	0.226746	28	31	1	3	4	RCSD1, TRP-CGG1-1, TRP-AGG2-1, MPZL1	84419, -69, 903, -7294	downstream, upstream, downstream, upstream	MergedReg chr1 #116	1	1
117	1	168498269	168498516	247	1	23.75	14.875	26.1886	-0.675038	28	18	0	1	1	LOC101928565	-2748	upstream	MergedReg chr1 #117	1	0
118	1	169483532	169483929	397	1	1	26.417	46.8194	4.72339	1	33	0	1	1	SLC19A2	2349	in gene	MergedReg chr1 #118	0	1
119	1	171485288	171485574	286	2	35.889	32.333	45.8226	-0.150534	46	45	1	1	1	PRRC2C	-82	upstream	MergedReg chr1 #119	1	1
120	1	173824724	173825021	297	2	27.111	26.222	35.9463	-0.0481006	35	33	1	2	2	CENPL, DARS2	-233, 227	upstream, in gene	MergedReg chr1 #120	1	1
121	1	173868122	173868322	200	1	26.286	14.143	23.4696	-0.894206	31	17	1	12	14	DARS2, GAS5-AS1, GAS5, SNORD81, SNORD47, SNORD80, SNORD79, SNORD78, SNORD44, SNORD77, SNORD76, SNORD75, SNORD74, ZBTB37	43577, 4974, -235, -4005, -3777, -3319, -2792, -2536, -2194, -1851, -1507, -1284, -477, 140	downstream, downstream, upstream, upstream, upstream, upstream, upstream, upstream, upstream, upstream, upstream, upstream, upstream, in gene	MergedReg chr1 #121	1	0
122	1	174721357	174721592	235	1	15.429	32.429	34.0215	1.07164	19	37	0	0	1	RABGAP1L	562060	in gene	MergedReg chr1 #122	0	1
123	1	174999173	174999701	528	2	37.25	26.938	87.8036	-0.467598	47	40	1	2	3	RABGAP1L, LOC105371622, CACYBP	840023, -85, 2	downstream, upstream, in gene	MergedReg chr1 #123	1	1
124	1	178058014	178058444	430	1	4.2	42.857	82.2701	3.35107	6	70	0	1	1	LOC105371628	-243	upstream	MergedReg chr1 #124	0	1
125	1	179094968	179095199	231	1	24.429	3	25.1924	-3.02556	29	4	0	0	2	TOR3A, ABL2	13106, 134610	in gene, downstream	MergedReg chr1 #125	1	0
126	1	181022819	181023167	348	2	34	27.2	52.8214	-0.321928	46	34	1	1	1	STX6	128	in gene	MergedReg chr1 #126	1	1
127	1	183311651	183311856	205	1	1.667	23.667	21.6595	3.82755	3	27	0	0	1	NMNAT2	106746	in gene	MergedReg chr1 #127	0	1
128	1	183635901	183636125	224	1	24	12.143	24	-0.98291	28	14	1	2	3	LOC105371647, ARPC5, RGL1	14075, -72, -34	downstream, upstream, upstream	MergedReg chr1 #128	1	0
129	1	184491644	184491844	200	1	14.571	1	13.0098	-3.86503	17	1	0	0	1	C1orf21	104728	in gene	MergedReg chr1 #129	1	0
130	1	184900041	184900363	322	1	43.8	4	62.9625	-3.45286	59	5	0	0	1	FAM129A	74936	in gene	MergedReg chr1 #130	1	0
131	1	186575513	186575714	201	1	12.571	4.429	11.2802	-1.50505	14	6	0	0	0				MergedReg chr1 #131	1	0
132	1	201055637	201055893	256	2	37.125	32.625	42.4286	-0.186413	46	39	0	0	1	CACNA1S	56801	in gene	MergedReg chr1 #132	1	1
133	1	202348440	202348770	330	2	43.545	33.455	64.1511	-0.380285	63	48	1	2	2	UBE2T, PPP1R12B	-6639, -97	upstream, upstream	MergedReg chr1 #133	1	1
134	1	202927116	202927530	414	2	64.077	28.538	118.428	-1.16692	101	42	1	1	1	KLHL12	1321	in gene	MergedReg chr1 #134	1	1
135	1	203026230	203026454	224	1	36	18.286	36	-0.977257	45	22	1	1	2	TMEM183A, PPFIA4	18959, -179	downstream, upstream	MergedReg chr1 #135	1	0
136	1	203402664	203402974	310	1	79.778	14	110.407	-2.51056	103	18	0	0	1	LOC102723529	29888	downstream	MergedReg chr1 #136	1	0
137	1	203795277	203795685	408	2	38.615	21.846	70.3345	-0.821792	61	32	1	2	2	ZC3H11A, ZBED6	-56, -2042	upstream, upstream	MergedReg chr1 #137	1	1
138	1	203861447	203861723	276	2	43	20.875	52.9821	-1.04256	50	24	1	1	2	ZC3H11A, SNRPE	66048, 0	downstream, in gene	MergedReg chr1 #138	1	1
139	1	205321692	205322001	309	1	38.6	13	53.2473	-1.57009	49	16	1	1	1	NUAK2	-55	upstream	MergedReg chr1 #139	1	0
140	1	205519516	205519770	254	1	34.75	9.375	39.404	-1.89012	42	12	0	0	1	CDK18	15087	in gene	MergedReg chr1 #140	1	0
141	1	205599398	205599645	247	1	31	19.714	34.183	-0.653048	36	24	0	0	2	MFSD4, ELK4	30537, 34564	in gene, in gene	MergedReg chr1 #141	1	0
142	1	205775217	205775611	394	2	49	32.667	86.1875	-0.584948	70	48	1	2	2	RAB29, LOC105371702	73, -157	in gene, upstream	MergedReg chr1 #142	1	1
143	1	206634235	206634438	203	1	26.857	14.286	24.3392	-0.910696	33	17	0	2	2	LOC105372876, DYRK3	1444, -1198	in gene, upstream	MergedReg chr1 #143	1	0
144	1	206909060	206909333	273	1	8.375	22.375	27.2695	1.41773	14	28	1	0	2	IL24, FAIM3	12098, 12837	downstream, in gene	MergedReg chr1 #144	0	1
145	1	207052953	207053411	458	2	30.933	19.267	63.2469	-0.683015	46	31	1	1	2	PFKFB2, YOD1	18766, -49	in gene, upstream	MergedReg chr1 #145	1	1
146	1	212488613	212488958	345	2	39.5	18.4	60.8371	-1.10215	54	24	0	0	0				MergedReg chr1 #146	1	1
147	1	212558781	212559184	403	1	17.692	24	43.1786	0.439937	28	33	1	1	2	LOC101929565, ATF3	13288, -6352	downstream, upstream	MergedReg chr1 #147	0	1
148	1	215345334	215345541	207	1	9.571	27.571	25.4786	1.52641	11	32	0	0	0				MergedReg chr1 #148	0	1
149	1	220272409	220272826	417	2	31.385	16.538	58.4265	-0.92429	48	29	1	1	1	RAB3GAP2	-116	upstream	MergedReg chr1 #149	1	1
150	1	222454840	222455086	246	1	5.25	20.25	22.2388	1.94753	9	24	0	0	1	TRT-TGT2-1	-10042	upstream	MergedReg chr1 #150	0	1
151	1	222465587	222465907	320	2	24.8	20.1	35.4286	-0.303145	35	27	1	1	2	TRT-TGT2-1, LOC728417	742, 11953	downstream, downstream	MergedReg chr1 #151	1	1
152	1	222617513	222617748	235	1	17.571	19.571	20.5321	0.155521	22	25	1	1	1	MIA3	-472	upstream	MergedReg chr1 #152	0	1
153	1	222712536	222712954	418	2	45.615	21	85.1208	-1.11912	65	33	1	2	2	AIDA, BROX	156, 192	in gene, in gene	MergedReg chr1 #153	1	1
154	1	222757750	222757954	204	1	1.6	22.857	20.8162	3.83649	2	26	0	0	2	FAM177B, LOC105372984	20636, 15327	downstream, in gene	MergedReg chr1 #154	0	1
155	1	223738525	223738749	224	1	3.857	21.857	21.857	2.50254	5	25	0	1	2	CAPN2, LOC105373046	37044, 1774	in gene, in gene	MergedReg chr1 #155	0	1
156	1	224432180	224432508	328	2	40.9	34.5	59.8893	-0.245504	57	46	0	2	3	WDR26, LOC105373107, CNIH3	1955, 5605, -2446	in gene, downstream, upstream	MergedReg chr1 #156	1	1
157	1	224434878	224435078	200	1	21	10.571	18.75	-0.990277	25	14	0	2	3	WDR26, LOC105373107, CNIH3	-679, 2971, 188	upstream, in gene, in gene	MergedReg chr1 #157	1	0
158	1	224459105	224459322	217	1	28.5	4.833	27.6094	-2.55997	32	6	0	0	1	CNIH3	24423	in gene	MergedReg chr1 #158	1	0
159	1	226083444	226083698	254	1	19.625	8.625	22.2533	-1.1861	24	11	1	1	1	LOC105373113	-5	upstream	MergedReg chr1 #159	1	0
160	1	226703515	226703747	232	1	17.375	5.375	17.9955	-1.69268	21	7	1	1	2	ITPKB, LOC105373117	35696, -3735	in gene, upstream	MergedReg chr1 #160	1	0
161	1	228109369	228109580	211	1	20.286	10.857	19.1087	-0.901859	25	14	1	2	2	C1orf35, MRPL55	-4063, 1479	upstream, in gene	MergedReg chr1 #161	1	0
162	1	228166039	228166246	207	1	17.714	14.429	16.3696	-0.295919	22	16	1	2	3	GJC2, IBA57-AS1, IBA57	16428, -630, 414	downstream, upstream, in gene	MergedReg chr1 #162	1	0
163	1	228490542	228490884	342	1	37.727	16.182	57.601	-1.22121	52	24	0	0	1	RNF187	3346	in gene	MergedReg chr1 #163	1	0
164	1	229482029	229482339	310	2	20.3	31.3	43.317	0.624683	29	43	0	0	1	NUP133	26157	in gene	MergedReg chr1 #164	1	1
165	1	230769359	230769562	203	1	21.333	17.667	19.333	-0.27203	24	21	0	0	1	CAPN9	22126	in gene	MergedReg chr1 #165	1	0
166	1	232943637	232943837	200	1	19.833	1.5	17.708	-3.72487	24	2	0	1	1	NTPCR	-6799	upstream	MergedReg chr1 #166	1	0
167	1	234373375	234373713	338	1	34.182	9.727	51.5782	-1.81317	47	13	1	2	2	LOC101927765, COA6	49, 107	in gene, in gene	MergedReg chr1 #167	1	0
168	1	234612661	234613019	358	1	51.273	17.727	81.9452	-1.53225	67	23	0	1	1	IRF2BP2	-3315	upstream	MergedReg chr1 #168	1	0
169	1	235128803	235129154	351	2	35.545	27.818	55.6977	-0.353628	47	39	1	3	4	TOMM20, LOC105379283, SNORA14B, RBM34	-37, -791, -1041, 32638	upstream, upstream, upstream, downstream	MergedReg chr1 #169	1	1
170	1	235923529	235923782	253	1	9	23	25.9777	1.35364	10	28	0	0	2	LOC105373215, LOC105373212	31371, 49083	in gene, in gene	MergedReg chr1 #170	0	1
171	1	236524428	236524713	285	1	28.111	2.889	35.7662	-3.28249	35	5	1	1	2	LGALS8, LGALS8-AS1	6356, -62	in gene, upstream	MergedReg chr1 #171	1	0
172	1	244652841	244653233	392	2	24.25	20.333	42.4375	-0.254162	31	32	1	1	1	DESI2	-11	upstream	MergedReg chr1 #172	1	1
173	1	245338142	245338346	204	1	14.286	11.571	13.0105	-0.304088	20	13	0	0	1	KIF26B	183259	in gene	MergedReg chr1 #173	0	1
174	1	246608905	246609196	291	1	30.444	6.667	39.55	-2.19105	37	9	0	1	2	CNST, LOC105373271	42713, 290	in gene, in gene	MergedReg chr1 #174	1	0
175	1	247104335	247104696	361	2	32.636	17.182	52.5964	-0.925566	46	23	1	1	2	ZNF669, C1orf229	-115, 7902	upstream, downstream	MergedReg chr1 #175	1	1
176	10	457829	458042	213	1	0	26.667	25.3575	#DIV/0!	0	30	0	0	1	DIP2C	231754	in gene	MergedReg chr10 #176	0	1
177	10	1049239	1049451	212	1	4.143	15.429	14.6024	1.8969	8	18	1	1	4	IDI2-AS1, LOC102723422, IDI1, WDR37	26708, 10891, 7354, -7491	downstream, downstream, in gene, upstream	MergedReg chr10 #177	0	1
178	10	3782106	3782417	311	1	2.3	18.8	26.1018	3.03103	3	23	0	0	1	KLF6	3020	in gene	MergedReg chr10 #178	0	1
179	10	7433421	7433738	317	1	7.8	17.5	24.7656	1.16581	9	23	0	0	0				MergedReg chr10 #179	0	1
180	10	10132102	10132381	279	1	6.125	23.125	28.803	1.91667	8	29	0	0	0				MergedReg chr10 #180	0	1
181	10	13299548	13300040	492	1	2.938	23.625	51.8906	3.00741	6	38	1	1	1	PHYH	344	in gene	MergedReg chr10 #181	0	1
182	10	14959609	14959852	243	2	14	19.75	21.4252	0.496426	17	23	1	1	2	DCLRE1C, MEIG1	-5298, 5502	upstream, in gene	MergedReg chr10 #182	1	1
183	10	18659159	18659519	360	1	11.818	19.727	31.7041	0.739186	16	30	1	2	2	NSUN6, ARL5B	-30, 4	upstream, in gene	MergedReg chr10 #183	1	0
184	10	23640382	23640601	219	1	0	20	19.5536	#DIV/0!	0	22	0	0	0				MergedReg chr10 #184	0	1
185	10	25016492	25016852	360	1	8.273	18	28.9286	1.12151	10	25	1	1	2	ENKUR, THNSL1	45607, 93	in gene, in gene	MergedReg chr10 #185	0	1
186	10	31133623	31133823	200	1	15	0	13.3929	#NUM!	17	0	1	2	2	LOC105376482, LOC105376483	505, -542	in gene, upstream	MergedReg chr10 #186	1	0
187	10	31928837	31929063	226	1	13.571	4.714	13.6922	-1.5255	16	7	1	1	1	ARHGAP12	-74	upstream	MergedReg chr10 #187	1	0
188	10	32346322	32346853	531	1	26.118	10.5	61.9137	-1.31466	46	18	1	1	2	EPC1, LOC102031319	32211, -777	in gene, upstream	MergedReg chr10 #188	1	0
189	10	36385816	36386043	227	1	13.571	3.143	13.7528	-2.11031	17	4	0	0	0				MergedReg chr10 #189	1	0
190	10	37857717	37857921	204	1	8.286	16.429	14.9621	0.987497	10	18	1	0	1	ZNF248	3032	in gene	MergedReg chr10 #190	0	1
191	10	43397030	43397444	414	2	38.692	17.154	71.5111	-1.17349	57	27	1	0	1	HNRNPF	12011	in gene	MergedReg chr10 #191	1	1
192	10	43407776	43408075	299	2	30.1	22.5	40.1781	-0.419838	39	28	1	1	1	HNRNPF	1323	in gene	MergedReg chr10 #192	1	1
193	10	44864769	44865033	264	1	23.5	5.625	27.6964	-2.06274	28	7	1	0	1	TMEM72-AS1	94788	in gene	MergedReg chr10 #193	1	0
194	10	45727092	45727400	308	2	13.5	13.7	18.8375	0.0212165	18	18	1	2	2	FAM21FP, FAM21C	-83, 46	upstream, in gene	MergedReg chr10 #194	1	1
195	10	46993100	46993310	210	1	9.167	24.5	22.9688	1.41826	11	29	0	0	1	PTPN20	81792	in gene	MergedReg chr10 #195	0	1
196	10	50067775	50068043	268	1	23	11.333	27.5179	-1.0211	28	15	1	1	1	FAM21A	21	in gene	MergedReg chr10 #196	1	0
197	10	50624619	50625054	435	2	19.385	14.692	37.645	-0.39991	23	22	1	2	2	SGMS1, SGMS1-AS1	-859, -115	upstream, upstream	MergedReg chr10 #197	1	1
198	10	54985839	54986043	204	1	9.833	16	14.5714	0.702368	11	18	0	0	0				MergedReg chr10 #198	0	1
199	10	63133008	63133244	236	1	31	19.429	32.6607	-0.674057	34	26	1	2	2	LOC105378328, NRBF2	-7571, -121	upstream, upstream	MergedReg chr10 #199	1	0
200	10	67884352	67884740	388	2	26.231	22	45.4358	-0.253769	40	32	1	1	1	SIRT1	-116	upstream	MergedReg chr10 #200	1	1
201	10	68527299	68527714	415	2	28.154	25.923	52.1603	-0.119107	45	38	1	1	1	SLC25A16	17	in gene	MergedReg chr10 #201	1	1
202	10	68720821	68721122	301	2	30.2	18.9	40.5812	-0.676162	42	25	1	1	1	CCAR1	-173	upstream	MergedReg chr10 #202	1	1
203	10	69124016	69124258	242	2	25.875	24.125	27.9542	-0.10103	30	29	1	1	1	VPS26A	-15	upstream	MergedReg chr10 #203	1	1
204	10	69179818	69180157	339	2	47.2	36.1	71.4321	-0.386788	59	48	1	1	2	VPS26A, SUPV3L1	55835, -217	downstream, upstream	MergedReg chr10 #204	1	1
205	10	71851073	71851410	337	2	20.7	19	31.1424	-0.123631	28	26	1	1	1	PSAP	84	in gene	MergedReg chr10 #205	1	1
206	10	71999602	71999897	295	1	2	27.333	35.9966	3.77257	2	34	0	0	1	CHST3	35387	in gene	MergedReg chr10 #206	0	1
207	10	72298163	72298382	219	1	14.857	16.143	15.7827	0.119766	17	18	1	0	0				MergedReg chr10 #207	0	1
208	10	72626017	72626250	233	1	37.429	19.143	38.9328	-0.96734	45	22	1	1	1	MICU1	58	in gene	MergedReg chr10 #208	1	0
209	10	74176283	74176744	461	2	17.8	11.733	36.633	-0.601305	23	14	1	0	1	ADK	25328	in gene	MergedReg chr10 #209	1	1
210	10	75402320	75402560	240	1	22	13	23.5714	-0.758992	25	16	1	3	3	ZNF503, ZNF503-AS2, LOC101929234	-546, 912, -6717	upstream, in gene, upstream	MergedReg chr10 #210	1	0
211	10	79433415	79433619	204	1	5	16.667	15.1789	1.73699	5	19	0	0	1	ZCCHC24	12110	in gene	MergedReg chr10 #211	0	1
212	10	80289531	80289989	458	2	14.8	20.4	41.7107	0.462972	22	34	0	1	1	MAT1A	219	in gene	MergedReg chr10 #212	1	1
213	10	80408331	80408545	214	1	10.286	12.571	12.0098	0.289417	12	15	1	1	1	FAM213A	609	in gene	MergedReg chr10 #213	0	1
214	10	80416535	80416872	337	1	4	33.364	50.1949	3.06022	6	46	0	0	1	FAM213A	8874	in gene	MergedReg chr10 #214	0	1
215	10	86748171	86748443	272	1	28.625	6.75	34.7589	-2.08432	35	9	0	1	1	BMPR1A	-7479	upstream	MergedReg chr10 #215	1	0
216	10	86753675	86753940	265	1	28.875	1	34.1602	-4.85175	34	1	0	1	1	BMPR1A	-1979	upstream	MergedReg chr10 #216	1	0
217	10	87095321	87095567	246	1	6.875	21.875	24.0234	1.66985	8	24	1	2	2	GLUD1, FAM35A	-425, 248	upstream, in gene	MergedReg chr10 #217	0	1
218	10	89079773	89080336	563	1	23.667	4.944	59.4845	-2.25913	34	9	0	0	0				MergedReg chr10 #218	1	0
219	10	89086949	89087157	208	1	26.667	3	24.7622	-3.15202	28	4	0	0	0				MergedReg chr10 #219	1	0
220	10	89278183	89278403	220	1	17.429	16.571	17.1178	-0.0728291	21	19	0	0	1	LOC105378419	36288	downstream	MergedReg chr10 #220	0	1
221	10	90871818	90872179	361	2	24.454	21.364	39.4102	-0.194889	33	32	0	1	1	RPP30	46	in gene	MergedReg chr10 #221	1	1
222	10	92435188	92435392	204	1	9.571	16	14.5714	0.74133	13	22	0	0	0				MergedReg chr10 #222	0	1
223	10	94213218	94213437	219	1	18.833	6.833	18.4126	-1.46267	22	8	0	0	1	PLCE1	219338	in gene	MergedReg chr10 #223	1	0
224	10	96271487	96271771	284	1	18.333	5.889	23.2436	-1.63835	23	7	0	1	1	BLNK	-53	upstream	MergedReg chr10 #224	1	0
225	10	97498411	97498825	414	2	24.846	16.769	45.9207	-0.567217	39	27	1	2	2	MMS19, UBTD1	176, -264	in gene, upstream	MergedReg chr10 #225	1	1
226	10	98446759	98447177	418	1	40.308	0	75.2176	#NUM!	59	0	1	2	3	HPS1, LOC101927278, HPSE2	-5, 321, 788907	upstream, in gene, downstream	MergedReg chr10 #226	1	0
227	10	100373416	100373641	225	1	25.286	6.429	25.3989	-1.97567	28	8	1	1	2	SCD, OLMALINC	26513, -48	downstream, upstream	MergedReg chr10 #227	1	0
228	10	100997629	100997868	239	1	23	9.375	24.5402	-1.29474	27	11	1	1	3	C10orf2, LZTS2, PDZD7	10370, 641, 33409	downstream, in gene, downstream	MergedReg chr10 #228	1	0
229	10	101061208	101061412	204	1	7.714	14	12.75	0.859876	9	17	1	1	1	KAZALD1	169	in gene	MergedReg chr10 #229	0	1
230	10	101830785	101831017	232	1	15.857	1.714	16.4233	-3.20968	17	2	1	0	3	KCNIP2-AS1, KCNIP2, LOC101927445	11833, 13019, -9048	downstream, in gene, upstream	MergedReg chr10 #230	1	0
231	10	102461185	102461416	231	1	21.714	18.143	22.3926	-0.259212	26	21	1	1	3	RPARP-AS1, C10orf95, TMEM180	11483, -9757, -81	downstream, upstream, upstream	MergedReg chr10 #231	0	1
232	10	102764815	102765035	220	1	24.857	3.714	24.4131	-2.74261	28	5	0	0	1	WBP1L	25642	in gene	MergedReg chr10 #232	1	0
233	10	102776109	102776313	204	1	14.333	14.5	13.2054	0.0167123	17	16	0	0	1	WBP1L	36928	in gene	MergedReg chr10 #233	0	1
234	10	102917923	102918325	402	2	37.75	28.25	67.7478	-0.418226	53	42	1	1	1	CNNM2	-169	upstream	MergedReg chr10 #234	1	1
235	10	104120870	104121114	244	1	10.286	24.143	26.2986	1.23092	12	29	0	1	2	SFR1, CFAP43	-1066, 111374	upstream, downstream	MergedReg chr10 #235	0	1
236	10	113531444	113531688	244	1	20.25	1	22.058	-4.33985	25	1	0	0	1	LOC105378491	8802	in gene	MergedReg chr10 #236	1	0
237	10	115802165	115802391	226	1	5.143	16.429	16.5757	1.67556	6	19	0	0	1	ATRNL1	708913	in gene	MergedReg chr10 #237	0	1
238	10	116662212	116662485	273	1	28.25	8	34.4297	-1.82018	35	10	0	0	3	C10orf82, LOC105378499, HSPA12A	7921, -7838, 188466	in gene, upstream, downstream	MergedReg chr10 #238	1	0
239	10	118755005	118755411	406	2	34.923	29.462	63.2979	-0.245322	56	39	1	1	1	CACUL1	38	in gene	MergedReg chr10 #239	1	1
240	10	119080513	119080971	458	1	18.786	14	38.4107	-0.424231	25	21	1	1	1	EIF3A	80	in gene	MergedReg chr10 #240	1	0
241	10	119892415	119892657	242	1	26.75	11	28.8996	-1.28204	34	14	1	1	1	SEC23IP	-37	upstream	MergedReg chr10 #241	1	0
242	10	124418237	124418437	200	1	12.714	10.714	11.3518	-0.246921	16	13	1	1	1	OAT	639	in gene	MergedReg chr10 #242	1	0
243	10	129568986	129569271	285	1	41.444	7.222	52.7301	-2.52069	52	10	0	0	1	MGMT	101938	in gene	MergedReg chr10 #243	1	0
244	10	132223248	132223476	228	1	27.143	6	27.6277	-2.17755	33	7	0	0	1	STK32C	108894	in gene	MergedReg chr10 #244	1	0
245	10	132453091	132453361	270	2	21.375	21.5	25.9152	0.00841224	25	27	1	1	3	C10orf91, LOC105378570, LOC105378569	8016, 10798, -7363	downstream, downstream, upstream	MergedReg chr10 #245	1	1
246	10	132517372	132517580	208	1	13	18.429	17.1126	0.503466	17	21	0	0	0				MergedReg chr10 #246	0	1
247	10	133467699	133467970	271	1	24.778	1.667	29.977	-3.89373	32	2	0	1	1	LOC105378576	-3279	upstream	MergedReg chr10 #247	1	0
248	11	469717	469986	269	2	15.222	21.111	25.352	0.471837	22	27	0	0	1	PTDSS2	21580	in gene	MergedReg chr11 #248	1	1
249	11	6619252	6619513	261	2	29.25	18.5	34.0815	-0.660911	37	23	0	2	4	ILK, TAF10, TPP1, DCHS1	15674, -7138, 79, 36467	downstream, upstream, in gene, downstream	MergedReg chr11 #249	1	1
250	11	7513753	7513971	218	1	16.143	7.143	15.7106	-1.17631	18	9	1	1	2	OLFML1, PPFIBP2	28493, 97	downstream, in gene	MergedReg chr11 #250	1	0
251	11	8871243	8871520	277	2	12.889	15.667	19.3739	0.281589	18	20	1	0	1	ST5	39570	in gene	MergedReg chr11 #251	1	1
252	11	12044013	12044476	463	1	4.286	16.286	33.6626	1.92593	7	19	0	0	1	LOC105376554	13369	in gene	MergedReg chr11 #252	0	1
253	11	17351638	17351898	260	1	9	15.375	17.846	0.77259	12	21	1	2	3	NUCB2, LOC105376576, NCR3LG1	91431, 98, 36	downstream, in gene, in gene	MergedReg chr11 #253	0	1
254	11	18322182	18322712	530	2	64.812	27.625	153.35	-1.23029	89	39	1	2	2	HPS5, GTF2H1	51, 178	in gene, in gene	MergedReg chr11 #254	1	1
255	11	20112488	20112733	245	1	19.571	12.286	21.4058	-0.671702	26	15	0	0	1	NAV2	767363	in gene	MergedReg chr11 #255	1	0
256	11	20387370	20387715	345	1	30.273	14.909	46.6258	-1.02185	41	21	1	1	2	HTATIP2, PRMT3	23857, 12	downstream, in gene	MergedReg chr11 #256	1	0
257	11	29527578	29527778	200	1	13.714	8.286	12.2446	-0.726902	17	10	0	0	1	LOC105376605	3707	in gene	MergedReg chr11 #257	1	0
258	11	36149830	36150095	265	1	24	4.25	28.3929	-2.4975	31	6	0	1	2	LDLRAD3, LOC105376630	205981, 1222	in gene, in gene	MergedReg chr11 #258	1	0
259	11	43548023	43548355	332	1	2.6	27.273	40.4225	3.39089	3	41	1	0	1	LOC101928704	-8507	upstream	MergedReg chr11 #259	0	1
260	11	45045955	45046163	208	1	26.5	3	24.6071	-3.14296	31	6	0	0	1	LOC105376650	37786	downstream	MergedReg chr11 #260	1	0
261	11	45097965	45098230	265	1	18.875	8.625	22.3298	-1.12988	24	11	0	0	2	PRDM11, LOC105376652	4084, 47210	in gene, downstream	MergedReg chr11 #261	1	0
262	11	45823464	45823747	283	1	3.143	12.444	15.7217	1.98524	4	16	0	0	1	LOC105376659	10550	in gene	MergedReg chr11 #262	0	1
263	11	47642387	47642662	275	1	18.222	13.889	22.3708	-0.391739	22	17	1	1	1	MTCH2	130	in gene	MergedReg chr11 #263	1	0
264	11	58579522	58579898	376	2	35.636	29.636	59.8176	-0.265985	51	38	1	3	3	LPXN, ZFP91-CNTF, ZFP91	-818, 596, 596	upstream, in gene, in gene	MergedReg chr11 #264	1	1
265	11	59143096	59143532	436	1	18	10.5	35.0357	-0.777608	24	13	1	2	2	LOC101927204, FAM111A	-506, 469	upstream, in gene	MergedReg chr11 #265	1	0
266	11	59669085	59669507	422	2	50.357	38.071	94.869	-0.4035	76	62	1	2	2	PATL1, LOC105369318	-256, -5015	upstream, upstream	MergedReg chr11 #266	1	1
267	11	59755618	59756036	418	2	15.923	14	29.7135	-0.185685	24	18	1	1	1	STX3	768	in gene	MergedReg chr11 #267	1	1
268	11	60841919	60842156	237	1	14.25	23	24.3348	0.690672	17	26	1	2	3	LOC105369322, CCDC86, PTGDR2	-5898, 81, 13934	upstream, in gene, downstream	MergedReg chr11 #268	0	1
269	11	61161456	61161664	208	1	20.429	14.429	18.9698	-0.501647	23	18	1	1	1	VPS37C	-116	upstream	MergedReg chr11 #269	1	0
270	11	61733421	61733700	279	2	44.667	26.222	55.6343	-0.768432	58	33	0	0	1	DAGLA	53127	in gene	MergedReg chr11 #270	1	1
271	11	61923253	61923630	377	2	51.833	22.917	87.2368	-1.17745	74	33	0	0	1	RAB3IL1	22870	in gene	MergedReg chr11 #271	1	1
272	11	61967673	61967882	209	1	23.286	10	21.7267	-1.21946	26	12	1	2	3	BEST1, FTH1, LOC399900	21062, -117, 39	downstream, upstream, in gene	MergedReg chr11 #272	1	0
273	11	61971553	61972315	762	2	54.261	27.091	184.584	-1.0021	102	66	0	1	3	BEST1, FTH1, LOC399900	25219, -4274, 4196	downstream, upstream, downstream	MergedReg chr11 #273	1	1
274	11	62678946	62679233	287	1	19.889	10.222	25.4828	-0.960293	23	13	1	2	4	LBHD1, UQCC3, UBXN1, LRRN4CL	-7320, 7435, 28, 10810	upstream, downstream, in gene, downstream	MergedReg chr11 #274	1	0
275	11	62689471	62689961	490	1	26.875	4.812	58.7891	-2.48156	37	9	0	1	3	LRRN4CL, HNRNPUL2-BSCL2, BSCL2	183, 37668, 19903	in gene, downstream, downstream	MergedReg chr11 #275	1	0
276	11	62771056	62771767	711	2	35.682	15.318	113.258	-1.21997	50	22	1	1	2	POLR2G, TAF6L	9872, 108	downstream, in gene	MergedReg chr11 #276	1	1
277	11	62840850	62841196	346	1	36.909	5.727	57.0112	-2.68812	49	9	0	2	4	STX5, LOC105369332, WDR74, RNU2-2P	-8932, 8857, -451, 738	upstream, downstream, upstream, downstream	MergedReg chr11 #277	1	0
278	11	62881578	62882085	507	2	59.125	35.438	133.823	-0.738471	106	64	1	0	1	SLC3A2	25819	in gene	MergedReg chr11 #278	1	1
279	11	63671394	63671656	262	1	19	10.25	22.2232	-0.890376	23	13	1	1	2	ATL3, RTN3	449, -9835	in gene, upstream	MergedReg chr11 #279	1	0
280	11	64184990	64185652	662	2	28.095	12.809	83.0308	-1.13316	33	18	1	1	1	STIP1	49	in gene	MergedReg chr11 #280	1	1
281	11	64240765	64241049	284	1	24.778	7	31.415	-1.82363	28	11	1	2	6	DNAJC4, VEGFB, FKBP2, PPP1R14B, LOC105369340, LOC101927696	10673, 6323, -34, 6034, -4470, 11737	downstream, downstream, upstream, downstream, upstream, downstream	MergedReg chr11 #281	1	0
282	11	64304642	64304948	306	1	24.667	10.333	33.6969	-1.25532	30	12	1	1	3	KCNK4, TEX40, ESRRA	13474, 4404, -733	downstream, downstream, upstream	MergedReg chr11 #282	1	0
283	11	64317560	64317965	405	2	54	24	97.6339	-1.16993	77	33	1	2	4	ESRRA, TRMT112, PRDX5, LOC102723878	12234, 322, -326, 22863	downstream, in gene, upstream, downstream	MergedReg chr11 #283	1	1
284	11	65013820	65014283	463	2	21.333	21.867	45.1983	0.0356684	26	31	1	3	3	ARL2-SNX15, ARL2, MIR6879	-62, -62, -4454	upstream, upstream, upstream	MergedReg chr11 #284	1	1
285	11	65096138	65096404	266	1	20.125	7.5	23.8984	-1.42403	24	10	1	2	3	ZFPL1, TMEM262, VPS51	12049, -6281, 156	downstream, upstream, in gene	MergedReg chr11 #285	1	0
286	11	65315116	65315395	279	1	13.222	8.778	16.4685	-0.590976	15	14	1	2	3	POLA2, LOC105369344, CDC42EP2	53403, -535, 437	downstream, upstream, in gene	MergedReg chr11 #286	1	0
287	11	65418746	65419262	516	1	33.688	5.125	77.6027	-2.71661	47	8	0	1	2	FRMD8, NEAT1	32434, -3794	downstream, upstream	MergedReg chr11 #287	1	0
288	11	65422026	65422782	756	2	52.174	8.435	176.087	-2.62887	106	16	1	1	2	FRMD8, NEAT1	35834, -394	downstream, upstream	MergedReg chr11 #288	1	1
289	11	65477346	65477774	428	2	28.462	17.154	54.3828	-0.730492	42	22	1	0	1	LOC105369346	12408	downstream	MergedReg chr11 #289	1	1
290	11	65487636	65487912	276	2	47	28.778	57.9107	-0.707694	59	36	0	1	2	LOC105369346, MALAT1	2194, -9988	in gene, upstream	MergedReg chr11 #290	1	1
291	11	65497476	65497678	202	1	23	14.333	20.7411	-0.682293	25	20	1	1	2	LOC105369346, MALAT1	-7609, -185	upstream, upstream	MergedReg chr11 #291	1	0
292	11	65711816	65712298	482	2	51	25.2	109.741	-1.01707	77	36	1	1	2	KAT5, RNASEH2C	61, 8881	in gene, downstream	MergedReg chr11 #292	1	1
293	11	66080564	66080768	204	1	1.429	11.286	10.2783	2.98146	3	14	0	0	1	PACS1	10313	in gene	MergedReg chr11 #293	0	1
294	11	66222775	66223025	250	2	27.375	12.375	30.5525	-1.14543	35	15	0	0	1	PACS1	152547	in gene	MergedReg chr11 #294	1	1
295	11	66480257	66480490	233	1	24.429	9.429	25.4105	-1.37342	29	10	1	3	4	PELI3, LOC101928069, DPP3, LOC105379405	14046, -124, 360, -2755	downstream, upstream, in gene, upstream	MergedReg chr11 #295	1	0
296	11	66568609	66568869	260	1	4.75	20	23.2143	2.074	7	23	1	1	2	ACTN3, CTSF	22344, -163	downstream, upstream	MergedReg chr11 #296	0	1
297	11	66616654	66616962	308	1	9.9	12.8	17.6	0.370643	12	15	1	2	2	RBM14-RBM4, RBM14	226, 226	in gene, in gene	MergedReg chr11 #297	0	1
298	11	67288616	67288885	269	1	21.375	7.375	25.6691	-1.53521	23	9	1	1	2	ADRBK1, ANKRD13D	22350, -541	downstream, upstream	MergedReg chr11 #298	1	0
299	11	67370505	67370781	276	1	18.875	13	23.2567	-0.537965	21	19	0	0	2	LOC100130987, CLCF1	52804, 3534	in gene, in gene	MergedReg chr11 #299	1	0
300	11	67391664	67392081	417	2	51.923	33.385	96.6602	-0.637174	81	53	1	1	3	LOC100130987, RAD9A, PPP1CA	74033, -80, 10033	downstream, upstream, downstream	MergedReg chr11 #300	1	1
301	11	67464508	67464774	266	1	23.111	11.111	27.4443	-1.05659	31	14	1	0	2	CABP4, TMEM134	12226, 4636	downstream, in gene	MergedReg chr11 #301	1	0
302	11	68399372	68399576	204	1	6.167	19.333	17.6068	1.64842	11	22	0	0	1	LRP5	100608	in gene	MergedReg chr11 #302	0	1
303	11	68412844	68413460	616	1	1.733	60.421	166.158	5.12371	3	91	1	0	1	LRP5	114286	in gene	MergedReg chr11 #303	0	1
304	11	68839281	68839530	249	1	29.125	9.875	32.3756	-1.56041	35	12	1	1	1	CPT1A	2526	in gene	MergedReg chr11 #304	1	0
305	11	71206160	71206435	275	1	19.889	27.556	33.8299	0.470396	26	36	0	0	1	SHANK2	46441	in gene	MergedReg chr11 #305	0	1
306	11	72103091	72103714	623	2	42.9	20.45	119.316	-1.06888	79	40	1	1	3	LRTOMT, LAMTOR1, ANAPC15	23071, -15, 9374	in gene, upstream, downstream	MergedReg chr11 #306	1	1
307	11	72752279	72752527	248	1	22.125	2	24.4955	-3.46761	27	2	1	1	2	ARAP1, STARD10	-14, 41302	upstream, downstream	MergedReg chr11 #307	1	0
308	11	73143478	73143791	313	1	25.5	14.3	35.6317	-0.834482	32	20	0	1	1	FCHSD2	-1180	upstream	MergedReg chr11 #308	1	0
309	11	73983453	73983657	204	1	24.143	12.429	21.9874	-0.957895	29	15	1	1	1	UCP2	-711	upstream	MergedReg chr11 #309	1	0
310	11	74398632	74398854	222	1	24.857	20.571	24.6351	-0.27304	32	26	1	2	2	PGM2L1, MIR548AL	-278, -494	upstream, upstream	MergedReg chr11 #310	0	1
311	11	75313481	75313681	200	1	23.5	17.333	20.9821	-0.439139	27	20	0	0	1	ARRB1	38250	in gene	MergedReg chr11 #311	1	0
312	11	75768387	75768737	350	1	8.545	16.636	25.9937	0.961156	11	22	1	2	2	LOC283214, DGAT2	85, -171	in gene, upstream	MergedReg chr11 #312	0	1
313	11	75814640	75815047	407	2	61.308	27.615	111.394	-1.15062	94	45	1	2	2	LOC100506113, UVRAG	344, -324	in gene, upstream	MergedReg chr11 #313	1	1
314	11	75825692	75825896	204	1	5.857	19.714	17.9538	1.75099	7	24	0	0	1	UVRAG	10627	in gene	MergedReg chr11 #314	0	1
315	11	82900682	82901094	412	1	17.154	5	31.5511	-1.77855	23	7	0	2	2	PRCP, DDIAS	803, -807	in gene, upstream	MergedReg chr11 #315	1	0
316	11	85628407	85628728	321	2	39.1	20.1	56.0317	-0.959973	53	26	1	2	2	DLG2, TMEM126B	-33, -6	upstream, upstream	MergedReg chr11 #316	1	1
317	11	85647902	85648126	224	2	24.571	18.857	24.571	-0.381856	30	22	1	1	2	TMEM126A, CREBZF	95, 17124	in gene, downstream	MergedReg chr11 #317	1	1
318	11	86069000	86069417	417	2	32.538	22.077	60.573	-0.559581	46	33	1	1	1	PICALM	673	in gene	MergedReg chr11 #318	1	1
319	11	88397550	88397763	213	1	7.286	18.429	17.524	1.33878	9	23	0	0	1	LOC101929174	59783	in gene	MergedReg chr11 #319	0	1
320	11	102051278	102051539	261	1	0	23.75	27.673	#DIV/0!	0	28	0	0	1	C11orf70	3997	in gene	MergedReg chr11 #320	0	1
321	11	108008807	108009220	413	2	17	20.615	38.0089	0.27816	25	32	1	1	1	CUL5	331	in gene	MergedReg chr11 #321	1	1
322	11	108222825	108223196	371	1	11.454	19.909	32.9743	0.797569	16	29	1	2	2	NPAT, ATM	-372, 510	upstream, in gene	MergedReg chr11 #322	1	0
323	11	109734733	109735065	332	1	1.7	24.1	35.7196	3.82543	2	32	0	0	1	LOC105369481	11721	downstream	MergedReg chr11 #323	0	1
324	11	110201510	110201756	246	1	4	21	23.0625	2.39232	5	25	0	0	1	RDX	95079	in gene	MergedReg chr11 #324	0	1
325	11	118928138	118928564	426	2	22.846	23.846	45.35	0.0618057	28	37	0	1	1	BCL9L	-2733	upstream	MergedReg chr11 #325	1	1
326	11	119067634	119067959	325	1	21.7	15.5	31.4844	-0.485427	29	18	1	1	1	VPS11	44	in gene	MergedReg chr11 #326	1	0
327	11	119120997	119121558	561	1	12.706	28.823	72.1862	1.18171	20	42	1	1	2	C2CD2L, HINFP	13936, -246	downstream, upstream	MergedReg chr11 #327	0	1
328	11	119368390	119368695	305	1	40.111	6.111	54.6154	-2.71452	49	9	0	0	1	USP2	13184	in gene	MergedReg chr11 #328	1	0
329	11	121023909	121024126	217	1	33.167	18.833	32.1305	-0.816486	36	22	1	1	1	TBCEL	-77	upstream	MergedReg chr11 #329	1	0
330	11	121722468	121722709	241	1	5	22.429	24.1312	2.16537	6	25	0	0	0				MergedReg chr11 #330	0	1
331	11	122491594	122491806	212	1	16	15.833	15.1429	-0.0151373	18	22	0	0	0				MergedReg chr11 #331	1	0
332	11	125592336	125592624	288	2	42.778	19.889	55.0003	-1.1049	55	27	1	2	3	EI24, LOC105369550, STT3A	23264, 155, -315	downstream, in gene, upstream	MergedReg chr11 #332	1	1
333	11	126211553	126211851	298	1	32.333	18.556	43.0144	-0.801122	38	23	1	2	2	RPUSD4, FAM118B	-10, 252	upstream, in gene	MergedReg chr11 #333	1	0
334	11	130003025	130003265	240	1	21.125	10.75	22.6339	-0.974615	23	14	1	2	2	PRDM10, LINC00167	-95, 521	upstream, in gene	MergedReg chr11 #334	1	0
335	11	131889371	131889588	217	1	2.857	22.714	22.0042	2.99101	3	27	0	0	1	NTM	519118	in gene	MergedReg chr11 #335	0	1
336	11	132064947	132065293	346	1	11	16	24.7143	0.540568	14	20	0	0	1	NTM	694759	in gene	MergedReg chr11 #336	0	1
337	12	1594829	1595033	204	1	8	21.333	19.4283	1.41501	10	26	1	1	2	WNT5B, FBXL14	65040, -751	in gene, upstream	MergedReg chr12 #337	0	1
338	12	1973097	1973455	358	1	1.75	25.727	41.1173	3.87786	2	34	0	1	2	DCP1B, CACNA1C	31235, 2490	in gene, in gene	MergedReg chr12 #338	0	1
339	12	2812775	2813065	290	2	14.111	35.111	45.4562	1.3151	20	41	1	1	2	FKBP4, ITFG2	17978, 299	downstream, in gene	MergedReg chr12 #339	1	1
340	12	3055088	3055328	240	1	2.125	20.625	22.0982	3.27886	3	25	0	0	0				MergedReg chr12 #340	0	1
341	12	6383863	6384112	249	1	15.75	34.375	38.2115	1.12601	20	40	1	1	4	SCNN1A, LOC105369626, LTBR, LOC105369628	-6630, 18658, 8619, -9379	upstream, downstream, in gene, upstream	MergedReg chr12 #341	0	1
342	12	6778695	6779099	404	1	3.545	20	36.0714	2.49614	6	28	0	0	2	PTMS, LAG3	12758, 6414	downstream, downstream	MergedReg chr12 #342	0	1
343	12	6891098	6891388	290	2	23.778	20.778	30.784	-0.194571	30	26	1	1	1	LOC105369632	-1052	upstream	MergedReg chr12 #343	1	1
344	12	8949450	8950024	574	2	23.833	42.222	108.194	0.825034	35	64	1	1	2	PHC1, M6PR	35053, 24	downstream, in gene	MergedReg chr12 #344	1	1
345	12	10212384	10212847	463	2	13.2	17.267	35.6903	0.38748	19	24	1	1	1	GABARAPL1	-226	upstream	MergedReg chr12 #345	1	1
346	12	12716885	12717227	342	1	9.364	27.636	42.1942	1.56135	14	35	1	2	4	GPR19, CDKN1B, LOC105369663, APOLD1	216, -214, 7263, -8861	in gene, upstream, downstream, upstream	MergedReg chr12 #346	0	1
347	12	13255812	13256249	437	2	24.615	30.077	58.677	0.289123	42	44	0	0	0				MergedReg chr12 #347	1	1
348	12	19847786	19848111	325	1	9.3	25.7	37.2879	1.46647	13	32	0	1	1	LOC105369682	2562	in gene	MergedReg chr12 #348	0	1
349	12	21780800	21781037	237	1	12.5	19.5	20.6317	0.641546	16	24	0	1	2	LOC105369689, KCNJ8	118605, -5416	in gene, upstream	MergedReg chr12 #349	1	0
350	12	24911565	24911857	292	1	8.444	27.444	35.7752	1.70049	12	40	0	0	2	BCAT1, LOC102724371	37748, 9402	in gene, downstream	MergedReg chr12 #350	0	1
351	12	25386260	25386710	450	2	13.643	17.286	34.7263	0.341443	20	23	1	0	0				MergedReg chr12 #351	1	1
352	12	26114425	26114664	239	1	12.375	28.75	30.6752	1.21613	16	37	1	1	2	BHLHE41, SSPN	10526, -7407	downstream, upstream	MergedReg chr12 #352	0	1
353	12	27699263	27699559	296	1	9.6	30.2	39.9071	1.65344	12	41	0	0	2	PPFIBP1, REP15	175299, 2916	downstream, downstream	MergedReg chr12 #353	0	1
354	12	28190710	28191013	303	1	14.4	23.2	31.3821	0.688056	19	27	1	1	1	CCDC91	2602	in gene	MergedReg chr12 #354	0	1
355	12	31749233	31749538	305	1	21.4	2.3	29.1384	-3.21791	28	4	0	0	1	LOC105369724	7687	in gene	MergedReg chr12 #355	1	0
356	12	42325863	42326067	204	1	7.333	22.667	20.6432	1.62812	8	25	1	3	3	ZCRB1, MIR7851, PPHLN1	165, -2106, -172	in gene, upstream, upstream	MergedReg chr12 #356	0	1
357	12	45466564	45466797	233	1	25	2.286	26.0045	-3.45103	28	3	0	0	1	LOC105369743	102163	in gene	MergedReg chr12 #357	1	0
358	12	46266472	46266676	204	1	7.833	20.833	18.9729	1.41123	9	24	0	1	2	SLC38A1, LOC105378248	2851, -2537	in gene, upstream	MergedReg chr12 #358	0	1
359	12	46266935	46267162	227	1	7.857	16.714	16.9378	1.08901	10	18	1	2	2	SLC38A1, LOC105378248	2377, -2063	in gene, upstream	MergedReg chr12 #359	0	1
360	12	46371868	46372253	385	1	15.917	6.417	27.3573	-1.3106	22	8	1	2	2	SLC38A2, LOC102723757	802, -723	in gene, upstream	MergedReg chr12 #360	1	0
361	12	48119700	48119904	204	1	7.429	14.143	12.8802	0.928848	10	17	0	0	1	PFKM	14400	in gene	MergedReg chr12 #361	0	1
362	12	49201272	49201501	229	1	19.429	17.857	19.8627	-0.121722	23	21	0	0	0				MergedReg chr12 #362	0	1
363	12	50504804	50505124	320	1	22.5	11.6	32.1429	-0.9558	30	16	1	1	1	DIP2B	-21	upstream	MergedReg chr12 #363	1	0
364	12	51070061	51070271	210	1	22.333	1	20.9372	-4.48111	24	1	0	0	2	LETMD1, CSRNP2	21936, 13505	downstream, in gene	MergedReg chr12 #364	1	0
365	12	51238763	51239048	285	2	29.556	25.333	37.6047	-0.222433	35	32	1	1	2	DAZAP2, SMAGP	181, 31513	in gene, downstream	MergedReg chr12 #365	1	1
366	12	51885950	51886166	216	1	13.857	7.714	13.3621	-0.845064	15	10	0	1	1	ANKRD33	-1951	upstream	MergedReg chr12 #366	1	0
367	12	52010253	52010622	369	2	39.182	36.727	64.5453	-0.09335	55	52	0	0	1	GRASP	3500	in gene	MergedReg chr12 #367	1	1
368	12	52051080	52051363	283	2	14.778	20	25.2679	0.436549	19	26	1	0	1	NR4A1	28389	in gene	MergedReg chr12 #368	1	1
369	12	53252037	53252272	235	1	17.143	6.857	17.9848	-1.32197	20	9	1	1	1	MFSD5	903	in gene	MergedReg chr12 #369	1	0
370	12	53440827	53441108	281	2	15.111	12.222	18.9562	-0.306119	19	17	0	1	2	AMHR2, PRR13	17112, -682	downstream, upstream	MergedReg chr12 #370	1	1
371	12	53493017	53493313	296	2	28.7	21.3	37.925	-0.430197	40	26	1	1	2	MAP3K12, TARBP2	6971, -7038	in gene, upstream	MergedReg chr12 #371	1	1
372	12	53938515	53938792	277	2	32.556	32.889	40.6708	0.0146817	43	42	0	2	2	HOXC13-AS, HOXC13	990, -139	in gene, upstream	MergedReg chr12 #372	1	1
373	12	54359567	54359778	211	1	10.429	17.714	16.686	0.764289	14	22	0	0	4	COPZ1, GPR84, LOC102724050, ZNF385A	34582, 5581, 5981, 31633	downstream, in gene, in gene, downstream	MergedReg chr12 #373	0	1
374	12	55715868	55716249	381	2	30	23.833	51.0268	-0.332002	42	34	1	4	5	ITGA7, BLOC1S1-RDH5, BLOC1S1, RDH5, CD63	-21, 24, 24, -4309, 13615	upstream, in gene, in gene, upstream, downstream	MergedReg chr12 #374	1	1
375	12	55729096	55729401	305	2	18.556	17.889	25.266	-0.052813	24	22	1	2	5	BLOC1S1-RDH5, BLOC1S1, RDH5, CD63, LOC105369779	13214, 13214, 8881, 425, -34	downstream, downstream, downstream, in gene, upstream	MergedReg chr12 #375	1	1
376	12	56152379	56152655	276	2	16.889	18.889	23.2739	0.161462	22	25	0	2	4	ESYT1, MYL6B, MYL6, SMARCC2	24315, 97, -5744, 37050	downstream, in gene, upstream, downstream	MergedReg chr12 #376	1	1
377	12	56468276	56468658	382	2	28.667	23.583	48.8875	-0.281644	42	35	1	1	2	SPRYD4, GLS2	-50, 19947	upstream, downstream	MergedReg chr12 #377	1	1
378	12	57078638	57078903	265	2	25.5	24.75	30.1674	-0.0430687	30	30	1	0	2	TMEM194A, NAB2	10087, -10124	in gene, upstream	MergedReg chr12 #378	1	1
379	12	57111623	57112016	393	2	22.083	27.333	47.9548	0.307708	29	39	0	1	1	STAT6	-386	upstream	MergedReg chr12 #379	1	1
380	12	57229922	57230147	225	1	14.143	22.571	22.6718	0.674382	19	26	1	1	3	NXPH4, SHMT2, NDUFA4L2	13239, 461, 10728	downstream, in gene, downstream	MergedReg chr12 #380	0	1
381	12	57240088	57240295	207	1	17.429	4	16.1063	-2.12342	20	5	1	1	3	SHMT2, NDUFA4L2, STAC3	10618, 571, 11002	downstream, in gene, downstream	MergedReg chr12 #381	1	0
382	12	57520490	57520843	353	2	36.182	26.364	57.019	-0.456703	52	36	1	3	6	MARS, MIR6758, DDIT3, MIR616, MBD6, DCTN2	32713, 7978, 1032, -1407, -44, 26665	downstream, downstream, in gene, upstream, upstream, downstream	MergedReg chr12 #382	1	1
383	12	57522210	57522429	219	1	30.667	15.167	29.9825	-1.01575	35	18	1	3	6	MARS, MIR6758, DDIT3, MIR616, MBD6, DCTN2	34366, 9631, -621, -3060, 1609, 25012	downstream, downstream, upstream, upstream, in gene, downstream	MergedReg chr12 #383	1	0
384	12	57591083	57591369	286	1	27.778	10.556	35.4666	-1.39588	35	16	1	1	2	KIF5A, PIP4K2C	41162, 67	downstream, in gene	MergedReg chr12 #384	1	0
385	12	57604613	57604820	207	1	18.833	5.833	17.4037	-1.69095	21	7	1	2	3	PIP4K2C, DTX3, ARHGEF25	13557, 389, -5464	downstream, in gene, upstream	MergedReg chr12 #385	1	0
386	12	57752190	57752740	550	2	61.333	40	150.594	-0.616664	89	65	1	3	6	AGAP2, TSPAN31, CDK4, MIR6759, MARCH9, CYP27B1	-10264, 8375, -18, -3783, -1157, 14728	upstream, downstream, upstream, upstream, upstream, downstream	MergedReg chr12 #386	1	1
387	12	57896474	57896970	496	2	33.562	22.812	74.3159	-0.557036	55	36	1	1	3	LOC283387, LOC102724211, LOC101927608	-2903, 22849, 3454	upstream, downstream, in gene	MergedReg chr12 #387	1	1
388	12	57905228	57905618	390	1	18.75	23.583	41.0597	0.330857	26	35	0	0	1	LOC101927608	12155	downstream	MergedReg chr12 #388	0	1
389	12	62602537	62602968	431	2	21.462	28.615	55.0583	0.414987	33	38	1	2	3	MON2, LINC01465, MIRLET7I	135935, 682, -934	downstream, in gene, upstream	MergedReg chr12 #389	1	1
390	12	62934929	62935374	445	2	14.071	14.571	28.9469	0.050375	19	19	1	1	1	PPM1H	-266	upstream	MergedReg chr12 #390	1	1
391	12	64222222	64222512	290	1	14.222	15.333	19.8508	0.108516	20	17	1	0	1	C12orf66	14974	in gene	MergedReg chr12 #391	0	1
392	12	64625237	64625441	204	1	3.25	12.429	11.3193	1.9352	4	15	0	1	3	RASSF3, MIR548C, MIR548Z	14826, 2830, -2734	in gene, downstream, upstream	MergedReg chr12 #392	0	1
393	12	64759278	64759536	258	2	34	22.375	39.1607	-0.603647	41	27	1	1	1	GNS	39	in gene	MergedReg chr12 #393	1	1
394	12	65892067	65892313	246	1	28.857	16	31.6912	-0.850849	32	18	0	0	2	HMGA2, LOC100129940	67730, -8646	in gene, upstream	MergedReg chr12 #394	1	0
395	12	71839574	71839933	359	2	22.273	18.546	35.6965	-0.264188	32	23	1	1	1	TBC1D15	46	in gene	MergedReg chr12 #395	1	1
396	12	76559719	76559979	260	1	25	16.875	29.0179	-0.567041	30	22	1	2	2	OSBPL8, LOC105369850	-40, 7	upstream, in gene	MergedReg chr12 #396	1	0
397	12	77830495	77830720	225	1	13.25	4.25	13.3092	-1.64046	15	5	0	0	1	NAV3	258745	in gene	MergedReg chr12 #397	1	0
398	12	89873788	89874088	300	1	42.7	3.6	57.1875	-3.56817	58	6	0	0	0				MergedReg chr12 #398	1	0
399	12	91139380	91139633	253	2	14.5	20.875	23.5776	0.525723	16	26	0	0	1	DCN	43523	downstream	MergedReg chr12 #399	1	1
400	12	92539474	92539753	279	1	9	24.556	30.5854	1.44808	15	31	0	0	0				MergedReg chr12 #400	0	1
401	12	93570711	93570955	244	1	17.875	7	19.471	-1.35252	22	13	1	2	2	SOCS2-AS1, SOCS2	565, 1011	in gene, in gene	MergedReg chr12 #401	1	0
402	12	95428517	95428772	255	1	16.5	3	18.7835	-2.45943	21	4	0	0	0				MergedReg chr12 #402	1	0
403	12	95858942	95859152	210	1	24.429	15.429	22.9022	-0.66295	30	18	1	2	3	LOC105369922, SNRPF, CCDC38	-217, 116, 84207	upstream, in gene, downstream	MergedReg chr12 #403	1	0
404	12	96215403	96215607	204	1	16.667	19.333	17.6068	0.214071	19	22	0	0	1	ELK3	21123	in gene	MergedReg chr12 #404	0	1
405	12	100573520	100573870	350	1	3	13.454	21.0219	2.165	6	18	1	1	2	NR1H4, GAS2L3	99936, 49	downstream, in gene	MergedReg chr12 #405	0	1
406	12	102406058	102406265	207	1	1.8	15	13.8616	3.05889	2	16	0	0	2	LOC105369942, IGF1	124891, 75625	in gene, in gene	MergedReg chr12 #406	0	1
407	12	103957142	103957461	319	2	28.2	26.5	40.1598	-0.0897028	37	32	1	1	3	HSP90B1, C12orf73, TDG	26967, -86, -8514	downstream, upstream, upstream	MergedReg chr12 #407	1	1
408	12	103966034	103966234	200	1	13.333	10.833	11.9045	-0.299569	15	13	1	1	2	C12orf73, TDG	-8919, 319	upstream, in gene	MergedReg chr12 #408	1	0
409	12	104064310	104064534	224	2	24	15.714	24	-0.610984	29	18	1	2	2	GLT8D2, HCFC2	-239, -36	upstream, upstream	MergedReg chr12 #409	1	1
410	12	105026063	105026369	306	1	10.9	19.2	26.2286	0.816778	15	23	0	0	1	ALDH1L2	58367	in gene	MergedReg chr12 #410	0	1
411	12	105107671	105107910	239	1	23.5	12.5	25.0737	-0.910733	30	16	1	2	2	LOC414300, KIAA1033	-148, 76	upstream, in gene	MergedReg chr12 #411	1	0
412	12	106987138	106987457	319	1	12.8	22.1	31.4728	0.787903	16	31	1	1	2	MTERF2, CRY1	-131, 106560	upstream, downstream	MergedReg chr12 #412	0	1
413	12	107093477	107093902	425	2	20	19	37.9464	-0.0740006	26	26	1	1	1	CRY1	168	in gene	MergedReg chr12 #413	1	1
414	12	109020884	109021108	224	1	7.143	17.857	17.857	1.32189	9	21	0	2	2	SVOP, USP30	244, -2093	in gene, upstream	MergedReg chr12 #414	0	1
415	12	109097949	109098298	349	1	5.455	13.454	20.9618	1.30238	7	16	1	2	3	USP30, ALKBH2, UNG	75034, -4492, 529	downstream, upstream, in gene	MergedReg chr12 #415	0	1
416	12	109517700	109517922	222	1	0	17.143	16.9899	#DIV/0!	0	20	0	0	1	UBE3B	40401	in gene	MergedReg chr12 #416	0	1
417	12	111067047	111067291	244	1	25.714	1	28.0099	-4.68448	30	1	0	0	1	CUX2	33145	in gene	MergedReg chr12 #417	1	0
418	12	111405450	111405751	301	1	14.111	12.667	18.9617	-0.155745	20	17	1	1	2	LOC105369984, SH2B3	8770, 492	downstream, in gene	MergedReg chr12 #418	0	1
419	12	112013242	112013546	304	2	39.3	24.5	53.3357	-0.681748	56	34	1	2	2	TMEM116, ERP29	-175, 46	upstream, in gene	MergedReg chr12 #419	1	1
420	12	113185391	113185764	373	2	47.667	35.583	79.3741	-0.421803	73	59	1	2	3	DDX54, RITA1, IQCD	-98, 51, 35517	upstream, in gene, downstream	MergedReg chr12 #420	1	1
421	12	113271927	113272192	265	1	16.111	6.111	19.0599	-1.39857	20	9	0	0	1	TPCN1	50979	in gene	MergedReg chr12 #421	1	0
422	12	113358484	113358741	257	1	17.25	9.75	19.7913	-0.823122	24	15	1	2	2	LOC105369989, PLBD2	2051, 46	in gene, in gene	MergedReg chr12 #422	1	0
423	12	113966224	113966438	214	1	13.571	15.286	14.6036	0.171684	16	18	1	1	1	RBM19	40	in gene	MergedReg chr12 #423	1	0
424	12	115135995	115136215	220	1	2.2	20.429	20.0642	3.21504	3	24	0	0	0				MergedReg chr12 #424	0	1
425	12	116738055	116738255	200	1	16.167	13	14.4348	-0.31454	17	14	1	2	2	C12orf49, RNFT2	-85, -136	upstream, upstream	MergedReg chr12 #425	1	0
426	12	120087036	120087257	221	1	16.143	24.571	24.2419	0.606048	18	28	1	0	2	CCDC64, RAB35	97347, 29693	in gene, downstream	MergedReg chr12 #426	0	1
427	12	120292303	120292566	263	1	18.125	8	21.2807	-1.17991	21	10	0	3	3	RNU4-2, SIRT4, RNU4-1	-531, 235, 803	upstream, in gene, downstream	MergedReg chr12 #427	1	0
428	12	120317705	120317934	229	1	21	30.857	31.5458	0.555208	27	36	1	0	2	SIRT4, PLA2G1B	25620, 9970	downstream, downstream	MergedReg chr12 #428	0	1
429	12	120904294	120904536	242	2	34.714	33.286	37.5035	-0.0606021	39	39	1	1	1	SPPL3	-63	upstream	MergedReg chr12 #429	1	1
430	12	121580280	121580528	248	2	21.625	16.625	23.942	-0.379346	26	22	1	2	2	KDM2B, LOC101928346	709, -772	in gene, upstream	MergedReg chr12 #430	1	1
431	12	122266366	122266582	216	1	30.143	25.714	29.0665	-0.229269	33	29	1	1	2	VPS33A, CLIP1	47, 156158	in gene, downstream	MergedReg chr12 #431	0	1
432	12	122834471	122834698	227	1	10	14.143	14.3324	0.500088	13	17	0	2	3	CCDC62, HIP1R, LOC105370038	60075, 86, -1840	downstream, in gene, upstream	MergedReg chr12 #432	0	1
433	12	123365060	123365369	309	1	28.444	14.667	39.2375	-0.955551	37	19	1	3	3	SBNO1, LOC100293704, MIR8072	311, 2155, -371	in gene, in gene, upstream	MergedReg chr12 #433	1	0
434	12	124148903	124149154	251	1	2.667	19.625	21.9905	2.8794	4	25	0	0	1	ZNF664-FAM101A	175813	in gene	MergedReg chr12 #434	0	1
435	12	124669472	124669721	249	1	30.875	2.625	34.3209	-3.55605	36	3	0	0	1	LOC105370049	14608	in gene	MergedReg chr12 #435	1	0
436	12	124914693	124914914	221	1	24.857	8.571	24.5241	-1.53612	29	10	1	2	3	UBC, MIR5188, TRA-TGC3-1	238, -744, 7023	in gene, upstream, downstream	MergedReg chr12 #436	1	0
437	12	124939765	124940188	423	2	20.692	27.231	51.4228	0.396177	31	37	0	2	3	TRD-GTC2-8, TRA-TGC4-1, DHX37	-258, 10, 49155	upstream, in gene, downstream	MergedReg chr12 #437	1	1
438	12	127729016	127729242	226	1	18.571	2.2	18.7368	-3.07748	22	4	0	1	1	LOC105370069	-7505	upstream	MergedReg chr12 #438	1	0
439	12	128572022	128572792	770	1	29.708	2	102.121	-3.89278	45	4	0	0	1	TMEM132C	305004	in gene	MergedReg chr12 #439	1	0
440	12	133037260	133037637	377	2	34.25	24.583	57.644	-0.478443	49	36	1	2	2	LOC101928597, ZNF84	-226, 162	upstream, in gene	MergedReg chr12 #440	1	1
441	13	19845782	19846072	290	1	18.111	9.778	23.4473	-0.889255	25	13	0	0	1	ZMYM5	17709	in gene	MergedReg chr13 #441	1	0
442	13	21061451	21061701	250	1	21.75	19.875	24.2746	-0.130061	28	24	1	2	2	LATS2, LOC105370104	7, -5956	in gene, upstream	MergedReg chr13 #442	1	0
443	13	21298056	21298262	206	1	27.167	22.333	24.9839	-0.282678	30	26	1	2	4	LOC105370105, LOC101928764, MIPEPP3, LINC00539	17875, -44, 34, 46700	downstream, upstream, in gene, downstream	MergedReg chr13 #443	1	0
444	13	23889274	23889505	231	1	26.625	16.5	27.457	-0.690316	34	21	1	2	3	MIPEP, C1QTNF9B-AS1, C1QTNF9B	59, 500, 9114	in gene, in gene, downstream	MergedReg chr13 #444	1	0
445	13	27621322	27621608	286	1	23.778	14.111	30.3594	-0.752807	28	18	1	2	2	LNX2, POLR1D	-882, 722	upstream, in gene	MergedReg chr13 #445	1	0
446	13	30395495	30395744	249	1	19.25	11	21.3984	-0.807355	22	13	0	0	1	LOC105370142	3807	in gene	MergedReg chr13 #446	1	0
447	13	30673990	30674227	237	1	23.571	1	24.939	-4.55894	28	1	1	1	1	TRN-GTT2-4	-71	upstream	MergedReg chr13 #447	1	0
448	13	36345998	36346586	588	1	18.056	2.562	47.397	-2.81714	24	5	1	1	2	SPG20, SPG20-AS1	23888, -139	in gene, upstream	MergedReg chr13 #448	1	0
449	13	39452009	39452209	200	1	12.333	10.667	11.0116	-0.209369	14	16	0	0	1	LHFP	151110	in gene	MergedReg chr13 #449	1	0
450	13	40663983	40664187	204	1	0	15.167	13.8128	#DIV/0!	0	18	1	1	1	FOXO1	2575	in gene	MergedReg chr13 #450	0	1
451	13	42271607	42271949	342	1	14.364	52.455	80.0875	1.86862	21	72	1	1	1	AKAP11	297	in gene	MergedReg chr13 #451	0	1
452	13	44577832	44578127	295	2	18.333	10.778	24.1439	-0.766353	24	16	1	2	2	TSC22D1, TSC22D1-AS1	-1414, 2083	upstream, in gene	MergedReg chr13 #452	1	1
453	13	49792637	49792949	312	1	23.7	4.5	33.0107	-2.39689	32	6	1	1	1	KPNA3	128	in gene	MergedReg chr13 #453	1	0
454	13	50124390	50124592	202	1	19.5	6.333	17.5848	-1.62251	23	7	1	1	2	DLEU2, DLEU1	1050, 42322	in gene, in gene	MergedReg chr13 #454	1	0
455	13	68417836	68418073	237	1	25.857	6	27.3576	-2.10752	30	7	0	0	0				MergedReg chr13 #455	1	0
456	13	80048974	80049177	203	1	14.167	6.167	12.8388	-1.19989	15	7	0	0	1	LOC101927216	26231	in gene	MergedReg chr13 #456	1	0
457	13	95327391	95327693	302	1	33.6	0	45.3	#NUM!	46	0	0	0	0				MergedReg chr13 #457	1	0
458	13	95676807	95677028	221	1	18.429	8.571	18.1822	-1.10444	21	11	1	2	2	DNAJC3-AS1, DNAJC3	43, -222	in gene, upstream	MergedReg chr13 #458	1	0
459	13	106425703	106425928	225	1	18	1	18.0804	-4.16993	21	1	0	0	0				MergedReg chr13 #459	1	0
460	13	108915720	108916056	336	1	16.2	15.3	24.3	-0.0824622	23	20	0	0	1	MYO16	420159	in gene	MergedReg chr13 #460	0	1
461	13	109778284	109778504	220	1	11.714	1.5	11.5048	-2.9652	13	2	0	0	1	IRS2	8173	in gene	MergedReg chr13 #461	1	0
462	13	113296794	113297379	585	2	54.526	21.158	142.4	-1.36574	95	43	1	1	1	LAMP1	-35	upstream	MergedReg chr13 #462	1	1
463	14	20455064	20455335	271	1	37.111	22.111	44.8977	-0.747083	45	29	1	2	3	OSGEP, APEX1, TMEM55B	-91, 68, 6413	upstream, in gene, downstream	MergedReg chr14 #463	1	0
464	14	20461480	20461908	428	2	50	16.308	95.5357	-1.61635	68	20	1	3	4	OSGEP, APEX1, TMEM55B, PNP	-6586, 6563, -82, -7685	upstream, downstream, upstream, upstream	MergedReg chr14 #464	1	1
465	14	20683783	20684069	286	2	18.889	17.111	24.1172	-0.142622	21	20	0	5	5	TRT-TGT5-1, TRY-GTA5-3, TRP-TGG3-1, ANG, RNASE4	2236, 653, -90, -251, -287	downstream, downstream, upstream, upstream, upstream	MergedReg chr14 #465	1	1
466	14	21103779	21104179	400	2	16.583	11.333	29.6125	-0.549175	20	14	1	1	2	ZNF219, TMEM253	725, 5042	in gene, downstream	MergedReg chr14 #466	1	1
467	14	21384092	21384322	230	1	19.75	14.875	20.279	-0.408963	24	21	1	1	3	SUPT16H, CHD8, SNORD9	432, 53091, 8046	in gene, downstream, downstream	MergedReg chr14 #467	1	0
468	14	23301329	23301643	314	2	22.7	20.2	31.8205	-0.168337	33	30	1	4	4	PPP1R3E, LOC105378176, BCL2L2-PABPN1, BCL2L2	1362, 2570, -5276, -5276	in gene, in gene, upstream, upstream	MergedReg chr14 #468	1	1
469	14	23302383	23302583	200	1	12.5	1.2	11.1607	-3.38082	14	2	1	3	4	PPP1R3E, LOC105378176, BCL2L2-PABPN1, BCL2L2	365, 3567, -4279, -4279	in gene, in gene, upstream, upstream	MergedReg chr14 #469	1	0
470	14	23320826	23321048	222	2	18.286	23	22.7946	0.330894	22	26	1	1	3	BCL2L2-PABPN1, BCL2L2, PABPN1	14175, 14175, 749	in gene, downstream, in gene	MergedReg chr14 #470	1	1
471	14	24114786	24115082	296	2	26.111	27	35.6786	0.0483017	35	36	1	2	2	NRL, DCAF11	-132, 237	upstream, in gene	MergedReg chr14 #471	1	1
472	14	24213388	24213623	235	1	11.714	10.143	12.2892	-0.207749	16	12	1	2	5	TSSK4, CHMP4A, NEDD8-MDP1, MDP1, NEDD8	7975, 325, 18865, 2565, 18865	downstream, in gene, downstream, downstream, downstream	MergedReg chr14 #472	0	1
473	14	32709090	32709342	252	1	7.143	16.429	18.4826	1.20164	9	19	0	0	1	AKAP6	379943	in gene	MergedReg chr14 #473	0	1
474	14	34547869	34548072	203	1	15.143	1.2	13.7233	-3.65754	17	2	0	3	8	EAPP, LOC105370447, LOC102723306, RNU1-27P, LOC105370449, LOC102723319, RNU1-28P, LOC105370448	-8233, 8221, -4541, 1256, 9163, -5964, 8419, -8699	upstream, downstream, upstream, downstream, downstream, upstream, downstream, upstream	MergedReg chr14 #474	1	0
475	14	35122038	35122449	411	2	23.077	10.538	42.3422	-1.13085	30	15	1	2	3	LOC101927178, PPP2R3C, KIAA0391	41162, 258, 960	downstream, in gene, in gene	MergedReg chr14 #475	1	1
476	14	35412723	35412945	222	1	27.714	10.429	27.4666	-1.41001	33	12	0	0	1	NFKBIA	-8080	upstream	MergedReg chr14 #476	1	0
477	14	36845664	36845922	258	1	1.75	14.444	16.6364	3.04504	2	18	0	0	1	SLC25A21	326867	in gene	MergedReg chr14 #477	0	1
478	14	45250618	45250970	352	1	47.818	7.909	75.1426	-2.59599	66	10	0	1	1	MIS18BP1	2608	in gene	MergedReg chr14 #478	1	0
479	14	49620543	49620855	312	2	12	11.7	16.7143	-0.0365259	16	14	1	2	4	LRR1, RPL36AL, MGAT2, DNAAF2	22002, -14, -72, 14531	downstream, upstream, upstream, downstream	MergedReg chr14 #479	1	1
480	14	53126903	53127103	200	1	10.833	9.5	9.67232	-0.189433	14	12	0	0	1	DDHD1	26325	in gene	MergedReg chr14 #480	1	0
481	14	53572140	53572343	203	1	16.167	4.833	14.6513	-1.74206	18	6	0	0	1	LOC105370504	202792	in gene	MergedReg chr14 #481	1	0
482	14	54488892	54489233	341	1	9.818	20.727	31.5532	1.07801	13	27	1	1	1	GMFB	5	in gene	MergedReg chr14 #482	0	1
483	14	67816440	67816841	401	1	35.769	11.462	64.0329	-1.64185	49	18	0	2	2	ZFYVE26, RAD51B	-29, -3139	upstream, upstream	MergedReg chr14 #483	1	0
484	14	67837196	67837407	211	1	18	6.667	16.9554	-1.43289	21	8	0	0	1	RAD51B	17522	in gene	MergedReg chr14 #484	1	0
485	14	68589412	68589872	460	2	69.786	36.286	143.311	-0.943525	115	59	0	0	1	RAD51B	769863	in gene	MergedReg chr14 #485	1	1
486	14	68816386	68816614	228	1	18.143	11.286	18.467	-0.684879	22	13	1	0	1	LOC105370548	11641	in gene	MergedReg chr14 #486	1	0
487	14	68979420	68979639	219	1	17.429	9.143	17.04	-0.93075	20	11	1	2	2	ACTN1, ACTN1-AS1	-163, -153	upstream, upstream	MergedReg chr14 #487	1	0
488	14	73760343	73760689	346	2	16.727	10.636	25.8372	-0.653223	23	15	1	1	2	ELMSAN1, MIR4505	29769, 1769	in gene, downstream	MergedReg chr14 #488	1	1
489	14	73836544	73836852	308	1	24.5	3.778	33.6875	-2.69709	33	5	0	1	1	LOC100506498	-6413	upstream	MergedReg chr14 #489	1	0
490	14	74084830	74085032	202	1	24.857	14.571	22.4157	-0.770552	27	18	1	2	3	CCDC176, ALDH6A1, LIN52	65581, -438, 95	downstream, upstream, in gene	MergedReg chr14 #490	1	0
491	14	74493070	74493472	402	2	23.615	17.538	42.3805	-0.429219	37	26	1	2	3	NPC2, ISCA2, LTBP2	110, -449, 125338	in gene, upstream, downstream	MergedReg chr14 #491	1	1
492	14	75176551	75176862	311	2	30	15.778	41.6518	-0.927048	37	21	1	1	1	TMED10	-60	upstream	MergedReg chr14 #492	1	1
493	14	75258982	75259213	231	1	30	12.286	30.9375	-1.28795	34	15	1	1	1	LOC105370571	960	in gene	MergedReg chr14 #493	1	0
494	14	75278507	75278753	246	1	22.875	5.25	25.1217	-2.12338	28	7	1	1	2	LOC105370571, FOS	20493, -148	downstream, upstream	MergedReg chr14 #494	1	0
495	14	77799910	77800362	452	2	16.071	14.857	32.429	-0.113317	21	20	1	1	1	ADCK1	71	in gene	MergedReg chr14 #495	1	1
496	14	81221009	81221473	464	2	25.8	16.333	53.4429	-0.659581	37	22	1	2	2	GTF2A1, LOC101928504	-10, 366	upstream, in gene	MergedReg chr14 #496	1	1
497	14	82626499	82626699	200	1	14.833	1.2	13.2438	-3.6277	17	2	0	0	0				MergedReg chr14 #497	1	0
498	14	83885875	83886075	200	1	15	5.167	13.3929	-1.53756	16	6	0	0	0				MergedReg chr14 #498	1	0
499	14	89701783	89701996	213	1	3.286	13.571	12.9046	2.04612	4	17	1	0	0				MergedReg chr14 #499	0	1
500	14	90383179	90383502	323	1	21.7	4.5	31.2906	-2.2697	24	9	1	0	0				MergedReg chr14 #500	1	0
501	14	92121562	92121816	254	1	18.125	5	20.5525	-1.85798	20	7	1	2	2	NDUFB1, CPSF2	120, -265	in gene, upstream	MergedReg chr14 #501	1	0
502	14	93139211	93139429	218	1	22.286	8	21.6891	-1.47807	26	11	0	0	0				MergedReg chr14 #502	1	0
503	14	101876566	101876883	317	1	6.556	33.9	47.9746	2.3704	11	46	0	0	1	PPP2R5C	116151	in gene	MergedReg chr14 #503	0	1
504	14	101948258	101948575	317	2	39.889	20.111	56.4501	-0.988006	48	27	1	0	0				MergedReg chr14 #504	1	1
505	14	102293882	102294161	279	1	27.889	2.444	34.7367	-3.51238	36	3	0	0	1	MOK	11179	in gene	MergedReg chr14 #505	1	0
506	14	103334407	103334609	202	1	20.167	2	18.1863	-3.33392	28	2	1	2	2	EIF5, SNORA28	506, -3341	in gene, upstream	MergedReg chr14 #506	1	0
507	14	103718723	103719041	318	1	1.6	20.3	28.8188	3.66534	3	26	0	1	2	XRCC3, ZFYVE21	-3396, 3138	upstream, in gene	MergedReg chr14 #507	0	1
508	14	104747140	104747379	239	1	16.571	9.429	17.6807	-0.813484	19	14	0	1	3	ADSSL1, LOC105370696, SIVA1	23062, -9285, -5161	in gene, upstream, upstream	MergedReg chr14 #508	1	0
509	14	104815814	104816223	409	2	25.167	12.25	45.9522	-1.03875	34	17	1	1	1	LINC00638	-5183	upstream	MergedReg chr14 #509	1	1
510	14	105004901	105005101	200	1	16.167	0	14.4348	#NUM!	18	0	0	0	2	C14orf79, CDCA4	18722, 16087	downstream, downstream	MergedReg chr14 #510	1	0
511	14	105011085	105011313	228	1	1	15.714	15.9946	3.97398	1	18	0	0	1	CDCA4	9889	in gene	MergedReg chr14 #511	0	1
512	14	105801259	105801464	205	1	11.833	16.5	15.1004	0.47965	13	18	0	0	1	IGH	1078483	in gene	MergedReg chr14 #512	0	1
513	15	34343023	34343357	334	1	15.8	3	23.5589	-2.39689	20	4	0	3	3	SLC12A6, NOP10, NUTM1	-5126, -29, -61	upstream, upstream, upstream	MergedReg chr15 #513	1	0
514	15	36468880	36469116	236	1	11.857	1.857	12.4922	-2.67469	14	3	0	0	1	LOC105370768	22292	in gene	MergedReg chr15 #514	1	0
515	15	40081707	40081969	262	1	16.25	13.5	19.0067	-0.26748	19	17	0	1	3	LOC102724328, LOC105370787, BMF	8047, 464, 27046	downstream, in gene, downstream	MergedReg chr15 #515	1	0
516	15	40565059	40565273	214	1	22.333	5	21.336	-2.15918	25	6	0	2	2	C15orf57, RPUSD2	-109, -4127	upstream, upstream	MergedReg chr15 #516	1	0
517	15	41621431	41621672	241	1	17.625	14.875	18.9626	-0.244734	22	17	1	2	2	LOC105370791, MGA	-386, 319	upstream, in gene	MergedReg chr15 #517	1	0
518	15	41621774	41622192	418	2	22.846	21.308	42.6323	-0.100546	32	26	1	2	2	LOC105370791, MGA	-818, 751	upstream, in gene	MergedReg chr15 #518	1	1
519	15	41661814	41662158	344	2	12.636	16.364	25.1304	0.372986	18	23	1	0	1	MGA	40754	in gene	MergedReg chr15 #519	1	1
520	15	42457957	42458161	204	1	18.833	10.833	17.1515	-0.79783	21	12	0	0	1	ZNF106	33138	in gene	MergedReg chr15 #520	1	0
521	15	44663582	44663862	280	2	18.889	26.778	33.4725	0.503502	24	32	1	1	2	SPG11, PATL2	-44, 47670	upstream, downstream	MergedReg chr15 #521	1	1
522	15	44711175	44711526	351	1	15.546	19	29.7723	0.289456	19	23	1	2	2	PATL2, B2M	42, -137	in gene, upstream	MergedReg chr15 #522	0	1
523	15	44784298	44784561	263	1	7.5	22.5	26.4174	1.58496	9	27	0	0	0				MergedReg chr15 #523	0	1
524	15	45587111	45587482	371	2	27.182	27.273	45.1709	0.00482179	38	36	1	1	1	BLOC1S6	77	in gene	MergedReg chr15 #524	1	1
525	15	49170097	49170297	200	1	20	8.667	17.8571	-1.2064	22	11	0	1	2	GALK2, MIR4716	14438, -1044	in gene, upstream	MergedReg chr15 #525	1	0
526	15	53693983	53694254	271	1	1	15.111	18.2816	3.91753	1	19	0	0	1	WDR72	68760	in gene	MergedReg chr15 #526	0	1
527	15	62060347	62060659	312	2	20.6	22.1	30.7821	0.101402	29	30	1	3	3	VPS13C, LOC101928907, C2CD4A	-38, 0, -6474	upstream, in gene, upstream	MergedReg chr15 #527	1	1
528	15	65347068	65347313	245	1	10	17.375	19.0039	0.797013	14	22	0	0	1	IGDCC3	30850	in gene	MergedReg chr15 #528	0	1
529	15	66688912	66689216	304	1	18.1	4.5	24.5643	-2.00799	24	6	0	0	1	LINC01169	106874	downstream	MergedReg chr15 #529	1	0
530	15	68229286	68229602	316	1	4.6	16.2	22.8536	1.81629	8	20	1	1	1	CLN6	298	in gene	MergedReg chr15 #530	0	1
531	15	68229823	68230167	344	1	7.364	16.818	25.8276	1.19144	9	24	1	1	1	CLN6	-253	upstream	MergedReg chr15 #531	0	1
532	15	72230946	72231545	599	2	8.111	13.778	36.8438	0.764415	15	17	1	1	2	PKM, PARP6	567, 41338	in gene, downstream	MergedReg chr15 #532	1	1
533	15	72375864	72376220	356	2	31.091	32.273	51.291	0.0538307	41	44	1	2	2	HEXA, HEXA-AS1	137, -71	in gene, upstream	MergedReg chr15 #533	1	1
534	15	73633339	73633705	366	2	10.75	16.667	27.2327	0.632658	17	22	1	2	2	NPTN, LOC105370891	-110, -3066	upstream, upstream	MergedReg chr15 #534	1	1
535	15	74565499	74565726	227	1	0	14.429	14.6222	#DIV/0!	0	18	0	0	1	ARID3B	24435	in gene	MergedReg chr15 #535	0	1
536	15	74843170	74843569	399	2	21.583	14.583	38.4447	-0.565608	36	20	1	2	3	ULK3, MIR6882, SCAMP2	-158, -2662, 29996	upstream, upstream, downstream	MergedReg chr15 #536	1	1
537	15	74956083	74956556	473	1	10.533	30.267	63.912	1.52283	14	44	1	1	1	RPP25	1115	in gene	MergedReg chr15 #537	0	1
538	15	75731761	75732006	245	1	19.25	8.75	21.0547	-1.1375	23	11	0	0	1	ODF3L1	7939	downstream	MergedReg chr15 #538	1	0
539	15	75758408	75758688	280	1	28.111	15.556	35.1388	-0.853664	37	20	0	1	2	LOC101929408, MIR4313	200, 3767	in gene, downstream	MergedReg chr15 #539	1	0
540	15	78618575	78618785	210	1	7.571	18.857	17.6784	1.31654	9	22	0	0	2	CHRNA3, CHRNB4	2615, 36906	in gene, downstream	MergedReg chr15 #540	0	1
541	15	80060612	80060834	222	1	12.143	4.143	12.0346	-1.55138	15	7	0	1	1	ZFAND6	1155	in gene	MergedReg chr15 #541	1	0
542	15	82647280	82647788	508	2	12.062	19.25	43.6562	0.674389	23	27	1	2	2	CPEB1, CPEB1-AS1	482, -236	in gene, upstream	MergedReg chr15 #542	1	1
543	15	82809639	82809908	269	1	9.375	19.125	22.9671	1.02857	13	24	1	2	2	FSD2, WHAMM	-3562, 1604	upstream, in gene	MergedReg chr15 #543	0	1
544	15	84703064	84703343	279	1	5.111	17	21.1741	1.73386	7	20	0	0	1	SEC11A	13257	in gene	MergedReg chr15 #544	0	1
545	15	88476654	88476921	267	2	20.25	24.875	29.6501	0.296775	26	30	0	0	2	MRPL46, MRPS11	-9385, 9334	upstream, in gene	MergedReg chr15 #545	1	1
546	15	90362139	90362444	305	1	6.8	14.8	20.1518	1.12199	9	21	0	0	1	ZNF774	10046	downstream	MergedReg chr15 #546	0	1
547	15	90954970	90955211	241	1	1	13.125	14.1211	3.71425	1	16	1	1	2	UNC45A, RCCD1	25082, 395	downstream, in gene	MergedReg chr15 #547	0	1
548	15	95304447	95304709	262	1	43.778	3.667	51.2046	-3.57753	57	6	0	0	1	LINC01197	22522	in gene	MergedReg chr15 #548	1	0
549	15	99123847	99124126	279	1	7.375	17.25	21.4855	1.22588	9	20	0	0	1	SYNM	18906	in gene	MergedReg chr15 #549	0	1
550	15	101031245	101031493	248	1	14.5	13.125	16.0536	-0.143735	18	17	0	0	1	LRRK1	112154	in gene	MergedReg chr15 #550	1	0
551	16	483378	483655	277	1	1	35.889	44.3806	5.16547	1	49	0	0	1	RAB11FIP3	57924	in gene	MergedReg chr16 #551	0	1
552	16	1474874	1475243	369	2	29	37.583	61.9113	0.374027	45	57	1	1	1	CLCN7	26	in gene	MergedReg chr16 #552	1	1
553	16	1610733	1610994	261	1	10.375	22.75	26.5078	1.13276	12	27	1	2	3	IFT140, LOC105371046, CRAMP1L	1245, 6547, -3777	in gene, downstream, upstream	MergedReg chr16 #553	0	1
554	16	1826999	1827349	350	2	28.454	32.182	50.2844	0.177623	35	45	1	2	3	HAGH, FAHD1, MEIOB	20, -50, 45004	in gene, upstream, downstream	MergedReg chr16 #554	1	1
555	16	1839696	1839987	291	1	19.556	23.667	30.746	0.275266	26	29	0	0	2	FAHD1, MEIOB	12617, 32337	in gene, in gene	MergedReg chr16 #555	0	1
556	16	2004023	2004285	262	1	36.25	22.125	42.3996	-0.712304	44	28	1	0	2	SYNGR3, ZNF598	14209, 5667	downstream, in gene	MergedReg chr16 #556	1	0
557	16	2047721	2048012	291	2	31.333	19.333	40.7049	-0.696617	41	25	1	2	3	SLC9A3R2, NTHL1, TSC2	20998, 0, -70	downstream, in gene, upstream	MergedReg chr16 #557	1	1
558	16	2057228	2057476	248	1	2.714	20.375	22.558	2.90831	5	25	0	0	2	NTHL1, TSC2	-9486, 9416	upstream, in gene	MergedReg chr16 #558	0	1
559	16	2205662	2205956	294	2	20.6	17.1	27.0375	-0.268648	29	21	1	1	4	CASKIN1, MLST8, BRICD5, PGP	-9345, 632, 7731, 9012	upstream, in gene, downstream, downstream	MergedReg chr16 #559	1	1
560	16	2513902	2514143	241	1	15.714	11.143	16.9066	-0.495913	18	16	1	2	3	TBC1D24, ATP6V0C, AMDHD2	38876, 296, -6340	downstream, in gene, upstream	MergedReg chr16 #560	1	0
561	16	2520279	2520495	216	1	12.143	22.143	21.3522	0.866726	14	26	1	1	3	ATP6V0C, AMDHD2, CEMP1	6661, 25, 11021	downstream, in gene, downstream	MergedReg chr16 #561	0	1
562	16	2603216	2603539	323	2	18.6	27	38.933	0.537657	27	35	1	1	2	PDPK1, LOC652276	65413, -7	downstream, upstream	MergedReg chr16 #562	1	1
563	16	2682176	2682558	382	2	18.25	34.917	59.546	0.936033	29	49	1	1	2	ERVK13-1, KCTD5	-8928, -127	upstream, upstream	MergedReg chr16 #563	1	1
564	16	2846809	2847009	200	1	14	6.714	12.5	-1.06018	17	9	0	0	1	PRSS22	11721	downstream	MergedReg chr16 #564	1	0
565	16	2919506	2919759	253	1	15.25	13.625	17.2243	-0.162553	19	18	0	0	1	FLYWCH1	7711	in gene	MergedReg chr16 #565	1	0
566	16	3024095	3024451	356	2	27	29.833	47.4132	0.14395	37	38	1	3	7	CLDN9, CLDN6, TNFRSF12A, HCFC1R1, THOC6, CCDC64B, LOC100128770	11817, -6086, 3961, 23, 242, 12690, -8208	downstream, upstream, downstream, in gene, in gene, downstream, upstream	MergedReg chr16 #566	1	1
567	16	3246161	3246363	202	1	13.5	0	12.1741	#NUM!	15	0	0	0	2	ZNF200, MEFV	-10041, 10365	upstream, in gene	MergedReg chr16 #567	1	0
568	16	3283276	3283552	276	1	11.778	22.667	27.929	0.944499	15	27	1	1	1	ZNF263	34	in gene	MergedReg chr16 #568	0	1
569	16	3500805	3501072	267	1	26.125	27.875	33.226	0.0935408	32	34	1	2	2	C16orf90, CLUAP1	-5217, -7	upstream, upstream	MergedReg chr16 #569	0	1
570	16	4044805	4045092	287	1	2.143	23.889	30.6078	3.47864	3	32	0	0	1	ADCY9	71237	in gene	MergedReg chr16 #570	0	1
571	16	4538648	4539123	475	2	18.267	32.133	68.1392	0.814816	30	48	1	2	2	CDIP1, C16orf96	-70, 176	upstream, in gene	MergedReg chr16 #571	1	1
572	16	4847274	4847611	337	1	13	22.8	34.3018	0.810522	18	25	1	2	2	GLYR1, UBN1	-109, -4	upstream, upstream	MergedReg chr16 #572	0	1
573	16	5033706	5034116	410	1	14.077	22.154	40.5497	0.654227	21	27	1	2	3	NAGPA, NAGPA-AS1, C16orf89	30, 209, 32234	in gene, in gene, downstream	MergedReg chr16 #573	0	1
574	16	9091013	9091348	335	2	22	18.5	32.9018	-0.249978	30	24	1	1	1	C16orf72	-500	upstream	MergedReg chr16 #574	1	1
575	16	14285783	14285997	214	1	22	19	21.0179	-0.211504	26	21	1	1	1	TRT-CGT2-1	-3	upstream	MergedReg chr16 #575	1	0
576	16	14632705	14632986	281	1	23	19.625	28.8527	-0.228941	27	23	1	2	2	PARN, BFAR	-2570, 34	upstream, in gene	MergedReg chr16 #576	1	0
577	16	15643324	15643677	353	2	14.818	28.364	44.6986	0.93671	19	37	1	3	3	KIAA0430, NDE1, MIR484	-334, 233, 206	upstream, in gene, downstream	MergedReg chr16 #577	1	1
578	16	15682148	15682467	319	2	23.5	13.6	33.4665	-0.789054	32	20	0	0	1	NDE1	39040	in gene	MergedReg chr16 #578	1	1
579	16	19067605	19067977	372	2	15.917	33.167	55.0809	1.05918	20	47	1	2	3	TMC7, LOC102723385, COQ7	83857, -100, 196	downstream, upstream, in gene	MergedReg chr16 #579	1	1
580	16	19555584	19555871	287	2	22.667	18.111	29.0421	-0.323727	31	23	1	1	2	CCP110, C16orf62	31870, 654	downstream, in gene	MergedReg chr16 #580	1	1
581	16	19735174	19735378	204	1	5.5	14.667	13.3574	1.41507	7	16	0	0	1	IQCK	18820	in gene	MergedReg chr16 #581	0	1
582	16	22206143	22206343	200	1	11.571	19.714	17.6018	0.768707	13	25	1	1	1	EEF2K	-28	upstream	MergedReg chr16 #582	1	0
583	16	23423671	23423887	216	1	4.143	21.286	20.5258	2.36116	6	24	0	0	1	COG7	29431	in gene	MergedReg chr16 #583	0	1
584	16	23510511	23510715	204	1	3.333	15.5	14.1161	2.21737	4	18	1	1	1	GGA2	-119	upstream	MergedReg chr16 #584	0	1
585	16	24636029	24636238	209	1	3	19.571	18.2604	2.70568	4	24	0	0	0				MergedReg chr16 #585	0	1
586	16	27748870	27749205	335	2	16.9	17.5	26.1719	0.0503317	24	24	0	1	2	KIAA0556, LOC105371157	198918, -1147	in gene, upstream	MergedReg chr16 #586	1	1
587	16	28491874	28492385	511	2	49.5	35.25	112.922	-0.489805	85	61	1	3	4	CLN3, LOC105371165, APOBR, IL27	173, -239, -2520, 34270	in gene, upstream, upstream, downstream	MergedReg chr16 #587	1	1
588	16	28538945	28539300	355	2	31.546	46	72.9018	0.544177	46	64	0	1	1	NUPR1	52	in gene	MergedReg chr16 #588	1	1
589	16	28824011	28824363	352	2	35.909	42.182	66.286	0.232282	54	59	1	1	1	ATXN2L	1139	in gene	MergedReg chr16 #589	1	1
590	16	28974374	28974991	617	2	57.842	55.895	159.324	-0.0493982	108	96	1	1	3	NFATC2IP, SPNS1, LAT	23694, -89, -10144	downstream, upstream, upstream	MergedReg chr16 #590	1	1
591	16	29805466	29805718	252	1	14.125	19.25	21.6562	0.446608	16	24	1	2	4	KIF22, MAZ, LOC105371166, PRRT2	15530, -491, 3941, -5802	downstream, upstream, downstream, upstream	MergedReg chr16 #591	0	1
592	16	30355218	30355822	604	1	28.737	11.526	77.4873	-1.31802	45	20	1	2	3	CD2BP2, LOC101928707, TBC1D10B	-159, 125, 14738	upstream, in gene, downstream	MergedReg chr16 #592	1	0
593	16	30407241	30407452	211	1	23.667	24	22.6071	0.0201576	29	29	1	1	2	ZNF48, ZNF771	29034, -68	downstream, upstream	MergedReg chr16 #593	0	1
594	16	30445873	30446281	408	2	63.538	22	115.73	-1.53012	89	35	1	1	1	SEPHS2	-102	upstream	MergedReg chr16 #594	1	1
595	16	30585677	30585902	225	1	22.143	28.286	28.4123	0.353237	27	32	1	1	1	ZNF785	632	in gene	MergedReg chr16 #595	0	1
596	16	30658095	30658402	307	2	83.3	49.6	114.166	-0.747976	109	65	1	1	2	PRR14, FBRS	7531, -183	downstream, upstream	MergedReg chr16 #596	1	1
597	16	30875314	30875548	234	1	28.143	8.571	29.3994	-1.71524	31	10	1	2	3	BCL7C, MIR4519, MIR762HG	18945, -108, -29	in gene, upstream, upstream	MergedReg chr16 #597	1	0
598	16	31032871	31033478	607	2	66.421	28.21	179.989	-1.23543	110	45	1	1	2	STX4, LOC101928762	79, -8758	in gene, upstream	MergedReg chr16 #598	1	1
599	16	46649572	46649847	275	1	3.125	38	46.6518	3.60407	5	47	0	0	1	VPS35	39523	downstream	MergedReg chr16 #599	0	1
600	16	47038112	47038316	204	1	7	19	17.3036	1.44057	9	20	1	0	0				MergedReg chr16 #600	0	1
601	16	51508869	51509077	208	1	14.167	11.833	13.1551	-0.259718	16	13	0	0	1	LOC102723323	16640	in gene	MergedReg chr16 #601	1	0
602	16	53099628	53099967	339	2	13.1	21.2	32.0839	0.694497	18	25	0	0	1	CHD9	44799	in gene	MergedReg chr16 #602	1	1
603	16	57115898	57116145	247	1	6.375	18.875	20.8131	1.56598	9	21	0	0	1	CPNE2	23478	in gene	MergedReg chr16 #603	0	1
604	16	57186093	57186294	201	1	18.167	18.667	16.7503	0.0391699	21	23	1	2	2	FAM192A, RSPRY1	37, -98	in gene, upstream	MergedReg chr16 #604	1	0
605	16	57786996	57787200	204	1	3.286	27.714	25.2395	3.07621	4	33	0	0	1	KIFC3	75955	in gene	MergedReg chr16 #605	0	1
606	16	58684551	58684877	326	2	16.8	23.6	34.3464	0.490326	24	29	1	2	2	SLC38A7, LOC105371297	63, 45	in gene, in gene	MergedReg chr16 #606	1	1
607	16	66899997	66900221	224	1	13.714	23.857	23.857	0.798763	17	28	0	0	2	PDP2, CDH16	19652, 18875	downstream, downstream	MergedReg chr16 #607	0	1
608	16	67150890	67151172	282	1	9.111	22.444	28.2554	1.30065	13	28	1	1	5	C16orf70, LOC105371319, B3GNT9, TRADD, FBXL8	41133, -7702, -32, 8878, -8957	downstream, upstream, upstream, downstream, upstream	MergedReg chr16 #608	0	1
609	16	67480960	67481384	424	2	20.786	27.786	52.5949	0.418746	29	43	1	2	3	ATP6V0D1, LOC101927837, AGRP	14, -148, 2911	in gene, upstream, downstream	MergedReg chr16 #609	1	1
610	16	67773180	67773424	244	1	17.5	19.75	21.5134	0.174498	22	22	0	0	1	RANBP10	33350	in gene	MergedReg chr16 #610	0	1
611	16	69529618	69529850	232	1	19.143	11.714	19.8267	-0.708583	22	15	0	0	1	LOC105371325	6737	downstream	MergedReg chr16 #611	1	0
612	16	69762072	69762337	265	1	17.667	15.111	20.9007	-0.225458	22	22	1	2	2	NOB1, WWP2	-7236, -80	upstream, upstream	MergedReg chr16 #612	1	0
613	16	70114165	70114384	219	1	16.429	24.429	23.8837	0.57235	21	29	1	1	1	PDPR	648	in gene	MergedReg chr16 #613	0	1
614	16	70381412	70381657	245	2	22.714	24.714	27.0309	0.121747	29	27	1	0	2	DDX19A, ST3GAL2	34673, 57554	downstream, in gene	MergedReg chr16 #614	1	1
615	16	70454017	70454227	210	1	15	13.333	14.0625	-0.169961	18	16	0	1	2	RNU6-23P, FUK	-8723, -462	upstream, upstream	MergedReg chr16 #615	1	0
616	16	70800896	70801280	384	2	29	20.308	49.7143	-0.514005	40	33	1	1	2	VAC14, HYDIN	78, 429634	in gene, downstream	MergedReg chr16 #616	1	1
617	16	71289284	71289565	281	1	4.25	27.125	34.0273	2.67409	5	35	1	2	2	CMTR2, LOC102723786	182, 616	in gene, in gene	MergedReg chr16 #617	0	1
618	16	71565208	71565537	329	1	7.364	21.091	30.9774	1.51807	9	30	0	1	2	TAT-AS1, TAT	356, 11723	in gene, downstream	MergedReg chr16 #618	0	1
619	16	73070588	73070831	243	2	21.5	26.5	28.7478	0.301656	26	33	0	0	0				MergedReg chr16 #619	1	1
620	16	74169987	74170265	278	1	9.5	15.125	18.7712	0.670936	13	18	0	0	0				MergedReg chr16 #620	0	1
621	16	74368101	74368406	305	2	30.222	31.333	42.6632	0.0520838	42	44	1	2	2	LOC440386, NPIPB15	1410, -6748	in gene, upstream	MergedReg chr16 #621	1	1
622	16	77066954	77067192	238	1	14	23.286	24.7414	0.734036	16	27	0	0	0				MergedReg chr16 #622	0	1
623	16	78297083	78297302	219	1	11.429	18.857	18.4361	0.722401	13	22	0	0	1	WWOX	197779	in gene	MergedReg chr16 #623	0	1
624	16	81007433	81007644	211	1	36.833	26.833	34.6954	-0.456991	40	30	1	2	2	CMC2, CENPN	-641, 1040	upstream, in gene	MergedReg chr16 #624	0	1
625	16	81181230	81181532	302	1	2.833	20.111	27.1139	2.82758	6	25	0	0	1	PKD1L2	38989	in gene	MergedReg chr16 #625	0	1
626	16	84641254	84641457	203	1	34.333	10.833	31.1143	-1.66416	38	13	0	1	2	LOC105371376, KLHL36	9488, -7156	downstream, upstream	MergedReg chr16 #626	1	0
627	16	85027492	85027807	315	1	41.667	14.778	58.5942	-1.49545	54	22	1	1	1	KIAA0513	-102	upstream	MergedReg chr16 #627	1	0
628	16	85557097	85557333	236	1	18.429	12.143	19.4163	-0.601853	21	13	1	0	1	GSE1	387212	in gene	MergedReg chr16 #628	1	0
629	16	85612798	85613103	305	1	32.2	1	43.8438	-5.00899	43	1	1	0	1	GSE1	442947	in gene	MergedReg chr16 #629	1	0
630	16	85750457	85750793	336	1	22.636	5.364	33.954	-2.07724	25	7	1	1	2	C16orf74, MIR1910	458, -8925	in gene, upstream	MergedReg chr16 #630	1	0
631	16	86975319	86975635	316	1	35.6	5.333	50.2214	-2.73886	44	9	0	0	1	LOC105371393	82213	in gene	MergedReg chr16 #631	1	0
632	16	87387972	87388749	777	3	52.875	31.542	183.41	-0.745312	95	47	0	2	3	FBXO31, TRM-CAT6-1, MAP1LC3B	3747, -4266, -3835	in gene, upstream, upstream	MergedReg chr16 #632	1	1
633	16	87392125	87392430	305	1	35.3	7.3	48.0647	-2.2737	45	9	1	2	3	FBXO31, TRM-CAT6-1, MAP1LC3B	-170, -8183, 82	upstream, upstream, in gene	MergedReg chr16 #633	1	0
634	16	87435529	87435772	243	1	30.857	19.714	33.4743	-0.646377	38	25	0	0	1	ZCCHC14	56619	in gene	MergedReg chr16 #634	0	1
635	16	87541544	87541789	245	1	13.143	21.714	23.7497	0.724331	16	25	0	0	0				MergedReg chr16 #635	0	1
636	16	87582237	87582512	275	1	4.333	27.889	34.2387	2.68626	7	35	0	0	0				MergedReg chr16 #636	0	1
637	16	87661565	87661769	204	1	29	9	26.4107	-1.68806	33	11	0	0	1	JPH3	59832	in gene	MergedReg chr16 #637	1	0
638	16	88570024	88570320	296	2	44	16.222	58.1429	-1.43955	58	21	1	2	2	ZC3H18-AS1, ZC3H18	-3066, -207	upstream, upstream	MergedReg chr16 #638	1	1
639	16	88700966	88701382	416	1	31.615	2.154	58.7136	-3.87552	41	5	0	1	2	RNF166, CTU2	5247, -5309	in gene, upstream	MergedReg chr16 #639	1	0
640	16	88728089	88728300	211	1	18	24.143	22.7418	0.423608	22	30	0	2	3	PIEZO1, LOC105371407, LOC100289580	56770, 987, -2986	in gene, in gene, upstream	MergedReg chr16 #640	1	0
641	16	88772889	88773150	261	1	5.875	22.75	26.5078	1.95321	8	27	0	0	1	PIEZO1	11945	in gene	MergedReg chr16 #641	0	1
642	16	88811212	88811638	426	1	24.462	14.769	46.5215	-0.72797	31	24	1	1	3	CDT1, APRT, GALNS	7647, 509, 45541	downstream, in gene, downstream	MergedReg chr16 #642	1	0
643	16	88856888	88857295	407	2	83.846	39.538	152.345	-1.0845	131	59	1	3	4	GALNS, LOC105371408, TRAPPC2L, PABPN1L	-125, -512, -7, 13065	upstream, upstream, upstream, downstream	MergedReg chr16 #643	1	1
644	16	88976940	88977263	323	1	19.3	1.9	27.8299	-3.34453	24	3	0	1	1	CBFA2T3	98	in gene	MergedReg chr16 #644	1	0
645	16	89155248	89155505	257	1	5.375	24.875	28.5396	2.21036	7	28	0	1	3	ACSF3, LOC102724669, LINC00304	61567, 2776, -3844	in gene, downstream, upstream	MergedReg chr16 #645	0	1
646	16	89216494	89216888	394	2	37	26.333	65.0804	-0.490653	49	36	0	0	1	ZNF778	14653	in gene	MergedReg chr16 #646	1	1
647	16	89498888	89499130	242	2	49.143	20.857	53.092	-1.23645	58	25	0	0	4	ANKRD11, LOC101930112, LOC101927863, SPG7	-8435, 8054, 7559, -9372	upstream, downstream, in gene, upstream	MergedReg chr16 #647	1	1
648	17	535273	535741	468	1	48	1	100.286	-5.58496	75	1	0	0	2	VPS53, LOC105371477	179349, 12367	in gene, in gene	MergedReg chr17 #648	1	0
649	17	862687	862911	224	1	2.25	16.857	16.857	2.90535	3	20	0	0	1	NXN	116968	in gene	MergedReg chr17 #649	0	1
650	17	901449	901707	258	1	2.75	24.5	28.2188	3.15528	4	29	0	0	2	NXN, LOC101927727	78189, -8054	in gene, upstream	MergedReg chr17 #650	0	1
651	17	996487	996720	233	1	32.429	19	33.732	-0.771285	36	22	1	1	2	TIMM22, ABR	-514, 190719	upstream, downstream	MergedReg chr17 #651	1	0
652	17	1000821	1001146	325	1	16.9	33.3	48.3147	0.978499	21	45	0	1	3	TIMM22, ABR, LOC105371482	3866, 186339, -6336	in gene, downstream, upstream	MergedReg chr17 #652	0	1
653	17	1029212	1029416	204	1	1.286	11.429	10.4086	3.15174	2	13	0	1	2	ABR, MIR3183	158008, -6755	in gene, upstream	MergedReg chr17 #653	0	1
654	17	1376647	1376912	265	1	9.5	16.5	19.5201	0.796467	12	21	0	0	1	YWHAE	23596	in gene	MergedReg chr17 #654	0	1
655	17	1724567	1724788	221	1	25.286	23.286	24.9473	-0.118876	30	28	1	0	2	MIR22HG, WDR81	-8405, 8154	upstream, in gene	MergedReg chr17 #655	1	0
656	17	1786973	1787335	362	1	37	14.083	59.7946	-1.39357	50	22	0	0	2	SERPINF1, SMYD4	25189, 42727	downstream, in gene	MergedReg chr17 #656	1	0
657	17	1796832	1797119	287	2	23.889	26.556	34.0249	0.152691	30	33	0	0	1	SMYD4	32906	in gene	MergedReg chr17 #657	1	1
658	17	2053704	2054077	373	1	23.273	1	38.7537	-4.54059	25	1	1	3	4	MIR132, MIR212, HIC1, SMG6	-3882, -3510, -1209, 249923	upstream, upstream, upstream, downstream	MergedReg chr17 #658	1	0
659	17	2054732	2055102	370	1	24.546	2.455	40.5447	-3.32169	33	4	1	3	4	MIR132, MIR212, HIC1, SMG6	-4909, -4537, -182, 248896	upstream, upstream, upstream, downstream	MergedReg chr17 #659	1	0
660	17	2214028	2214239	211	1	14.667	17.167	16.1707	0.227064	21	21	0	0	2	SMG6, LOC105371487	89680, 39766	in gene, in gene	MergedReg chr17 #660	0	1
661	17	2399619	2400371	752	2	30.783	23.609	103.343	-0.382797	49	40	1	1	2	MNT, LOC284009	969, 15441	in gene, downstream	MergedReg chr17 #661	1	1
662	17	2401325	2401741	416	1	16.846	6.077	31.2854	-1.47097	21	8	1	1	2	MNT, LOC284009	-569, 13903	upstream, downstream	MergedReg chr17 #662	1	0
663	17	3636463	3636883	420	2	27.462	21.231	51.4912	-0.371264	36	27	1	2	3	SHPK, CTNS, LOC105371493	-351, 205, 15082	upstream, in gene, downstream	MergedReg chr17 #663	1	1
664	17	3892216	3892489	273	1	25	7.778	30.4688	-1.68446	30	10	1	1	2	CAMKK1, P2RX1	2539, 24314	in gene, downstream	MergedReg chr17 #664	1	0
665	17	5282051	5282296	245	1	23	13.143	25.1562	-0.807339	28	17	1	1	1	RABEP1	-90	upstream	MergedReg chr17 #665	1	0
666	17	7012191	7012576	385	2	37.231	25.615	63.9908	-0.539515	54	37	1	4	8	ALOX12-AS1, ALOX12, RNASEK-C17orf49, RNASEK, C17orf49, MIR497HG, MIR195, MIR497	-49, 18187, -34, -34, -2354, 7271, 5318, 5639	upstream, downstream, upstream, upstream, upstream, downstream, downstream, downstream	MergedReg chr17 #666	1	1
[truncated: 1,088 more rows]

## Sheet: SD1_CHIPSEQ_Genes
Gene ID	Gene Name	Chromosome	Gene Start	Gene End	Gene Length	Gene Strand	IntervalCount	Intervals	Interval Dists to Start	Interval Pos	1_GIST-T1_MITF_hg38::1 Present	2_GIST-48_MITF_hg38::1 Present	1_GIST-T1_MITF_hg38::1 AvgPeak	2_GIST-48_MITF_hg38::1 AvgPeak	MergedRegCount	Peak Sample	Peak Value	UCSC Link	Altsymbols	Full Description	RNA	Affy Tag	PROT
[truncated: 2,778 more rows]

[truncated: 12 more sheets: SD1_CHIPSEQ_README, SD2_MITF_CoBindingGenes, SD2_MITF_CoBindingGenes_README, SD3_RNAseq_DEG, SD3_RNAseq_all_genes_assayed, SD4_Proteomics_rawdata_, SD4_Proteomics_rawdata_Up, SD4_Proteomics_rawdata_Down, SD4_Proteomics_GSEA_GOBP, SD4_Proteomics_GSEA_KEGG, SD4_Proteomics_ORA_GO_BP_Up, SD4_Proteomics_ORA_GO_BP_Down]
